# Supplementary material for: A shared transcriptional code orchestrates temporal patterning of the central nervous system
Source: PLoS Biol. 2021 Nov 12;19(11):e3001450. doi: 10.1371/journal.pbio.3001450 (PMC8612522; doi:10.1371/journal.pbio.3001450)
Supplement: S1 Table — (XLSX) [file pbio.3001450.s015.xlsx]

## Sheet: Sheet1
Antibody	Species	Company	Catalogue number	Dilution
HuC	mouse	Molecular Probes	clone 16A11	1:250
Lbx1	guinea-pig	from Thomas Müller and Carmen Birchmeier	Müller et al. 2002	1:10000
Lmx1b	guinea-pig	from Thomas Müller and Carmen Birchmeier	Müller et al. 2002	1:10000
Neurod2	rabbit	Abcam	ab104430	1:1000
Nfia	rabbit	Atlas Antibodies	HPA008884	1:1000
Nfib	rabbit	Abcam	ab186738	1:100
Onecut2	sheep	R&D	AF6294	1:500
Pou2f2	rabbit	Abcam	ab178679	1:1000
Sim1	rabbit	Aviva SysBio	ARP33296_P050	1:50
Sox2	mouse	Santa Cruz Biotechnology	sc-365823	1:200
Sox2-A488	mouse	BD Biosciences	560301	1:100
Sox2	goat	R&D	AF2018	1:500
TH	sheep	R&D	AF7566	1:1000
Zfhx3	sheep	R&D	AF7384	1:1000
Zfhx4	rabbit	Atlas Antibodies	HPA023837	1:1000
