# Supplementary material for: A shared transcriptional code orchestrates temporal patterning of the central nervous system
Source: PLoS Biol. 2021 Nov 12;19(11):e3001450. doi: 10.1371/journal.pbio.3001450 (PMC8612522; doi:10.1371/journal.pbio.3001450)
Supplement: S2 Table — (XLSX) [file pbio.3001450.s016.xlsx]

## Sheet: Sheet1
Antibody	Species	Company	Catalogue number	Dilution	secondary antibody
Neurod2	rabbit	Abcam	ab104430	1:1000	donkey-anti-rabbit A488 (Life Technologies)
Nfia	rabbit	Atlas Antibodies	HPA008884	1:1000	donkey-anti-rabbit A488 (Life Technologies)
Nkx2.2-PE	mouse	BD Biosciences	564729	1:50	N/A
Onecut2	sheep	R&D	AF6294	1:500	donkey-anti-sheep A568 (Life Technologies)
Pax3-APC	mouse	R&D	IC2457A	1:50	N/A
Sox2-V450	mouse	BD Biosciences	561610	1:100	N/A
Tubb3:A488	mouse	BD Biosciences	560381	1:100	N/A
Tubb3:A647	mouse	BD Biosciences	560394	1:100	N/A
Zxh3	sheep	R&D	AF7384	1:500	donkey-anti-sheep A568 (Life Technologies)
