# Supplementary material for: A shared transcriptional code orchestrates temporal patterning of the central nervous system
Source: PLoS Biol. 2021 Nov 12;19(11):e3001450. doi: 10.1371/journal.pbio.3001450 (PMC8612522; doi:10.1371/journal.pbio.3001450)
Supplement: S3 Table — (XLSX) [file pbio.3001450.s017.xlsx]

## Sheet: Sheet1
Gene	Forward	Reverse
Foxg1	GCTGGACATGGGAGATAGGA	GGTGGTGATGATGATGGTGA
Hopx	CCATCCTTAGTCAGACGCGCA	GGGTGCTTGTTGACCTTGTT
Hoxa4	CGGTGGTGTACCCCTGGAT	GCTTAGGTTCGCCTCCGTTAT
Hoxb9	TAATCAAAGAGCTGGCTACG	CCCTGGTGAGGTACATATTG
Hoxc8	GAAGGACAAGGCCACTTAAAT	AGGTCTGATACCGGCTGTAAGTTT
Lin28a (Peng et al. 2011)	ACCAGCTCGCAGACCTACAT	CAGACCCTTGGCTGACTTCT
Lin28b	AAGGCCTTGAGTCAATACGGG	TGCCGTCTCCACCTATCTCC
Nfia	AAGCCTCCAACCACATCAAC	TTTACAAAGCTTGGATCCCG
Nfib	GCTGAGTTGGGAGATTGTGTC	TTCTGCTTGATTTCGGGCTTC
Nfix	AGCCACATCACATTGGAGTC	CATCTCCTTGCTGGTTTGAA
Npas3	CCCTCCACCAAACACCTCAG	GCCATCCAGGGACTGCAAAA
Nr6a1	GGAGACATGGGAAGTTTCCGT	TCACGACTGCACCGATACAC
Otx2	CAGTCGCCACCTCTACTTTG	TGGTGGGTAGATTTGGAGTG
Smad7	TTCGGACAACAAGAGTCAGC	GGTAACTGCTGCGGTTGTAA
Sox9	AGGAAGCTGGCAGACCAGT	CGAAGGGTCTCTTCTCGCT
Zbtb20 (Nagao et al. 2016)	AACGCAATGAATCCGAGGAGT	CCCAAACTGTTGCTCCACTGA
β-Actin	TGGCTCCTAGCACCATGA	CCACCGATCCACACAGAG
