# Supplementary material for: A shared transcriptional code orchestrates temporal patterning of the central nervous system
Source: PLoS Biol. 2021 Nov 12;19(11):e3001450. doi: 10.1371/journal.pbio.3001450 (PMC8612522; doi:10.1371/journal.pbio.3001450)
Supplement: S1 Data — Data file also includes intensity measurements of the individual channels from all replicates. TF, transcription factor. (XLSX) [file pbio.3001450.s018.xlsx]

## Sheet: Figure1G
Zfhx3			Nfib			Neurod2
stage	repeat	%EdU	stage	repeat	%EdU	stage	repeat	%EdU
e9.5	1	0.566893	e9.5	1	0.0179283	e9.5	1	0.0215827
e9.5	2	0.610687	e9.5	2	0	e9.5	2	0.0578512
e9.5	3	0.487981	e9.5	3	0.0189873	e9.5	3	0.025
e9.5	4	0.539952	e9.5	4	0.0135135	e9.5	4	0.0183486
e10.5	1	0.46832	e9.5	5	0.0202312	e9.5	5	0.0507246
e10.5	2	0.316583	e10.5	1	0.0633609	e10.5	1	0.125
e10.5	3	0.48248	e10.5	2	0.0298507	e10.5	2	0.0769231
e10.5	4	0.314121	e10.5	3	0.0490798	e10.5	3	0.0147059
e10.5	5	0.46395	e10.5	4	0.0356164	e10.5	4	0.0875706
e11.5	1	0.0023753	e10.5	5	0.0230769	e10.5	5	0.109145
e11.5	2	0.0107817	e10.5	6	0.0308642	e10.5	6	0.142202
e11.5	3	0.00941177	e11.5	1	0.473846	e11.5	1	0.383663
e11.5	4	0.0305556	e11.5	2	0.43314	e11.5	2	0.290244
e11.5	5	0.00656455	e11.5	3	0.302799	e11.5	3	0.316038
e11.5	6	0.00894855	e11.5	4	0.388186	e11.5	4	0.230233
e12.5	1	0.010101	e12.5	1	0.837209	e11.5	5	0.316195
e12.5	2	0.00877193	e12.5	2	0.8	e12.5	1	0.260274
e12.5	3	0.0138889	e12.5	3	0.853659	e12.5	2	0.171875
e12.5	4	0.0215054	e12.5	4	0.840708	e12.5	3	0.268293
						e12.5	4	0.20339

## Sheet: e9.5_Zfhx3
Embryo1-1		Embryo3-1		Embryo4-1		Embryo5-1
Zfhx3	Edu	Zfhx3	Edu	Zfhx3	Edu	Zfhx3	Edu
13.3124	0.790476	7.08667	18.2833	18.4971	2.48571	6.21397	11.3144
15.7902	1.15805	8.33605	1.39104	9.1661	5.05424	8.27968	13.4802
9.6961	15.226	8.32407	0.484568	9.26489	18.4649	6.2376	15.7728
7.88542	0.3125	6.71229	0.315642	9.48036	1.5146	6.51542	6.64524
6.7451	0.226891	8.7591	0.565826	5.924	0.288	6.51948	0.638528
9.50843	0.440964	8.10485	6.31845	8.76638	8.66382	9.18962	3.83296
7.41874	3.79941	5.71642	2.80846	8.35106	12.2168	6.28752	1.63507
7.82222	0.4	9.05816	4.66809	6.82507	6.34985	6.69668	0.630332
8.56159	2.119	10.0998	7.84823	7.88168	0.473282	6.5625	15.9292
8.59528	2.11298	7.79215	2.53118	5.91388	0.818182	6.36865	3.32892
6.75862	8.40613	11.1387	0.890667	7.49408	2.85207	6.31833	1.22186
9.21024	6.87062	6.95702	0.830946	8.2626	11.9947	7.40605	9.78186
8.28851	8.91687	6.70534	5.4626	6.93266	6.88889	7.04773	1.87955
8.99312	3.2133	15.065	0.794038	7.92347	2.94643	6.08156	0.41844
9.30275	1.42202	7.86758	34.8219	7.5	6.3607	6.60123	3.60429
5.97005	8.24424	8.02489	1.10249	6.85567	0.835052	6.35971	12.6091
7.59034	1.26471	12.3392	2.14097	8.375	0.893519	13.3803	22.8592
8.81903	8.32483	7.65092	0.431211	7.71046	4.40483	10.0326	5.36341
6.73707	7.87069	7.18709	0.393939	7.81649	1.45773	64.4824	9.3169
7.65033	8.20261	10.3634	1.48348	7.02169	5.49398	7.89032	0.845161
8.24151	0.530189	6.75292	23.5467	6.8665	5.40302	5.90748	2.59449
9.48665	0.459941	7.13199	6.03579	6.40584	6.35714	6.71064	8.39362
8.55314	6.6087	7.15213	3.91499	7.34419	3.59535	8.36928	1.44444
6.89641	17.0976	6.44635	0.272532	7.98174	1.29224	6.74315	3.21212
8.07919	2.42081	6.66904	1.58719	6.27739	2.67314	6.20657	0.483568
8.74038	1.76442	9.99638	7.27295	5.97708	4.32083	6.58264	1.53926
8.90544	12.2931	8.43201	0.457507	7.08555	0.584071	7.10891	17.4119
13.2395	1.87833	7.27165	0.716535	6.7973	6.77027	7.28613	0.606936
5.81675	3.93194	6.97521	0.766529	6.99235	2.58163	5.89003	13.8632
6.01323	11.2698	7.67391	1.00128	8.68354	4.24895	6.64548	6.06856
6.89474	0.42885	6.49675	2.17045	7.52128	7.60106	6.91078	1.7881
7.00216	13.3909	5.78554	7.85536	8.3501	0.290135	15.5765	14.9433
7.58889	9.24667	7.14904	0.512019	6.26679	9.27405	7.82869	1.02784
10.3099	5.23538	7.64794	21.3446	6.95218	6.17048	5.8536	0.540943
13.1726	11.5177	6.41566	0.364458	7.18347	5.3004	7.0315	0.783465
9.75388	3.04656	7.58471	2.09917	6.44416	15.9922	7.09055	0.464567
11.4216	0.431034	7.50207	0.381743	8.05437	0.906096	6.36081	2.95971
8.36409	0.254364	6.88646	4.64022	7.73441	1.65795	6.87281	3.13925
7.80847	2.15524	10.9169	1.58466	7.43902	11.3805	10.8297	0.579256
7.49588	2.00617	6.01737	0.283784	6.56923	8.52308	9.43066	3.25182
12.0563	0.474178	7.25461	3.52952	8.20713	0.898132	6.16667	0.580556
8.62656	15.1224	5.94481	0.30749	9.54921	23.7079	6.77188	1.17241
9.53135	10.9868	6.88446	1.24701	7.0757	0.700704	5.96939	0.554422
6.89009	7.06847	6.99145	0.581197	9.56499	3.09012	6.34947	0.452345
7.49518	9.11093	7.13142	1.98489	6.73318	0.324826	7.25214	0.713675
8.29859	1.74085	9.16534	7.22112	7.62912	0.791209	6.39633	1.8055
10.4493	3.09035	7.02299	0.762452	7.80846	0.455224	6.68464	0.536388
7.25843	1.15281	7.42826	0.717439	8.2013	0.536797	6.28076	2.80589
7.80261	4.50571	7.20051	11.5707	8.15194	2.30035	6.29017	5.96403
7.44828	18.7057	7.48509	5.35322	8.42599	3.50542	15.4634	23.5078
8.45842	9.49696	7.78036	3.2625	7.598	10.316	6.33333	1.36667
6.90933	2.18912	7.82103	1.19742	7.02712	0.743219	5.64854	0.845188
6.01842	1.89211	7.83413	0.262019	8.33194	8.2881	7.02595	11.5349
11.5142	19.3797	7.70684	6.24973	7.1959	0.682836	6.75342	0.49863
8.27624	0.64825	7.375	1.48101	7.47461	3.42578	8.24219	15.8789
9.00137	5.91518	8.86722	14.9917	6.65036	0.626812	6.88338	14.9942
6.16403	19.4071	7.07317	2.09756	7.56419	5.21284	7.35574	0.540616
29.8618	62.8634	6.44444	2.54137	7.59317	8.00311	41.352	0.628
7.90208	0.27003	6.87339	0.297248	7.90126	10.0882	8.15016	8.47125
8.08802	3.11858	6.29929	1.16865	7.6093	1.21357	6.16988	2.42907
9.59242	0.924171	7.90649	6.20519	9.34729	8.54264	7.16284	2.79702
7.41209	16.5513	6.95092	9.73415	7.88384	2.41582	7.63866	1.12045
7.96244	0.352113	7.18866	6.04514	6.20392	5.09412	6.91729	0.879699
5.99764	1.14858	6.97497	6.7274	8.00874	3.90385	16.2431	63.0734
7.28422	1.78579	7.04916	8.32584	8.47354	14.1587	6.94815	0.669136
6.19184	22.5959	8.0922	28.3617	6.11574	15.8866	6.32265	0.915832
7.08836	0.655172	8.50649	8.01732	7.68011	0.736559	6.64839	0.448387
7.72549	2.5098	7.45526	6.92622	9.49853	0.923304	6.92166	5.35484
6.47733	0.250667	10.2173	2.99506	8.43224	4.43224	6.40241	4.2837
7.26047	2.93443	6.62927	13.0634	7.13734	12.9342	5.00913	0.607306
7.15569	0.161677	7.06066	7.2669	8.84655	0.772379	6.36989	4.41505
8.32083	7.18762	9.39763	1.0727	8.97407	12.8412	5.27821	9.46304
8.42105	22.0632	7.84246	11.6313	6.58963	1.87689	5.44591	19
7.11546	5.02607	7.71327	13.4566	8.42095	1.93676	5.94248	7.21018
5.56272	0.318996	6.68992	0.286822	7.81879	2.36018	7.21429	4.91626
6.724	3.172	8.4684	10.5105	11.8414	9.12634	6.16285	3.26718
7.58188	0.327526	7.98555	0.780347	8.0609	2.17289	6.92017	4.20168
6.73829	5.27548	6.71884	0.56383	7.43485	9.23862	6.19211	0.831579
7.63248	12.6638	7.24757	6.4733	8.27515	7.78234	6.14232	15.9831
7.45036	8.38741	7.26888	13.14	8.39609	3.1119	10.2016	4.13896
5.85124	0.30303	10.7408	11.6303	7.91929	4.99606	7.84615	1.86235
6.21922	6.59459	6.87548	3.71839	8.05856	6.16216	8.72864	10.8719
7.50361	6.40385	8.30093	1.52006	7.704	0.908	6.45707	7.40909
6.65914	2.8501	9.21659	10.5806	7.0975	2.635	7.10694	18.4061
7.55227	6.00986	7.04324	10.2581	7.66584	2.63092	8.09785	26.0095
6.0744	0.217262	8.48988	2.15029	7.13333	9.4	6.36889	1.23111
8.10333	5.64	9.17415	2.16158	6.92578	2.69727	6.02857	16.5238
7.341	10.7969	8.74795	1.80123	7.51779	1.40514	6.95808	1.58683
6.25161	5.2086	7.63216	2.6451	7.87617	1.37383	7.14634	0.45122
7.44534	6.06478	8.84661	0.870518	6.38736	23.1401	7.19162	0.637725
8.01863	2.35404	7.27004	1.13502	8.01815	0.540323	7.06868	0.879121
8.43371	2.7822	8.28142	11.8283	7.08718	0.528205	7.03103	3.47931
7.45641	0.766667	7.30653	3.3397	6.80467	1.15074	5.83624	3.88676
7.68774	0.318008	6.73828	1.34375	7.2788	1.51843	6.24082	0.465306
8.3555	0.15601	7.5354	9.95428	8.63889	3.17407	6.51136	13.4955
6.98688	13.3228	7.49345	0.347162	7.91616	19.4969	6.30034	6.66894
9.09163	0.832669	6.90344	1.20767	7.04896	7.03116	8.54849	1.28428
7.6419	0.226667	7.21232	0.833552	7.26535	11.1996	8.07055	6.37743
7.42611	0.549261	8.26542	2.39812	7.85208	6.93125	8.20147	4.85348
10.9106	5.40426	6.85487	4.10934	7.49609	0.835938	6.74398	6.03614
6.71852	2.67901	10.1051	4.65103	7.24786	20.4765	5.71646	0.513924
7.21343	2.34772	6.7686	0.551653	7.18337	11.198	6.35214	8.28718
7.14981	0.957198	7.67014	3.23207	7.6701	16.482	7.29091	0.570455
8	2.48802	7.08141	1.654	9.14174	10.0572	6.33558	9.87736
6.75983	0.307584	7.22588	4.24471	6.55131	10.2625	6.92191	0.468547
8.54409	1.71613	6.66789	1.36147	7.03813	19.3206	5.83707	0.415479
8.53516	12	8.26049	10.0243	8.40541	0.565315	5.79339	0.484848
7.49769	9.07176	7.32528	8.55824	6.58757	2.55744	7.58217	2.29805
7.46481	34.1882	7.41519	5.3231	7.04803	2.45852	6.57735	12.7044
9.78982	4.22566	7.73557	1.95531	7.76699	0.61165	6.35675	1.60606
8.60606	0.512821	7.47813	0.936652	7.00621	6.00311	6.25984	0.43832
7.1087	0.404891	7.44601	1.31221	7.45015	2.96677	6.96781	0.648069
9.51622	9.76216	8.10788	2.23444	6.49896	1.19833	6.82552	6.67969
8.38325	1.60406	6.67221	0.767221	7.39103	16.0427	8.2987	10.3143
8.64859	0.527115	8.21034	2.18103	6.93671	0.586498	6.3894	0.437788
8.65984	22.6086	7.55685	3.8309	6.63008	6.34146	6.98131	0.663551
10.6146	1.10277	7.51605	13.9501	7.80793	1.18293	6.08738	0.621359
8.52834	13.3855	8.59318	8.81364	7.86634	3.42739	6.74497	10.519
7.17281	4.01152	9.61765	8.9095	7.44231	11.5107	6.38824	7.04314
7.81638	23.5113	8.00672	2.62769	5.79532	0.412281	6.18451	9.41913
8.82143	1.32937	7.47126	0.296552	7.54425	29.3097	5.9005	1.31095
7.9386	23.0468	6.67757	4.46028	8.7827	0.476793	7.45305	4.18287
7.13052	3.03083	6.09907	0.703818	6.08383	1.01796	5.62529	29.3724
7.08377	2.82984	7.54222	9.53556	7.77032	16.6184	8.02296	5.17347
6.91904	8.08753	7.65217	0.413043	6.71674	6.19742	6.18093	2.99022
7.82442	3.8907	7.74162	2.5503	6.36381	1.8153	7.22811	4.79724
8.25155	3.1677	6.97602	2.1247	9.16451	20.2311	6.41166	17.8163
6.7715	0.663391	7.6	2.18776	8.32013	10.2739	6.75581	0.44186
10.5878	5.62449	8.85782	25.6161	6.94737	0.847368	6.77385	2.03769
7.7044	2.7673	5.96657	26.585	7.63248	7.48718	6.81967	14.1541
8.69545	4.74545	6.61922	1.01601	8.08434	1.65964	6.22713	0.905363
7.62907	6.04772	7.43781	0.61194	7.41099	1.09231	6.88615	9.08159
9.12774	18.6241	9.20727	1.28485	6.75107	2.29614	6.62393	0.444444
7.13882	11.9769	8.62162	0.783784	7.52339	14.2071	5.33333	2.09383
7.2888	6.49312	8.33835	0.315789	7.10102	5.29184	5.93807	3.84404
7.18978	5.49453	7.40288	10.9065	7.71247	9.64482	6.18052	0.574822
9.06438	2.76824	7.09309	0.681682	8.37673	12.7839	5.8612	0.56535
9.95964	0.443946	8.1139	0.321185	7.42543	6.94662	8.04032	0.653226
7.82891	5.65782	7.86378	15.582	11.2222	0.682796	6.70392	10.5569
6.72454	0.706019	7.23851	6.6087	8.41855	0.548872	13.5944	0.771305
6.82549	0.635294	8.95611	3.47649	7.50455	12.7114	6.6049	7.97902
6	2.05479	7.68015	2.96324	8.86154	1.14231	10.4888	26.2321
7.97644	16.3298	11.6743	11.6338	9.03218	21.2046	9.32	14.7233
8.29681	8.19522	8.66667	6.60606	7.48742	8.88679	6.30218	15.4984
7.10647	5.2	8.1414	0.408859	6.66585	2.01463	6.04505	0.507508
6.57474	7.35789	9.43243	6.54505	6.90071	10.3404	6.13393	11.7321
6.00341	0.395904	6.97952	6.67039	7.60736	0.521472	7.47727	0.436364
8.41967	2.43934	7.14781	7	6.7623	0.551913	7.65076	10.8113
6.74051	9.19937	7.45776	0.943164	7.97723	1.12422	7.32106	0.539877
7.08251	0.306931	7.87816	0.588506	5.35077	14.4738	5.91796	25.0133
11.7637	31.9727	7.96099	4.56383	6.81777	0.419134	10.1276	66.7682
8.09035	10.5832	6.77579	0.357143	16.2972	33.3096	6.15625	9.4375
6.85156	13.9492	7.88906	3.32187	6.93731	3.32239	7.00524	3.00698
8.8107	0.567901	8.15658	7.37632	6.63889	23.4514	5.43655	15.8477
8.24915	1.00683	7.75623	2.78116	6.8832	2.34631	6.95305	16.6761
5.36364	2.06417	7.43082	5.10158	7.30761	10.9603	7.00451	4.63205
5.05904	2.34317	7.85502	2.81041	7.62379	20.1262	5.87104	3.37104
11.2432	1.35236	8.72333	0.563333	6.73171	2.5561	6.2303	5.23636
7.69218	0.910423	7.69074	12.3981	8.67153	15.4416	5.56587	1.12095
7.78708	7.12679	7.84157	4.35264	6.37969	3.67991	6.14352	0.680556
7.97008	8.68661	5.61372	5.52859	7.0914	9.72581	6.63655	14.2773
6.43404	9.90355	9.76378	18.3819	8.72614	14.0622	6.90426	0.638298
7.12963	0.222222	8.01597	2.80831	12.7416	9.83613	7.33732	12.6746
8.39516	9.72581	8.20455	0.661932	7.43542	9.60886	5.69287	1.61916
7.58182	6.25455	7.31604	0.339623	6.54976	16.8839	6.33256	4.48268
8.13508	13.5338	7.32258	0.509217	8.02292	11.3467	7.44622	7.0239
6.68144	5.72438	7.84478	6.0687	8.48785	12.6692	6.39959	5.59627
7.75224	0.904478	7.43363	0.353982	9.70189	10.6215	6.98582	5.65721
5.62682	1.87464	7	2.5368	7.24008	0.661795	6.49115	1.30531
7.22926	3.41703	8.18077	10.1885	7.6625	6.89167	5.83168	0.438119
6.3132	0.917226	7.56381	13.3735	7.43153	4.54545	6.31068	5.66262
13.5913	44.9257	5.71731	7.98654	6.37269	2.19676	8.94482	17.3094
11.5781	5.64979	7.21561	2.22998	7.94286	1.1956	6.24884	1.18547
7.26383	0.32766	14.931	0.852995	7.97354	3.79894	6.21362	14.8662
7.36863	25.502	5.77473	0.554945	10.895	0.592437	6.5717	15.7591
8.74896	1.27801	6.31532	0.455856	8.58584	0.469957	6.06161	10.6588
28.4471	33.3095	8.28974	4.0641	6.99768	0.512761	7.0644	3.30233
8.97844	0.822102	6.34646	4.48504	4.99174	2.63843	7.02208	6.49842
7.96891	0.414508	7.67789	4.95315	8.66567	0.922388	6.07666	2.17073
4.97015	0.442786	7.10702	23.7609	6.05943	0.596311	6.98907	2.37432
9.05782	9.21199	9.33333	4.31959	6.50439	11.0921	5.88192	5.48708
8.74308	1.90909	8.75823	1.07491	6.92506	0.503513	6.64407	7.15738
8.21114	10.2483	6.38431	6.26078	8.63931	2.54428	5.65909	7.29545
7.27586	20.2759	7.725	4.22639	6.38511	0.9	6.16737	0.550847
7.38912	3.24059	7.57359	4.66437	7.31121	18.0114	5.83843	8.88428
7.25616	24.4236	7.38283	4.05568	7.68585	42.9137	6.40582	0.787136
7.86154	0.409231	8.32416	0.626911	66.0303	71.2864	12.6169	17.225
9.63107	30.3806	7.62478	1.82897	8.62083	13.5833	8.65902	10.923
8.26087	28.3043	7.22971	13.4472	6.82877	17.4429	6.55147	1.68137
7.42082	1.17497	7.54896	0.851632	10.0233	4.12093	29.0293	0.731707
10.0626	4.03605	6.77757	0.454206	7.48788	0.460606	9.46006	2.95592
9.22689	6.34286	6.96844	0.739645	9.07843	11.723	7.21138	8.43089
7.42299	6.43678	6.83828	4.0264	7.98118	6.04941	6.00272	4.26703
6.64569	8.15152	8.05556	2.26628	7.58971	6.06596	8.08413	7.9351
7.16422	18.1618	9.51779	1.11265	7.32766	0.544681	6.23684	1.36466
6.59158	0.418947	6.58065	1.53584	10.6556	3.56291	6.30269	4.21076
8.78505	5.76324	7.77549	3.58877	7.27358	4.11006	8.71924	13.858
6.46309	0.299776	6.23373	0.319527	8.01196	6.75359	6.53176	27.0024
11.3068	23.1504	8.60452	2.54049	7.61417	1.30484	6.12393	4.16026
8.21468	7.09541	9.24648	5.72183	10.4269	9.16601	5.75391	1.25781
7.49197	13.3012	7.26174	0.671141	9.68966	3.20197	6.57569	4.88273
8.38228	7.92774	6.74747	17.9242	8.49364	12.0863	7.28713	0.621782
4.59565	0.769565	7.34672	2.74431	9.75598	0.478469	7.01231	15.6113
67.6877	80.3123	4.82971	0.297101	6.72566	3.46313	6.66118	0.460526
9.08752	6.21601	6.41744	0.397032	10.8696	9.15528	13.2721	2.58932
10.3192	3.05237	7.24685	2.48866	8.08023	3.31805	8.2566	6.31321
8.41026	2.21538	6.29285	1.30116	8.47293	0.569801	5.16901	4.3216
10.0349	7.06349	57.0784	102.135	8.13735	4.71807	6.95161	10.6
5.67241	25.4483	6.52005	0.609314	5.8348	1.75395	7.28571	1
8.66949	2.25	6.78846	8.74556	7.49451	5.21978	6.19678	1.25224
6.70028	1.12325	9.20189	0.403774	6.9685	2.01575	6.14179	6.42724
6.4637	0.4637	7	1.31586	6.52047	0.95614	6.14912	1.67419
9.21856	11.6168	6.88944	7.54658	7.65919	18.361	6.85612	3.35612
9.63232	2.12646	7.72134	16.6621	7.2471	18.4015	6.68037	4.65525
8.59451	3.00305	5.54709	0.459641	10.4693	0.807018	6.88356	1.54338
7.97006	6.22954	6.98878	2.8141	12.2894	27.2857	5.69659	0.721362
7.13378	1.84448	7.20189	14.5313	8.10955	2.46348	3.66129	1.27151
7.30802	0.274262	12.1642	17.9811	6.32428	1.54329	6.65411	1.45548
6.70485	0.378855	11.4232	11.5979	7.66983	4.45161	7.82857	1.1974
7.08333	11.7944	6.77644	0.34139	8.35862	0.66092	56.8805	70.2285
9.12684	10.4572	6.79518	0.461847	7.21186	0.635593	7.05216	2.68345
18.2965	24.7871	9.12573	2.26692	7.29977	6.72082	6.23709	13.2535
8.09494	24.4662	8.85075	8.1791	8.65011	0.408207	5.28312	6.24416
14.1523	38.5211	8.03215	0.279743	7.9427	4.00185	6.87041	3.92657
8.0253	0.917369	6.88258	2.68689	9.76344	10.6792	8.80635	3.39048
9.09369	34.668	8.42138	7.46541	7.05471	14.5745	11.6631	46.7441
63.6351	61.4986	5.91421	0.439678	5.99507	0.586207	6.85354	24.5934
59.7283	0.61811	12.1598	0.509132	5.74645	9.51724	7.16114	0.78436
6.88591	10.7293	7.05412	0.414118	7.7696	10.5796	9.20507	4.0296
6.9129	0.296774	7.29025	5.39909	11.5665	1.30043	7.69482	0.485014
8.15171	2.66239	7.73272	0.728111	7.14286	2.30395	8.13902	8.07805
10.7401	3.39474	7.06391	8.99467	8.34286	11.8338	11.6039	0.78744
7.20404	0.491031	7.53359	7.04309	14.2782	1.27179	9.08128	20.2438
10.7801	5.07229	9.63918	9.9768	7.26875	0.290625	6.90297	25.9406
6.76284	0.904645	6.92504	24.724	11.3566	1.46649	7.14554	0.913928
7.61818	9.62338	6.33072	1.20352	95.7169	23.3554	5.44355	0.362903
8.85399	3.19284	6.58747	0.248042	39.5286	39.3408	19.0028	38.482
8.03881	8.41096	7.83878	2.94286	7.14325	24.0482	4.96544	5.34562
10.0259	7.44109	5.77793	0.304172	8.48179	6.70868	6.86466	0.491228
7.54617	4.27177	7.12022	10.0082	8.69643	0.741071	6.90156	4.09687
6.96667	12.6719	6.12972	0.224057	7.20774	2.85947	7.9781	0.441084
12.3984	4.67308	8.07333	1.27556	9.02432	2.3	6.75	2.80882
22.3059	13.5895	7.66071	41.6393	6.58811	16.6475	6.68471	1.28662
8.13729	12.6831	8.3154	0.660482	7.27919	36.7056	7.22976	33.0339
6.85348	15.8516	6.18761	0.307832	8.45623	1.06897	8.58351	8.80043
8.90331	1.96409	7.22816	0.229465	9.45378	2.02801	6.70474	2.2931
6.5791	0.310448	7.07255	2.95875	7.44656	16.8073	6.46825	4.7381
8.60692	0.389937	6.2384	0.534794	8.62443	7.66063	21.9459	0.53317
8.37158	4.14481	7.24595	0.669903	6.81621	7.47431	7.60915	18.2495
6.59231	12.6385	6.05596	0.253041	8.41667	3.4058	5.54565	9.73043
7.25581	0.299742	7.23611	0.568056	7.39002	11.1746	5.80875	2.69375
7.01687	1.26024	6.71717	2.52273	6.75484	9.83441	5.98701	0.954545
10.3436	9.61374	5.62869	0.270042	6.46016	2.33865	6.90458	8.50954
7.49785	12.2253	8.57754	8.9893	6.60986	7.77618	5.25157	1.41824
6.95066	2.64516	7.24074	1.7662	6.59821	11.4487	9.9799	29.6281
9.10043	19.3205	6.67556	1.47893	6.62951	0.613115	9.22832	1.70796
7.10326	0.300272	6.92817	3.05104	11.2673	10.9307	7.27692	1.08654
10.9332	0.935412	7.11346	3.63654	9.71591	9.84318	6.77778	2.24528
7.85294	4.41444	6.6	0.831193	7.50529	2.85201	7.68694	33.9685
4.38115	11.2008	15.0473	1.05068	9.40278	14.5995	24.5532	20.0694
5.89738	1.68008	6.18004	2.18221	9.67735	9.627	7.82206	0.86121
7.55043	20.5648	7.78478	2.53018	8.61214	0.604222	6.34894	0.710638
6.83284	4.02053	8.16433	2.83287	6.27397	2.20548	4.46154	0.243007
7.40469	9.55156	8.83727	11.9186	9.49558	2.57168	7.72991	17.3884
8.36697	0.591743	6.90787	5.64657	6.94648	11.3352	10.2291	9.41748
8.65438	4.53226	6.31323	10.2158	8.35797	2.89607	7.18584	11.8732
7.26838	3.40441	7.6906	8.79725	6.11239	1.20642	28.7732	9.41026
8.76457	5.03363	7.56284	6.79599	5.8202	13.8	5.54381	0.559278
7.60722	0.993228	7.78868	9.58868	6.46353	0.381176	5.89699	1.8336
7.4016	4.11702	8.72901	11.0954	9.95833	4.41856	7.07925	0.685315
8.4779	0.281768	9.66162	9.52862	8.37778	11.2127	6.17122	16.6179
9.67228	0.363296	21.9452	28.0183	6.46843	0.898167	8.88471	10.2894
5.68527	0.265625	6.65403	0.327014	8.18605	11.1192	5.41031	0.349776
7.09049	2.53596	9.44578	7.3253	7.41538	4.8014	6.44838	2.61357
6.82342	5.02687	7.30697	12.8123	13.8682	4.14867	6.94163	0.838521
7.64878	2.43171	6.44281	1.33987	8.25721	10.3269	5.175	20.15
6.69431	2.70616	6.58855	0.572451	7.35478	4.32353	7.37255	0.733333
5.7852	16.7542	5.96861	0.430493	9.00605	0.72379	6.51154	2.92115
12.2659	3.69252	7.15373	3.70299	7.61538	0.56044	5.24688	1.15625
5.241	2.47368	13.1436	0.381188	7.55596	3.59633	9.18819	1.57934
6.78716	14.7399	6.58824	0.52381	12.2677	20.1197	7.1635	9.96198
7.21627	17.0238	7.88798	2.03462	7.01493	20.2119	5.60287	0.901914
7.609	1.06398	8.18447	0.961165	11.9617	60.7489	6.80691	8.59553
7.17426	5.37534	6.04313	0.845048	8.42545	3.03976	6.77163	4.90865
6.78828	2.03214	6.80707	2.21196	7.55674	4.07801	7.09976	33.3302
7.25813	0.292842	6.56057	2.48931	8.05152	1.05152	7.52952	8.61714
10.097	1.68657	6.89899	4.8	6.48776	1.93061	5.15426	4.79787
8.4282	11.1749	8.41176	13.6765	85.5046	87.3936	6.57766	19.5613
7.34664	21.3845	7.38863	0.530806	9.9717	15.066	6.12081	1.05257
5.72222	0.706349	6.62574	1.08728	8.96757	30.5216	7.73764	5.23954
8.09091	9.13319	8.15842	11.3894	7	0.660532	8.40909	18.6446
6.85169	6.38983	8.04023	8.29741	9.37621	13.3568	5.21875	7.51042
9.58691	12.1535	8.90785	23.9556	7.48958	7.56771	7.82051	2.0035
7.19586	3.21019	6.72911	0.877522	12.0574	31.1503	9.70833	1.78125
8.20949	1.21871	7.18565	0.331435	70.3697	35.7948	7.0273	0.651877
5.29908	0.754128	13.1315	10.875	6.78431	0.533333	8.26933	0.554667
6.75348	10.0875	16.4904	4.71635	7.38235	0.852941	8.81365	0.692913
7.59651	4.47945	6.78402	3.09719	6.72376	2.0442	5.38527	0.373938
10.2014	13.9389	6.61275	0.410862	8.25653	5.83848	8.25	0.583333
13.8797	13.9838	7.63319	1.44073	7.57531	3.20293	7.37195	0.670732
5.87888	4.19255	8.8104	28.4801	7.82173	3.6044	6.29555	10.8907
7.13712	12.792	7.06701	0.369416	7.63177	0.440433	7.03003	2.96396
8.76025	1.74763	7.13298	12.3895	6.03877	1.28756	7.43051	3.32203
8.0158	1.37923	6.83101	7.17519	11.2983	15.882	14.6777	49.9573
6.47215	3.66313	6.7412	0.312629	7.44248	5.75221	6.80619	14.6454
7.59109	0.287449	7.25041	24.9724	6.94243	8.58849	9.82231	5.55372
10.3351	12.8156	7.73295	2.1611	8.44413	0.575419	7.65207	0.484185
7.08755	13.9086	6.55059	11.9012	7.65635	3.13039	8.07177	1.02153
8.26861	7.97372	7.15974	0.474836	11	12.1681	6.36259	0.47806
7.46847	0.753754	6.68362	1.41812	6.05579	0.656652	6.15013	1.85523
8.1	6.55862	7.7402	6.8415	7.75212	3.31144	5.56694	6.50579
7.03325	8.48082	7.60204	0.750729	6.93032	8.0452	4.1853	10.4345
8.06914	42.084	11.4899	16.8523	8.3872	4.36585	9.25905	1.43733
10.3871	14.893	9.81696	17.0223	8.16488	29.8287	5.98746	1.98589
8.72807	1.67325	7.02222	1.51944	9.00664	2.78982	18.3956	0.623786
6.80833	3.66389	9.32203	0.634652	9.29791	9.04364	7.05023	8.28311
6.24779	2.40044	5.50924	9.11499	10.6522	12.1107	9.84025	1.17842
5.98091	0.21957	7.01542	1.88175	6.6357	2.70171	6.34606	0.442748
6.78315	6.11076	7.03762	0.275862	7.37019	1.51683	9.5443	0.81519
8.20465	7.01395	9.65152	12.4747	9.16872	3.69772	7.54913	1.06358
7.1	0.751351	7.48785	8.81579	8.00677	18.5178	14	11.2433
6.73941	0.970339	6.44746	9.47458	10.0513	0.944196	6.85343	3.99291
11.1469	27.9918	7.51938	0.943152	8.52594	9.97877	7.49454	0.502732
11.2606	4.24468	6.42644	1.41791	6.41519	1.82025	12.351	11.3005
6.99317	24.6775	6.66908	2.48309	8.7118	2.70986	9.46821	0.973988
8.72606	1.63564	7.46398	1.12968	5.16465	0.530266	6.29023	1.54598
9.66608	3.40422	6.56293	2.26141	8.07572	24.6392	4.9291	0.347188
8.40437	6.21585	6.58051	13.6398	12.4056	0.546185	7.21975	3.91111
6.53728	9.0874	7.01893	8.53785	6.86486	8.36937	6.8664	2.63158
9.49677	3.62258	8.0648	5.28045	6.13571	0.469048	6.07932	2.86969
7.15775	28.1497	9.1632	11.3027	8.56637	1.41003	5.93923	0.516575
8.34515	9.72577	6.79233	4.55751	45.3223	29.922	6.48395	2.44444
8.72265	9.90585	6.09843	8.80118	6.89766	7.77193	5.94035	1.03509
6.23358	13.4282	8.83401	0.951417	5.63719	0.469388	24.3802	1.3012
6.42739	0.242031	8.7007	24.4401	8.99801	5.29482	7.82682	0.748603
7.32593	4.20185	8.95556	1.21481	7.97996	4.65479	7.7625	13.9156
6.14286	18.4837	6.66174	0.779911	6.67792	0.961039	9.2808	30.467
8.10519	9.55259	6.63535	0.321656	6.71202	1.69161	8.42138	2.92075
7.26068	1.76353	9.68561	0.393939	6.36099	21.1166	8.2058	0.946133
6.50859	40.8316	9.59886	0.917496	8.22353	1.41176	5.89546	0.408284
8.65408	10.6859	7.65437	9.36475	5.09051	0.536424	4.91667	1.78876
7.63009	0.413793	5.96569	0.27451	8.13573	0.614958	7.96034	9.94334
5.35608	0.37092	9.48308	8.55075	10.1716	2.125	6.46381	11.9651
7.19765	4.15059	6.69043	2.65913	7.29257	8.79856	4.83429	2.05429
6.80251	0.338558	8.17615	5.09756	7.25751	1.93348	8.75313	0.6125
12.3969	4.84987	6.35903	2.20284	6.47889	0.84425	7.81818	1.58961
7.97315	0.751678	7.01071	0.2375	12.7017	15.0467	6.82186	32.0526
12.3692	8.14486	7.44262	20.6803	10.1196	16.8239	19.8684	0.558704
11.5071	35.8327	6.38178	1.42248	7.88083	2.38601	6.07956	3.22777
6.55612	1.85204	7.48175	0.666667	11.805	17.935	7.49618	3.0687
16.689	11.1124	5.80401	0.489978	6.00473	4.42317	7.55762	6.29926
6.23514	1.41081	7.58403	9.7458	8.36269	4.11399	6.60236	0.972441
6.82818	0.309278	7.24103	4.31453	5.84659	0.295455	8.06429	2.04286
5.66059	6.23235	7.33588	0.314885	6.80919	0.462898	7.43373	30.2831
8.083	9.8419	6.39726	0.79726	7.447	4.63364	6.37542	5.61462
6.62763	0.360656	8.60889	0.577778	9.20408	6.25656	6.72961	3.32618
6.85885	8.01675	6.28125	0.289062	13.4848	21.1439	6.53151	1.1522
8.37209	2.4093	7.36086	2.45566	9.45815	14.141	7.29365	5.70635
7.74126	1.13112	5.79475	0.775656	6.93439	1.46521	7.45697	11.6352
6.5962	4.28979	10.5674	23.3112	6.97065	7.48428	9.15564	11.6051
5.74904	0.318008	10.2053	3.97585	7.76886	13.0268	5.41618	11.8397
33.5748	17.8392	7.03846	0.685315	6.50888	0.972387	6.89744	1.83191
7.05764	11.1654	6.74026	1.00216	7.8	7.93721	8.58581	13.2586
8.94464	3.28028	6.90094	4.25236	10.1856	3.86228	10.1044	23.8193
11.7783	2.88434	7.26678	3.37102	8.60596	0.721854	6.67404	0.467552
7.60144	1.6535	7.27494	5.45255	6.38551	4.45797	8.8459	11.6885
8.35246	19.291	9.72981	7.08635	6.23108	4.59509	6.26018	0.60181
6.63115	14.3791	6.98929	8.89464	7.33903	1.33618	6.90994	4.21951
6.39359	0.319222	7.03704	0.398148	7.09516	46.0203	8.65321	10.8257
9.44974	8.77954	6.3432	0.621302	8.67436	16.4692	6.63134	3.51613
7.90741	0.300926	8.21835	0.446203	6.02817	2.65352	8.80687	7.86552
9.64795	0.37581	6.07143	5.67045	6.46231	12.2387	8.13436	0.349328
6.05213	0.537125	20.8492	71.2638	7.10667	33.7356	7.00885	0.513274
6.12594	7.50376	10.0878	12.8184	10.4866	5.56376	6.20672	3.85271
7.34821	7.575	7.59535	1.88372	8.08661	25.1496	5.18405	5.74438
8.19374	7.77598	6.72984	4.31452	8.15512	18.7258	5.90909	12.7766
7.41126	0.329004	8.2966	20.434	7.90574	12.377	7.04283	1.1349
6.70046	24.6521	6.82367	0.794686	9.84797	5.03378	7.15692	0.455385
8.28118	26.9789	8.31211	26.7019	8.8565	5.25112	7.35033	0.796009
7.4494	4.73512	6.595	0.5	8.45276	0.399287	6.71969	3.25554
7.94177	15.998	7.77736	4.73208	6.60382	0.51074	5.76292	0.402852
8	5.13904	6.71979	1.2108	9.91915	6.86809	10.2854	6.6417
11.5551	0.634361	7.03783	0.985197	6.3683	0.587413	11.995	0.583541
6.78753	0.431871	7.41412	0.722353	6.08833	1.93375	7.92347	2.37245
9.28863	10.2245	6.98384	0.525253	13.8875	32.2287	5.73684	1.66959
6.6037	22.1191	6.53923	1.2674	6.57921	30.2203	7.83036	0.84375
6.3296	0.20852	6.97936	0.49531	6.07216	0.921649	14.9517	11.66
10.361	5.40519	8.15927	7.27937	7.48734	8.10759	7.2973	22.3865
9.35302	4.96203	7.5996	7.9004	6.52096	2.25749	8.09434	0.716981
8.38698	10.7848	6.65265	1.54517	15.0762	0.92381	7.3223	18.4857
7.66761	0.526761	7.81618	15.3162	8.11842	38.9364	6.05638	0.551929
6.44989	10.6141	7.11779	0.661654	9.72917	26.2542	8.58744	0.491031
8.02632	2.99474	7.24242	1.29837	8.92481	4.45113	9.47922	34.9806
7.32558	4.09496	17.9319	0.719794	6.59375	4.65313	8.63056	8.95745
8.9267	0.298429	9.30964	5.77831	10.2025	17.405	6.89189	0.355856
7.62169	3.09398	8.63209	0.608611	8.8633	3.88707	9.68731	7.05418
8.07595	13.9198	6.72211	2.29474	7.96594	6.41119	8.12422	7.18219
7.46201	1.98176	7.79365	0.414141	10.3008	7.14108	10.2935	11.9156
7.33208	0.328302	6.71061	14.5197	8.15041	9.38017	6.07952	4.33735
7.23312	1.78649	6.32573	2.21824	7.72451	2.09544	7.69521	0.474601
8.38803	4.24834	4.83265	0.281633	8.23958	0.505208	6.84211	1.22065
5.45706	15.5798	7.64727	0.341818	6.22459	4.0331	5.5198	2.05446
6.48093	0.385593	6.97134	0.716561	15.6596	3.04746	6.46	2.39778
7.54988	11.1095	6.53252	7.59146	6.66667	6.78808	7.08245	16.9366
8.08392	9.82797	6.87947	13.3051	7.63911	0.931452	7.71429	12.4146
11.4282	5.58873	9.08727	8.32182	80.4133	69.0468	5.67152	1.86694
8.0274	11.1781	9.62319	0.270531	7.6448	1.9638	7.76486	2.1027
6.41346	0.230769	7.13056	0.455556	6.86872	6.70391	6.63142	0.76435
7.91223	0.518617	7.12565	22.4579	10.1339	1.63517	7.1114	0.458549
5.76721	0.236066	8.29888	2.88827	6.41553	8.51262	5.56352	5.14754
7.78226	1.50806	6.61828	0.315412	6.58738	3.13107	5.7218	1.38722
7.13174	4.82236	7.12234	0.292553	6.63554	12.3976	6.52711	0.490964
7.68632	0.820755	8.0495	13.3703	7.11497	5.04772	5.45356	7.37797
8.2621	6.5	8.6788	0.659529	8.41741	4.68527	6.55378	0.5
7.18534	0.672414	8.0352	1.64596	7.08993	3.63669	6.46943	6.38264
8.74408	15.3045	9.95763	1.57627	8.50928	1.06101	10.024	2.50839
6.47836	3.64692	10.4571	4.05495	7.95726	8.27635	6.4401	12.0104
7.81763	0.354103	9.57078	18.3333	6.38228	0.722611	7.04435	2.43902
8.675	36.7705	7.35312	0.456973	9.11343	0.791045	6.93827	0.674074
6.48664	5.48092	7.32444	1.15111	8.27	6.704	19.3852	18.1042
6.42291	20.848	6.4507	0.943662	7.11303	1.01197	7.8341	1.32488
8.35152	0.463636	7.51045	2.38153	6.58065	0.516129	5.87611	0.214159
5.46259	0.23356	6.8224	3.7377	7.70086	1.48056	5.605	1.4475
6.15461	0.27182	7.45188	1.77964	5.99691	0.645062	5.85055	2.21402
6.50526	1.23789	5.70288	0.24612	6.27704	0.44591	7.04867	0.424779
7.32903	2.72903	6.80228	15.4411	7.47401	2.34096	6.725	2.89231
6.71395	0.444186	5.99171	3.04696	7.21713	2.44037	5.83614	8.86988
9.41089	5.39604	8.10926	0.312963	6.67574	6.31683	5.76316	5.10766
5.07432	0.315315	9.343	24.1127	10.3921	31.5129	7.29306	3.9519
5.35833	1.94167	7.6997	6.78402	7.86054	47.3557	6.87432	11.3005
67.764	24.4794	8.14489	7.89489	10.7053	10.1257	8.7085	20.1053
67.1671	32.9743	10.1996	4.37812	8.61494	0.409962	9.33148	1.06964
6.93426	2.13745	68.336	0.758065	5.72802	1.44785	5.51351	1.30856
6.052	0.676	8.34211	5.34046	6.68765	4.77622	6.91333	4.32667
7.81886	3.56824	7.95903	6.52142	7.58947	14.9747	6.34914	1.18966
12.2195	6.9378	7.40169	12.8919	7.16461	3.05144	10.7758	9.17541
8.62941	11.0039	7.57933	0.973558	7.52596	2.59699	7.8945	6.65443
8.71815	13.9402	11.4845	34.878	10.4224	3.08128	6.61664	10.1627
9.10363	6.18135	7.9742	6.0956	7.1626	19.187	9.7748	1.17962
5.84848	1.86797	9.05685	1.00775	7.36709	1.01477	5.67708	20.3776
7.95464	10.2577	7.30175	3.04239	9.45213	9.24734	7.07014	16.1727
7.65392	2.84704	9.82342	24.1586	7.85934	7.3913	5.77037	0.562963
8.31068	1.88997	7.35729	5.30339	7.86975	5.04202	7.38871	3.45968
8.79423	4.30962	6.97848	1.28808	10.886	1.18912	6.83236	1.80117
23.4488	1.33821	12.2621	16.375	7.88076	3.11653	5.93151	0.575342
43.3289	8.86379	9.16563	5.09317	11.1021	2.70833	22.7926	14.2273
6.21148	4.65861	6.72093	0.767442	56.5828	107.688	6.19118	0.637868
6.28182	1.84545	7.46834	2.57916	6.76299	0.584416	9.87136	12.4709
6.5509	14.7585	6.96556	3.14923	6.98872	23.3609	5.69027	7.71386
10.8466	16.0322	7.1	0.411475	7.31793	4.23913	6.6824	2.95153
6.04021	1.92493	6.3824	19.7951	8.47527	2.12367	6.60911	15.4556
9.17897	2.85682	7.11159	3.65021	41.3585	135.368	6.47743	12.0214
7.84768	1.46137	11.4113	13.3792	7.93075	15.5947	6.47569	0.786469
8.19291	0.293617	7.84932	2.47831	11.6734	17.8092	7.31142	9.37197
14.9357	1.64724	7.01846	3.31813	7.04435	4.98891	7.50526	7.67895
7.23567	0.893843	8.86631	1.33957	15.0598	2.62948	8.03217	1.02657
10.1931	0.386139	7.52577	0.443299	5.88095	4.29762	6.70741	3.01951
9.47606	14.5213	6.72197	0.975336	6.34026	3.08696	6.20789	0.448684
5.95082	0.330601	9.50936	0.627341	9.72187	0.987261	6.5587	1.35628
7.25	5.62158	8.39423	0.418269	7.36697	17.0229	5.72643	10.9409
7.20981	2.8714	7.39173	7.13386	6.46253	0.48062	9.10991	0.512931
13.3821	0.716418	7.16591	0.902273	10.7871	4.1663	5.94755	0.304569
5.2512	10.4139	8.66667	0.921856	16.1028	15.3882	6.26913	10.8496
7.00345	0.386207	7.11192	0.946472	10.1535	21.6349	7.24187	0.447154
6.41846	4.15692	7.48009	0.681416	6.70548	3.6347	6.85168	2.29358
7.0962	1.41387	8.98622	0.336614	7.26146	11.283	7.02793	5.91341
5.88596	0.27193	9.10714	6.52083	7.80682	4.09091	7.39871	11.6463
6.51339	15.9888	8.31008	13.3043	7.78154	11.4677	6.95064	0.871245
8.70815	10.2275	7.01622	1.70944	11.1479	0.524648	6.6817	7.78249
11.8633	1.38867	6.0109	1.79439	13.4	15.1344	8.31769	13.8014
8.361	13.8687	6.76171	5.21792	8.30527	1.37486	5.72704	1.39031
7.39394	0.893939	6.55526	0.262803	7.83766	1.18831	18.9578	23.9051
7.45387	0.349127	10.4026	6.28697	9.7549	0.756863	6.20899	7.19551
3.40081	0.558704	7.05422	1.39157	7.25581	3.69946	7.42582	0.489011
7.79381	0.460481	7.58578	0.279412	11.3645	7.18224	7.08428	3.77221
12.0697	1.07879	6.73462	6.24429	7.15594	4.41337	5.96438	1.72774
6.82413	2.47529	6.41525	3.17373	8.5	3.22851	6.89167	0.597222
10.305	20.6141	9.12481	0.510015	8.23616	1.75646	5.41196	0.292359
6.63964	13.3941	5.70787	0.183521	8.79348	1.53623	9.80901	9.3294
7.31293	0.575964	7.93729	1.8322	8.9012	14.6458	6.95393	6.36043
9.15385	7.33333	5.5088	2.4432	8.00231	0.431871	4.90667	0.642667
6.62651	0.277108	7.89415	7.82591	8.59188	3.8953	8.33252	2.58952
6.8	0.224242	7.48502	5.31526	7.98056	2.95383	6.55625	1.10312
5.46067	6.78371	6.45783	1.0241	6.43223	0.514066	7.28638	4.51878
8.66667	0.824176	6.87522	0.764298	7.16712	0.432877	6.15493	0.489437
7.56052	7.89769	9.69799	12.1762	7.57061	0.408397	6.16199	1.46436
5.38085	0.385301	5.13365	0.962264	12.3463	0.738516	6.45521	0.423729
5.17367	5.52941	7.45522	3.51493	7.7337	11.2092	7.90223	6.82161
6.38085	3.20267	10.0378	10.8227	11.0895	3.21477	6.84252	30.3445
8.12869	6.04114	9.52448	0.407925	12.1548	11.2919	6.21991	13.2616
7.4508	14.1442	6.59046	2.66402	6.77516	20.1906	7.49899	0.724138
7.92889	26.8733	5.96771	0.73608	5.94089	6.81527	6.17978	1.20449
6.79283	2.03386	6.5	2.65082	8.49687	0.6	5.37702	3.70968
8.00588	2.58824	7.09013	2.16309	6.61129	1.02194	5.57955	0.352273
6.38259	10.1953	7.50585	2.47073	8.3284	17.1507	6.71082	7.43657
9.12366	19.7796	6.66197	8.90141	7.18306	1.75683	9.33226	16.008
6.86522	10.15	6.18102	4.63797	7.6238	30.263	5.60647	0.404313
5.85777	4.29103	6.52649	5.72848	9.47086	3.338	11.2994	21.032
6.09283	0.177215	7.10905	0.545267	6.61625	2.69074	9.54818	0.719486
8.35398	25.8673	7.13751	3.42063	6.77237	8.29445	6.70635	3.85714
5.37826	16.6522	9.45055	5.33595	8.05252	1.09409	7.54472	0.74187
6.80932	0.360169	8.3275	0.318739	11.4514	16.5211	7.75702	11.8989
6.18337	11.6626	6.10247	0.851992	7.53333	2.47816	6.994	1.36732
11.4172	4.52448	7.83281	3.57256	9.99055	0.457467	6.92246	11.7834
7.2753	16.6478	9.97743	7.7246	7.34435	2.72727	5.45951	0.829225
8.23457	6.60494	7.60971	2.56295	6.92765	6.0801	6.13303	3.23624
8.29955	10.8919	5.83853	5.30028	8	23.4552	6.75817	16.1176
6.7	0.220588	6.44737	2.16447	6.71333	1.67333	8.23411	3.89465
6.12529	1.81206	7.87819	13.102	6.76008	0.585987	6.94375	0.590625
5.75309	1.30864	7.5176	2.2588	9.97067	1.67742	5.87013	0.536797
14.881	0.333333	6.45111	0.282222	6.69343	12.5657	6.27646	1.76026
8.1893	9.31481	12.237	55.0433	7.90611	4.30349	9.394	5.63383
10.9605	15.0789	8.30428	6.263	6.2275	0.3825	6.60515	2.41631
8.55947	33.2952	7.30756	0.528998	6.99752	0.528536	6.12043	31.2323
6.01719	6.60458	5.97769	0.241379	7.36643	7.19021	6.33245	0.864362
6.5473	1.31419	7.09434	7.39151	5.63736	1.6337	7.70548	12.601
8.11637	21.6884	7.6	0.85	6.37179	4.99359	5.96516	0.397213
7.29017	0.928058	6.08955	3.98134	9.92723	7.79343	8.33426	0.467967
5.92144	28.5138	5.55313	0.332425	8.92293	6.84398	6.11404	6.8114
6.13443	26.8098	6.87425	11.4598	8.54945	2.72527	6.9428	0.652542
9.97356	7.94471	5.92788	4.92008	7.96296	4.7146	6.36204	0.567515
7	35.8166	6.55526	0.514825	19.2425	0.843284	7.14511	3.43218
8.47682	15.3135	6.0566	3.85445	7.4859	3.42299	10.2125	24.2461
7.82211	2.04623	6.50862	18.5841	7.44037	1.50917	6.65392	1.47485
7.16411	0.501094	6.49406	20.5131	8.53866	3.26289	4.55895	0.676856
7.24664	2.76009	6.47976	1.31579	8.29787	18.2128	12.3441	5.37406
5.95263	15.0447	11.3127	0.536254	8.05088	4.19248	8.73418	34.3924
6.38415	0.39939	9.97889	12.467	6.30786	0.80786	5.93159	12.5614
6.56358	1.64451	6.13919	4.6337	7.72767	19.5643	6.91798	3.50789
7.65617	0.351706	9.33844	3.65646	7.14684	11.6785	7.16514	0.805046
5.33252	0.427184	5.84359	36.3949	7.26301	10.274	6.89647	27.8
7.79122	4.59973	7.26562	17.3875	6.62162	0.61036	5.94934	0.506567
5.9689	8.03349	7.10412	4.72397	8.45023	5.21946	8.4721	8.30472
6.66324	0.275154	5.7938	0.240876	6.75161	0.875806	7.03216	26.5906
7.21429	1.03571	7.88545	12.4675	9.34358	18.3526	7.08581	8.033
8.93511	0.435115	7.37451	3.11827	10.4426	21.0292	6.12062	9.92412
6.54177	3.25537	7.21705	1.62016	9.72727	2.52955	7.61676	1.97861
6.34989	4.19413	6.85677	0.742444	7.21643	1.28056	6.78009	0.763889
5.85088	1.30263	9.51771	13.6921	6.72062	0.771619	8.58052	0.595506
7.31772	0.475842	6.7	1.19211	8.86732	1.82263	5.91156	0.988662
5.86735	2.89286	7.04688	8.85243	7.40576	28.9843	7.64516	0.462366
6.30704	0.24507	9.06822	0.751938	5.71507	1.01644	7.6639	0.46888
7.66835	16.0656	27.7697	0.481328	6.69374	4.05336	7.2625	3.42656
8.77778	8.91005	7.41522	6.56401	9.97814	2.77322	6.39328	0.482353
6.81588	3.76173	7.41837	10.801	7.38341	1.10538	6.19461	0.886228
7.18458	4.75659	5.61603	0.28903	8.9142	0.831361	6.89024	22.2561
5.76694	0.268293	6.95329	3.41083	7.87472	16.0843	9.20133	0.603982
9.06962	6.26582	7.30166	0.900238	10.0353	8.26667	6.39787	11.7298
7.44218	0.428571	6.63	6.3975	8.45203	11.2341	7.42947	6.16632
6.02283	1.32877	6.225	2.32125	6.56148	7.2065	6.07489	8.8326
8.29891	0.838315	7.78621	0.408621	9.48739	1.90336	8.87238	23.864
7.63736	2.50549	7.27165	1.60611	11.0182	1.08889	6.45355	0.502732
10.1659	25.2058	6.62963	4.18171	11.4635	1.95255	6.0529	8.19647
6.86996	2.27354	7.42623	0.47541	9.88041	10.9629	8.0617	0.725532
7.75291	2.04651	9.18182	0.607744	8.52166	1.63085	8.43784	19.6
6.90463	0.318801	6.56159	2.52899	14.5489	27.7418	7.55521	0.981595
5.84524	0.285714	6.66154	0.546154	8.90909	13.6853	7.35075	0.353234
6.68621	1.16897	6.50669	2.90249	5.96573	0.336449	8.74583	2.04167
8.70627	5.26733	7.03222	0.529833	8.41889	4.88501	8.24755	2.58462
11.2167	0.195833	7.80725	1.05153	5.90361	0.930723	6.30891	3.04752
6.94286	0.610714	7.60784	29.6373	7.38028	1.0446	6.89744	1.70299
10.0453	0.301333	10.319	17.008	7.67119	2.72373	9.06699	9.22967
9.06684	16.7558	7.31311	17.415	6.65957	0.729078	6.80533	26.76
6.70747	0.510404	7.39154	1.97817	8.94099	0.543478	5.88955	9.06706
6.36342	5.27553	6.52599	1.51767	7.94977	0.525114	5.39479	32.1518
8.08531	0.379147	6.84646	1.47638	7.56667	0.525	6.36364	17.5237
7.03711	7.4707	6.19849	1.05025	6.62274	0.385013	7.16877	1.76972
10.3139	3.10356	7.53153	3.27778	8.19315	0.628362	8.77442	13.0764
7.53846	10.3011	6.57556	0.292605	5.64882	1.42184	6.74777	5.67634
7.25612	3.31638	6.39926	0.304991	7.72772	0.789604	5.80046	0.5058
6.55914	1.5233	6.94227	2.29897	6.84158	1.85743	6.30283	0.389978
10.6061	10.9212	7.1701	6.38316	122.626	64.0922	6.82609	4.34783
72.6357	0.385659	6.25	2.19257	8.83877	7.97464	6.18304	5.1183
6.06162	2.51261	8.7973	9.84234	8.36546	0.538153	7.74252	1.2309
8.48433	25.6467	5.3626	0.61626	7.09615	0.620879	7.68932	0.524272
11.1142	14.3211	7.3814	1.25202	6.47653	20.3272	6.2225	12.0425
10.3353	3.04314	6.7774	0.270548	7.69136	26.9568	7.71111	2.74286
6	5.57667	8.18896	1.57537	5.95435	5.03261	12.2821	10
10.8703	22.6314	7.34934	3.50218	5.13861	16.5297	6.14286	6.32719
7.69482	0.31286	5.76809	0.476596	9.35714	5.38424	6.89397	0.623701
6.02864	0.355609	8.6541	10.2934	7.10412	0.735358	6.13525	4.7051
11.0278	23.7176	17.4926	57.8522	9.16088	15.5994	6.16031	0.43257
7.99187	3.17886	6.30435	0.200669	6.75042	6.3575	7.20597	0.417096
6.88489	0.534772	10.3249	7.05042	9.5624	4.1797	5.71526	0.585421
5.28	0.168889	6.5087	12.1261	14.7964	1.17665	6.87025	0.651899
7.41502	8.38735	8.98951	1.52174	6.22961	0.758308	15.5344	9.4324
9.51453	9.90988	6.77512	6.22727	6.48615	0.436923	6.61633	21.0388
9.76423	0.518293	5.45357	1.68214	6.99627	0.843284	6.06434	8.06702
7.04908	25.3681	8.26188	1.55736	6.47579	10.3705	7.01146	0.962751
5.99849	4.40393	6.95385	5.23916	7.1988	1.82982	7.56598	12.085
12.7051	2.6	7.68262	0.66844	11.1002	6.49905	10.1242	0.978587
6.91827	9.07452	7.23875	2.29354	7.92112	8.54962	5.65055	0.664365
6.89474	0.30127	7.05145	10.3569	7.54183	0.513944	9.08125	0.458333
8.08639	0.37149	6.22929	2.39692	9.41593	1.10177	5.58596	0.33414
11.7082	12.326	6.47978	3.05391	11.2905	3.38268	6.768	0.904
6.6646	1.39959	7.6042	0.488616	7.01779	3.17616	7.19295	2.55369
6.02667	2.69333	7.02575	0.32618	10.1922	1.43377	22.4919	17.7484
6.72584	0.252465	9.1261	3.72636	8.08687	3.70463	19.44	2.77793
11.4743	2.19118	9.46034	2.87869	8.41955	13.613	6.07459	1.00466
8.40468	5.11148	6.39497	2.1526	5.44836	0.342569	7.82496	6.7934
7.43	0.415	7.49223	9.5095	6.26944	0.40868	7.31532	3.74024
8.40604	2.86913	7.1523	0.520115	6.93023	0.423256	6.12315	0.369458
6.37823	0.813653	6.22727	1.43182	7.23508	16.3219	6.51381	1.3895
8.17325	10.8816	6.87978	0.729508	13.1731	2.1226	7.16323	13.0938
6.64147	9.92898	7.67542	0.417661	7.24903	5.19066	7.1954	10.0192
7.44301	7.8129	6.30999	2.15953	8.24512	5.7961	8.81962	24.4026
6.19078	0.677266	5.98182	1.97727	6.95178	9.28426	5.84302	1.27907
6.39587	4.7561	5.26214	10.699	6.75484	0.802151	5.80225	0.813483
6.32162	2.65946	6.27648	8.71186	8.19112	0.405405	6.3236	23.528
6.76355	8.74138	6.34076	1.12027	7.39052	3.14221	5.84818	0.852227
9.30488	27.8476	6.88511	8.19716	20.8964	1.15315	9.32251	6.91558
7.63609	2.17125	7.05102	6.01361	6.5252	0.639257	7.48869	5.06184
9.08333	8.87963	5.38208	0.191038	7.84282	3.75854	7.92533	0.509333
6.04492	1.54297	7.21771	3.62177	10.5615	10.4706	6.41355	1.04206
6.73176	2.08471	7.88909	0.380776	9.81452	12.9677	6.7476	7.82452
11.587	27.1121	9.36741	1.15815	8.86297	9.31778	16.1495	2.21495
6.69231	1.55128	8.8872	0.864329	6.96552	4.93103	6.64041	3.74315
5.36066	1.1612	7.35645	15.6898	5.80573	8.69745	6.8536	9.78164
8.17724	2.23881	7.29268	20.4235	7.84519	2.52929	5.8102	3.75918
7.66034	12.0422	5.7372	4.44539	8.6382	22.5124	6.24773	1.30227
6.16122	1.97603	7.75685	4.25685	7.25319	2.66596	8.35741	6.96768
9.1543	23.5352	7.25455	6.22727	7.77033	0.433014	9.13491	8.84148
6.64095	0.949555	11.3515	9.0198	6.01096	1.01316	7.09827	0.433526
8.39088	1.00489	6.3352	4.92737	8.42986	2.32127	8.09639	12.7952
10.9947	27.6124	7.07246	0.463768	11.4841	1.4418	9.51242	0.540373
7.5876	5.92453	7.16531	6.50408	8.23096	3.91117	5.86577	1.55839
10.0338	0.369014	8.16565	3.36474	6.05556	1.47778	8.1828	0.641577
11.3429	18.115	6.63543	0.754026	9.50142	0.834758	7.05863	8.80235
6.41233	5.31407	7.23488	0.348754	7.45984	3.52811	6.94709	7.49735
7.26108	6.9803	7.2919	0.320151	8.86583	15.9706	8.31641	8.48828
9.09655	6.4	17.0447	5.67598	6.96258	8.52391	6.82993	0.595238
9.68956	0.848901	5.51525	0.908475	7.63518	0.560261	31.02	7.26667
7.38926	0.627517	5.22687	16.4956	8.59402	12.6496	9.98062	25.4903
8.83377	36.81	5.54545	0.270793	10.3926	1.66322	6.77521	0.705882
5.73086	0.278422	8.01956	8.44988	8.0308	3.71739	6.99525	8.1829
5.51835	0.440367	19.9306	0.307803	6.18699	1.04065	7.30791	7.12899
9.78812	6.15385	28.2945	12.2708	8.18221	2.90889	7.19962	0.374765
6.14815	13.1624	8.46324	1.42892	7.18009	1.98104	11.3206	27.1592
8.8913	7.68012	5.42761	2.6555	6.7512	4.76555	6.73767	1.07623
6.13707	2.4595	6.21986	3.77069	5.41075	11.7712	7.1139	4.01737
9.02846	11.6402	6.26792	2.46038	5.84676	0.699411	6.70796	4.14381
8.49136	5.0642	7.7094	5.38462	10.673	10.2319	7.58159	0.288703
9.35953	1.6505	8.72816	1.02427	6.316	17.654	8.50562	0.501873
9.66512	6.92558	7.13176	0.983529	8.22509	0.376384	6.37748	16.8477
8.13406	0.731884	6.10526	2.67325	7.51351	14.9214	7.5132	24.6217
8.63636	0.401914	6.81882	7.7514	7.32041	7.59948	6.25455	1.7
7.31145	5.56031	6.99578	9.17089	8.28465	2.60149	7.9907	1
6.17172	0.363636	5.59451	3.56704	11.7397	9.49315	4.99574	1.09787
7.4501	7.0835	7.03422	3.14068	7.71674	3.27682	11.0564	8.89402
5.03822	0.726115	6.74653	5.21059	12.2808	0.824147	19.0505	3.62634
5.90223	0.596913	8.19359	0.908078	6.26754	11.1754	9.10949	12.9416
8.5906	3.18792	6.14508	4.3886	6.42543	2.99756	7.74026	3.06818
7.43964	1.15262	4.93697	0.210084	9.62679	1.55502	7.20598	8.3588
9.70845	9.41689	5.10701	15.7897	8.11742	2.95644	5.69414	12.2972
5.84352	4.88264	5.94627	0.292537	6.93664	3.15702	6.18561	0.613636
8.61163	13.8651	7.02326	15.7281	6.03527	3.80498	6.93793	3.88276
6.1596	0.470707	6.73557	6.30726	11.2899	16.7014	7.69654	5.43788
6.17694	0.356568	8.4863	5.09817	7.80853	0.71116	8.72184	12.4598
9.71561	3.3829	5.08633	3.42926	8.43864	1.76818	9.02966	17.9396
5.40379	0.725552	7.70606	0.345455	9.30811	6.12703	7.81092	22.208
7.55906	2.30184	5.71273	1.08	6.30021	0.743271	5.84012	2.28634
6.32019	7.61717	6.60139	3.18718	7.03441	1.75054	6.55583	47.5434
10.1216	17.3235	6.69448	4.1319	9.2181	1.87239	5.78157	0.962457
7.91915	5.19574	6.15725	0.572482	7.60239	1.52684	26.5682	11.8701
9.20533	10	9.13537	4.96397	6.62784	1.28409	6.41455	26.08
6.85323	10.5	8.54857	24.9129	6.73389	0.887955	8.88626	0.464455
8.76786	17.4397	9.2912	0.9504	6.99643	3.96429	9.25031	4.69182
7.23457	0.339506	12.1079	1.09329	6.10395	0.941788	6.87861	2.26782
8.36735	28.771	6.77446	1.32201	6.00464	1.01624	9.58	25.814
8.57667	4.13333	8.32201	1.28641	7.97893	17.7739	6.64679	8.52523
7.01309	1.92932	8.88675	1.7253	8.36261	1.76689	6.18601	1.63116
8.58301	20.7992	7.39481	0.845455	6.12183	7.03807	8.55858	5.83891
12.4795	20.5982	6.7473	0.403698	6.8578	3.2156	8.16169	0.686567
10.4259	44.6848	6.50905	8.9497	8.82891	0.566372	6.86441	6.53511
8.38313	1.36653	12.4567	0.297244	9.75269	7.06093	7.06463	8.4614
8.17416	0.509363	8.02159	12.2409	7.28989	2.00674	7.00423	13.9979
6.4345	16.786	10.1988	1.50118	7.19615	6.05779	7.88755	14.6185
6.88945	0.507538	6.52166	12.4125	7.36142	0.498891	6.84551	2.50104
7.13272	0.780864	14.1473	3.78423	6.3159	1.18828	17.7021	0.440228
7.30465	9.75349	6.47442	2.31473	12.1198	8.3781	7.05466	0.369775
5.20571	3.05143	6.60923	1.94932	7.49798	0.828629	7.03716	8.48465
6.22078	2.80682	11.4875	9.60972	7.09722	0.561111	6.54603	0.870293
6.79767	10.1256	6.28472	4.37731	6.70184	0.469012	7.92427	2.9767
6.09524	0.793651	12.6066	21.2176	7.04563	1.94246	9.27419	5.55161
7.36933	8.8013	4.89024	2.96951	8.16723	4.30236	5.81157	9.36381
9.46812	2.76522	5.38125	0.2375	7.14354	1.10526	8.05934	11.9104
6.98983	2.71007	9.00159	18.9156	6.56918	1.02802	6.23485	7.11111
7.98681	3.1847	6.55063	1.48207	5.41102	0.872881	6.95547	23.5749
7.87265	0.334029	8.92593	51.286	6.20323	7.00968	7.0293	1.78516
7.2693	16.7738	9.21498	2.54072	10.8635	2.31557	5.275	22.6523
8.45898	0.681641	8.60354	2.8885	10.1446	9.83058	29.7857	19.6023
7.18893	15.2117	9.05573	3.13932	7.69474	1.47368	7.14905	44.2304
9.82288	2.6395	8.79193	0.65528	8.76762	15.8486	7.34369	35.4513
7.58505	0.386916	6.125	4.74597	7.04085	0.314387	10.2785	0.584475
5.97529	2.63808	7.53678	5.66823	6.33216	10.6432	4.91093	0.437247
6.32847	0.326034	7.52867	5.20413	9.27874	0.779528	9.48426	2.27136
6.01899	5.64241	8.22778	6.35	6.42316	3.94209	5.8239	1.92243
8.43728	3.42294	11.0143	17.2418	6.44805	3.30736	10.1884	21.3982
7.34188	10.6581	5.1967	1.30989	7.48253	0.399563	6.29639	1.4
9.09554	9.35987	7.26836	21.8023	5.99505	3.71287	6.34597	6.35229
16.7512	0.631841	7.11342	0.773157	5.7795	11.3975	7.65174	8.44776
8.66143	4.20852	7.0973	0.267568	8.39003	3.94674	7.71532	0.489884
5.97494	16.5288	6.28222	0.293333	8.15502	21.6869	19.4835	0.606132
11.1066	25.455	6.74032	14.1071	6.95039	3.33159	6.38845	0.816273
6.94949	3.28451	7.11935	0.488246	7.7958	0.702703	6.41414	0.355556
7.13771	3.25	8.18845	0.610942	16.462	17.212	9.00332	0.837209
7.70889	23.3444	7.95181	5.58032	5.95926	0.464815	7.34551	0.488372
7.15179	34.7798	6.09111	0.886937	7.27033	19.9085	7.01217	3.11679
5.63679	16.5425	8.45914	1.02724	9.10029	16.4041	6.52069	4.6069
5.99515	1.52427	7.3854	19.2495	7.18648	24.9138	9.64037	12.7413
8.55674	5.1117	6.09038	1.45962	5.75	0.413043	6.37838	2.50238
7.09981	1.51056	7.58045	0.568228	9.77984	0.591512	32.1883	8.00617
6.34416	0.967532	44.5304	1.12644	7.9204	2.21642	39.3083	16.6458
6.35421	0.919765	9.56577	2.06931	10.0701	2.84842	7.83333	7.9418
7.68712	0.644172	5.84953	0.293103	6.61702	14.5468	6.65075	2.97164
10.0553	0.73913	5.3913	0.175889	6.99491	1.73282	7.24299	14.9393
7.45357	22.7857	8.95946	0.25	7.86667	2.25057	6.50737	3.91789
6.59145	10.6888	7.72301	7.26989	11.8754	20.8262	6.63043	12.715
11.5361	18.9262	6.6037	4.29326	9.275	3.05833	7.86546	5.40763
7.68395	0.711507	7.1247	0.390887	11.1699	36.7321	7.62921	0.977528
7.55224	14.4328	6.68254	1.56349	5.68586	0.329843	5.87871	0.55198
7.66667	3.30021	5.66614	0.437795	9.80788	15.6207	7.12255	1.43464
6.5042	0.521008	5.98349	0.316038	8.79958	27.4705	8.98299	24.8412
4.87968	6.31558	6.86022	0.316129	8.67742	5.02688	5.85954	0.314465
7.70843	0.310843	5.90497	2.15983	15.1305	4.1049	5.81658	0.30402
5.70567	2.56383	21.4611	10.0303	7.51246	1.61215	12.8448	50.1375
6.34649	23.4846	7.87143	0.997143	6.4486	0.640187	8.18828	0.903766
5.67919	10.6561	6.47418	2.99374	6.92958	1.95372	7.4	1.05532
7.3207	2.26658	6.69465	5.00525	11.3974	4.81457	7.28528	0.481595
5.63855	5.49799	5.36323	7.08969	6.39234	22.5	8.79565	0.486957
4.8863	0.157434	7.3414	0.830645	7.85915	6.83702	8.06335	0.660633
5.8	3.5619	9.14182	2.0246	7.93385	8.95136	6.66988	1.18554
6.86819	0.893983	18.8788	24.6131	7.43091	3.21455	6.99798	9.91111
8.95513	1.79006	7.08123	0.258123	7.531	15.3531	9.73643	8.55039
8.85117	8.96084	7.23056	0.383378	5.73709	4.46009	5.43311	10.1701
8.96792	2.49623	17.269	4.35862	7.70208	0.466513	11.8587	2.81678
6.40671	0.861635	8.85328	1.17375	7.36232	30.5097	9.19838	1.63968
8.75053	0.539112	9.61775	0.354949	8.25347	13.1743	6.02932	10.8469
7.34413	2.21862	5.9407	6.77628	8.12891	0.4375	18.2303	16.2191
6.8375	0.852083	7.86874	1.25043	7.96574	0.340471	7.74429	0.6621
11.0933	10.5714	6.94801	0.868502	6.72613	1.56784	7.06641	3.23438
7.21818	2.22626	7.19956	3.94298	8.05594	13.2448	29.9191	0.695793
7.62889	14.1822	9.82407	0.802469	9.59315	8.71092	6.35449	0.885449
6.76271	6.25424	15.1635	10.6457	7.8848	2.18873	7.02835	0.469072
6.93861	2.02178	4.00417	5.42083	8.75783	13.2393	8.03358	0.5
7.39148	1.62677	9.21515	10.5164	10.7877	1.03073	22.0824	33.16
5.14655	0.150862	8.12168	2.72124	56.2844	59.8945	7.63659	0.919799
4.94455	3.31549	6.37902	1.25888	10.0423	25.6901	8.0282	1.65727
6.00173	1.29983	11.6904	24.941	7.79078	35.6206	7.16507	3.57177
7.73765	0.382716	6.87041	0.286267	6.1336	7.08502	5.27753	0.381057
8.02994	6.32335	76.9631	117.689	14.7278	8.84542	6.13004	0.275785
24.0541	0.38535	7.90509	12.0179	7.85714	26.1912	6.98613	0.764141
10.531	18.0372	7.64851	0.935644	6.0489	5.67285	6.51064	0.885434
53.0431	33.0157	7.58706	7.16542	6.83789	9.97656	7.58407	20.8437
7.42943	18.1862	6.06391	4.76568	7.63141	3.16506	6.64113	36.7702
13.0112	1.33801	6.42593	1.32011	8.24068	5.91864	7.26818	9.68409
6.77077	1.13754	8.8296	0.717489	6.40532	0.388704	8.08145	0.647059
8.92148	6.26097	6.11722	1.34066	13.9417	1.93447	6.85036	0.514599
6.43709	8.06181	8.4308	0.576125	7.62069	5.83744	7.24811	1.24595
6.76484	1.24176	8.0239	3.35193	7.88084	8.95794	6.84906	0.833962
7.71892	10.245	4.89085	0.890845	10.9485	0.468137	7.81637	24.6926
12.5513	0.383929	5.51042	6.60764	11.6233	3.70852	6.27129	0.423762
6.99342	0.864035	64.541	0.948074	7.89764	4.14436	5.92877	0.290598
6.28155	4.29126	7.98982	6.58779	13.6103	7.26552	6.82035	0.480519
8.03715	0.959752	6.17308	1.32692	6.63717	0.535398	6.8615	0.415493
9.57644	23.7368	8.12704	4.82867	8.6051	2.45223	7.78676	11.6681
6.50297	3.08911	5.65739	2.53961	6.45351	1.83871	9.37182	2.02153
5.1583	0.714286	5.91304	2.11509	5.97571	7.6498	47.9243	73.9374
18.4375	1.6125	6.64706	7.49076	11.0022	1.34607	7.31088	0.839378
11.7925	0.564315	7.23089	0.310569	5.85398	1.53097	6.32764	8.74359
7.9386	29.3772	7.25131	0.269634	7.825	0.603333	10.188	2.42293
6.69746	1.90531	7.38994	0.292453	12.5029	30.5088	7.11497	7.02386
8.01852	10.9745	6.17078	8.26376	17.059	55.3271	5.52632	0.370445
6.69957	0.304721	7.39	0.933333	7.81507	0.671233	7.53707	14.0441
6.55354	7.91111	7.75966	15.2151	7.61312	3.20588	6.86396	11.7757
6.48822	1.25589	9.57015	9.6209	9.39924	10.7395	7.7227	4.11612
8.04202	2.42689	12.8621	0.651543	7.80988	1.25185	9.09736	1.48479
8.962	1	12.3807	9.62139	6.00993	11.1514	6.55102	0.710204
4.29675	0.195122	8.5138	7.53928	6.3197	0.613383	6.64773	0.453409
9.08672	6.38211	6.59954	0.279176	7.37557	5.78054	8.11198	0.530452
5.90227	13.0705	6.88087	0.299639	7.87543	0.532872	6.42292	16.7542
8.19543	8.8731	6.07972	0.38687	12.9378	0.786667	6.0432	7.43629
6.88676	1.75816	8.33043	14.2217	8.13423	0.816555	8.53864	0.416862
9.8694	4.92724	7.54338	0.328767	6.61708	5.29308	6.73624	16.7454
9.0884	0.922652	7.05569	0.600484	6.89032	0.382796	6.56483	4.8579
6.69757	5.99117	6.66939	1.85714	6.868	0.334	7.04535	5.50113
7.43892	4.26087	6.36728	2.09534	8.39245	9.46415	9.21362	0.875587
13.9416	13.8766	8.79968	2.47917	18.2677	8.80656	6.96094	9.53646
8.41313	4.6139	8.19071	7.29851	8.29317	8.65462	6.24145	6.49573
7.01562	0.394531	8.61279	1.20539	6.87167	0.486683	9.1963	0.466667
8.22372	4.86792	7.27339	2.74495	7.45975	11.4555	6.12741	5.03282
8.35921	10.4201	5.82203	3.5565	6.70055	1.29396	7.99804	1.46169
7.1186	0.3	7.28276	2.12069	6.51521	8.27992	6.92754	0.876812
7.52361	0.330595	6.22667	3.74667	8.08696	8.93168	5.22373	1.26102
6.78824	3.98353	9.33056	0.405316	6.36304	4.63913	30.572	58.5466
7.22719	0.633274	5.94614	1.55972	7.93774	1.26848	7.02784	1.32976
7.34103	0.671795	7.33995	0.436725	14.8246	10.6381	8.53249	43.4738
6.78855	9.88106	6.71205	14.4263	7.34199	4.86364	63.6232	59.6304
8.23789	2.65474	6.59845	21.7306	14.8116	14.158	7.7039	3.68831
7.08459	0.287009	6.49289	3.00948	9.09091	19.6653	7.40278	27.1227
24.1193	18.8457	7.84663	6.4908	7.62174	0.708696	8.80202	1.19596
5.10736	0.284294	6.3677	0.714008	7.35586	3.64811	41.6059	0.812392
7.9766	7.5383	6.59845	10.0052	6.64869	0.376093	9.02817	6.59624
9.45588	0.686275	6.67302	1.01771	7.6129	0.397177	7.8253	7.73293
7.92689	19.2689	6.8649	5.25905	7.17354	0.59436	67.4068	84.7607
9.08831	2.53506	7.99654	8.73702	6.35689	0.526502	8.63707	1.38224
9.25147	2.10216	9.37456	6.70906	10.0829	14.6748	6.04519	0.774067
11.3038	22.6203	6.05882	0.213235	7.62893	7.74423	9.50789	4.37368
7.0396	2.25347	6.98143	5.80769	7.64444	0.484444	6.16875	11.2969
7.26239	1.10787	7.32527	1.32527	7.55116	0.911628	6.94703	0.614407
6.06938	1.71531	6.07002	0.243531	10.2505	25.9507	7.00173	0.704663
5.30464	5.09934	9.56958	8.53074	6.82705	4.55432	7.22699	0.53681
6.95862	0.505747	6.88092	3.84275	8.40816	2.57908	6.01196	0.427504
8.25323	0.731266	6.45389	5.74322	7.6203	0.518797	26.1784	3.09155
7.7619	2.56642	6.21989	0.284314	8.98734	18.0527	51.8942	38.9153
8.0426	1.87221	10.0222	0.726667	7.17881	0.399558	7.73048	16.7128
6.87621	2.49272	7.56979	17.476	12.2723	9.99531	10.5054	0.797834
6.4878	16.4856	6.76907	0.472458	8.77823	1.29774	7.32053	10.1033
6	0.835411	7.49017	1.3056	9.95017	14.9931	14.4387	0.310627
6.19194	24.5403	5.77808	5.26027	7.4226	0.496314	5.67359	0.79822
9.30451	4.67857	5.02572	0.113464	8.35062	21.4938	8.48165	0.75
7.46634	8.98522	7.50943	5.94717	8.84426	29.2582	6.83068	1.88247
7.98282	24.9542	6.38022	5.59471	7.28541	2.16738	6.15179	8.72098
6.47689	12.0609	8.39655	12.3401	6.65643	0.389635	4.93559	10.9051
7.98776	14.0449	5.04104	0.298507	7.79933	15.7692	34.1324	0.710784
9.59928	0.451264	7.58438	1.97229	8.44702	4.88079	7.05435	25.3442
8.24605	22.4176	8.25	3.75379	8.37346	12.7685	7.55814	0.488372
5.35331	1.2624	11.1633	1.78022	7.87156	0.977982	33.1159	3.02293
5.85356	3.90586	8.86404	14.5957	6.85025	0.951777	9.69412	1.33137
17.2191	0.636042	6.49689	0.682441	8.7641	1.07436	7.92966	1.78759
8.44558	0.795918	7.25659	5.00176	8.62718	1.19512	7.90511	16.1496
9.77778	7.80843	11.8444	6.0595	6.56911	2.21138	6.9473	8.50514
7.4	15.4265	8.3618	7.5528	6.07692	1.12821	35.0359	2.39222
7.41791	2.95522	7.82845	0.8159	8.39736	2.72505	8.11753	3.86186
7.32114	2.02033	7.19745	1.30573	7.24362	0.450116	7.23583	11.9728
7.33871	50.6244	7.82111	9.90698	7.05928	6.11856	8.17727	7.49545
11.0667	1.45867	7.15366	0.358537	7.23048	0.639405	6.67054	0.496124
6.655	0.28	7.22776	1.13167	6.29491	3.71314	8.06341	17.3152
12.6924	11.8499	6.95263	7.15757	7.33991	1.03642	7.50588	2.98118
7.96585	18.1512	5.55133	9.8384	6.46048	2.26804	6.65152	0.583333
8.26004	5.2218	6.48341	2.49763	6.81922	2.02517	6.23377	0.545455
8.80723	13.3566	6.80347	0.460501	14.7428	1.4878	7.72486	14.0854
5.36893	2.47573	6.53414	2.20683	6.50291	3.26744	6.43388	0.664481
7.52026	1.47974	7.21609	13	6.0148	9.28753	6.6	2.42278
6.72075	0.683019	6.53942	2.3112	7.19953	6.5446	5.80952	7.24242
7.994	0.378	6.8338	1.67458	12.8047	1.54948	6.37965	0.561644
9.58848	1.2037	8.181	2.37557	8.17556	0.635556	8.88612	23.1637
6.73247	13.5792	7.51311	0.904494	7.51503	6.09281	6.87234	18.4062
8.79286	2.88036	7.06784	9.34193	8.93125	0.45	8.14315	48.7697
7.88578	18.0841	6.98885	3.62082	7.49104	1.30149	13.6087	11.3855
7.2825	8.76726	9.06006	4.83183	8.78873	33.2535	8.76482	5.85086
16.3002	0.366446	8.30417	8.18091	10.0448	1.16143	10.5915	0.664634
5.11508	10.246	9.79902	10.1863	7.60241	2.24498	7.11085	0.393868
11.5422	5.58222	9.99769	20.7292	8.94992	7.75793	6.46772	5.55748
6.46726	3.07292	6.36236	3.4965	7.64549	2.70606	8.71267	0.752363
7.71394	1.94621	7.05222	0.381044	8.06507	1.10959	8.02535	7.96313
8.12234	6.89184	9.93412	12.7821	7.33199	6.37827	9.34884	1.41015
8.49462	0.680108	8.12524	9.17457	7.39556	2.24584	6.50278	0.341667
8.26862	3.62234	6.03882	13.059	7.34256	2.60211	7.53889	8.00556
7.13668	11.6388	8.76274	1.85764	8.20137	12	7.27907	0.45478
7.42561	3.56309	5.34184	0.280851	8.65183	1.2801	6.39341	1.96923
6.84646	6.12121	6.98282	0.5	8.92609	32.7174	8.10375	3.09798
6.47341	5.07033	5.85507	0.135266	8.29184	4.34286	19.1748	11.1722
8.54683	11.4653	8.98494	4.85542	6.46927	23.3408	6.60889	0.473333
7.47084	0.267819	11.4608	14.3824	55.9112	0.406427	7.10131	0.363977
8.65541	2.31532	6.09434	3.04313	11.7256	12.2249	40.0723	2.43953
9.28571	10.6503	6.64486	6.67991	5.6492	0.412301	10.025	1.86071
6.94118	4.64706	12.37	0.346604	11.7988	2.59562	8.8005	18.0249
7.67947	16.5298	8.59701	0.723881	9.20627	10.9687	8.44068	1.92373
7.83934	0.196721	6.42356	0.802244	8.12225	2.88509	12.3374	0.5
24.7798	4.71627	6.48877	5.69085	11.8712	0.521459	6.29508	0.433255
8.56613	4.06032	5.821	0.551313	7.59454	11.2227	9.02004	0.605791
6.94366	0.28169	4.99415	3.31579	6.54908	6.23006	7.80541	5.21081
6.75871	10.2363	7.17841	0.314978	7.74302	4.85661	7.34983	0.372937
5.74862	5.99448	6.4434	4.15409	6.45646	1.2973	7.63929	1.00483
9.17224	0.289298	6.77994	0.809192	8.90909	18.5693	7.52187	4.39062
8.11679	2.87348	11.7089	7.07528	7.73978	1.3828	7.43379	18.2511
6.52265	0.222997	12.8931	14.2004	6.30691	0.41688	30.9004	15.6219
8.21774	1.43817	9.17037	0.325926	8.61111	2.96296	7.033	6.39769
8.16634	13.9861	8.78743	10.7505	6.62154	2.00615	11.7181	0.497549
5.97347	0.291777	6.86035	6.29535	8.78358	25.9104	8.72093	20.0258
5.531	0.212938	6.60041	6.29209	7.56415	4.22264	6.7037	0.505447
8.632	3.42133	6.59621	2.27405	6.0564	7.33079	6.55303	4.07828
7.79032	3.46371	11	2.18915	7.60952	0.796825	6.22587	0.509653
16.0155	40.1114	8.76427	0.434622	5.98568	2.61344	8.66942	22.6281
7.59122	28.0845	6.06211	2.13975	8.38698	2.77939	8.96134	0.541176
8.08383	0.770459	7.23529	3.8902	7.78728	0.667992	9.13025	18.1555
6.58876	0.249438	5.3898	0.209472	7.83372	4.30023	7.75105	0.700422
7.86747	15.694	25.7138	32.3994	9.02709	1.44244	57.9525	9.36329
8.2247	7.38371	6.16008	5.05613	8.23342	47.6143	7.7726	1.00822
7.66825	0.503175	6.64449	1.46362	7.49544	16.1216	8.21579	3.02807
7.07556	0.271704	7.20825	0.883505	6.33173	9.43269	7.9684	3.83829
8.76364	0.734545	6.28338	0.351632	9.41013	19.0127	7.32545	9.32364
7.11717	0.282016	9.21986	2.00355	7.38043	0.434783	7.34704	2.47815
8.1442	0.429467	6.51579	7.5	7.87915	0.670695	8.58714	0.549793
6.69219	3.57812	8.35294	4.31294	8.16954	0.927786	6.82185	23.7316
8.12277	0.942574	8.04965	2.09811	9.07353	0.895425	6.52982	0.845614
7.69701	4.61097	7.31608	0.405995	10.9258	13.2608	5.75617	4.5144
7.25167	0.449889	7.61253	6.17136	5.80756	7.22337	12.3352	1.08523
7.98464	6.01665	8.72962	16.8429	7.90338	10.8865	5.8858	0.67284
7.7123	2.92659	5.83879	15.1083	9.16759	5.39474	12.4032	17.6
6.64539	16.7636	5.9824	6.31965	6.9214	0.310044	11.5556	0.515556
22.0549	17.149	8.94505	12.2995	7.50429	0.328326	5.8773	0.566462
7.29779	0.810865	8.58449	21.3777	11.7828	2.29941	8.97442	2.59079
10.97	2.32959	8.98496	3.77694	8.11111	5.6131	34.974	2.93931
7.14465	1.66667	7.41264	2.40149	6.52719	0.460993	5.7836	0.492027
6.64309	1.5209	6.64157	0.768823	6.91767	5	62.7428	104.837
8.32043	4.27527	7.07089	1.97738	8.65796	10.8564	7.36984	3.81149
6.4153	4.0929	7.35252	1.79376	7.02624	0.341108	6.6919	11.4225
8.00153	9.34303	3.46364	5.07273	8.08503	4.52721	9.62672	6.17285
10.805	5.52905	6.19038	0.6	6.94615	0.489744	6.77538	0.581538
18.4025	46.2095	10.5794	6.57407	7.36461	1.9403	5.28692	0.455696
5.99785	0.343348	6.74919	0.728013	7.17766	26.0201	6.62308	28.7615
5.62617	0.233645	6.58098	11.3323	7.46841	3.11111	8.54497	28.5635
6.92744	14.585	6.91902	1.52057	7.45806	4.91183	6.42564	5.38462
6.32048	0.453012	8.33912	8.90278	11.4969	22.7114	5.65868	0.780439
8.09706	2.03824	8.51376	2.62647	9.39808	9.89615	7.3442	5.47464
7.59454	5.52047	7.27671	8.2732	8.17746	7.16338	7.60314	1.06278
5.96429	3.48016	6.79251	16.2278	7.91667	37.5472	7.18286	24.5714
5.92371	2.51499	7.52654	1.51246	9.58869	13.3158	10.062	5.42184
7.642	2.47849	8.31014	1.03777	6.43967	1.09421	6.25	0.68018
7.43498	12.1323	6.55825	1.1165	4.94444	0.199346	7.08683	0.644258
6.69171	2.58549	7.39781	3.56387	7.52539	3.8521	7.08333	2.9596
6.19453	1.91793	15.1348	59.5355	7.14006	0.554622	6.5936	14.4138
5.51028	0.293458	8.22571	1.24451	9.17209	21.4047	8.23219	0.920844
5.73939	3.10303	17.4084	26.0807	69.9884	90.5942	14.86	2.22682
8.35251	6.27286	10.5734	7.2877	7.35841	0.438053	7.30664	1.64531
18.8844	1.92444	6.90498	7.64706	8.83913	16.4717	7.12085	0.417062
6.0671	1.94435	7.89041	3.06697	8.29643	0.557143	9.25952	60.1938
7.69192	2.23232	6.18855	5.00842	6.68182	0.351675	7.6144	2.64267
6.73477	0.341847	6.68972	10.1403	14.8122	24.4286	7.18736	4.82414
8.24146	9.13659	6.09862	2.00394	7.71585	27.3461	9.4	0.833766
8.29666	12.4224	9.51277	13.4479	7.86881	12.4134	9.13447	1.04328
6.43972	3.63593	6.37875	13.7684	7.29956	0.405286	6.8254	1.43537
6.81605	5.9398	7.0672	5.1296	8.36744	6.13023	53.1122	33.6315
6.61951	5.60732	9.52516	0.559748	8.13066	1.11514	7.43495	0.687254
8.12203	0.298305	7.12411	0.287234	7.25843	0.627341	54.8182	0.640909
7.74144	2.86312	7.43486	2.90493	8.3625	1.40179	6.65951	11.4417
6.99813	3.14579	6.91708	0.306799	20.6393	30.0928	6.99407	0.548961
6.07609	7.50272	5.80095	0.64455	6.84708	3.05634	10.3496	9.52149
8.19236	1.03057	6.08777	0.423197	6.86621	2.78231	6.34625	0.443099
7.29228	1.03132	6.27695	0.492565	10.2589	0.624595	9.94379	0.622951
7.22774	1.47964	6.43175	0.492063	7.58193	0.630252	6.98832	8.67153
10.29	5.52669	8.21519	9.77215	6.55901	0.378882	23.108	15.2831
6.37263	4.41263	5.83568	0.309859	8.78434	10.9838	7.82759	22.1897
52.5811	1.59322	7.46955	5.52652	7.75911	22.4393	64.7991	88.4498
7.56344	3.44946	8.65201	1.13553	6.22391	6.42826	7.7268	4.26117
7.63063	3.28829	7.54989	3.91932	7.58696	0.34058	8.49533	0.663551
12.2683	15.6274	7.13628	32.0787	7.01763	0.770781	7.07299	6.94161
5.78218	4.74257	7.01689	2.7877	9.69981	3.08795	7.30087	0.441558
6.86835	3.16203	6.04662	0.971061	7.9159	0.624179	7.12716	1.78125
5.68154	1.91231	7.44647	3.83599	7.75659	0.768763	5.67041	0.364544
9.77751	28.89	8.75465	0.535316	8.34522	7.21969	6.86699	3.07051
6.36332	12.7716	7.63372	2.44767	6.94626	5.04206	6.44731	1.33489
7.00865	2.78492	4.42636	0.228682	6.77963	0.841996	6.36077	0.382567
7.4075	1.755	5.157	2.0273	12.4807	29.9796	10.3489	13.2538
7.67143	7.98143	6.84561	0.494737	7.46863	0.697417	9.16098	18.4697
17.7741	2.93388	8.19966	0.462457	10.6994	9.09827	8.61017	4.44492
7.48544	3.40049	8.67647	2.28793	9.40557	1.34985	7.21144	6.89801
7.95228	4.19089	8.58402	1.34631	8.33566	15.4238	9.23158	0.661053
6.61186	15.1806	7.03226	5.68145	7.83514	4.61957	50.2143	39.481
5.68067	0.302521	7.2825	8.2225	7.70025	11.2039	10.7735	28.713
6.87755	1.44082	59.7081	39.4565	5.98667	0.656667	6.95796	0.471239
15.3933	107.333	5.41401	0.582166	6.77122	5.44649	7.10526	1.66165
6.67828	0.707775	6.2095	1.21681	8.16981	21.842	6.81938	4.95402
12.8321	8.23704	7.45455	9.5751	8.2256	9.6551	7.21693	6.84656
6.238	0.45929	8.50703	0.348946	7.82591	9.37652	5.60256	0.397436
20.4583	2.8125	8.26852	27.6759	8.39467	3.9322	6.21772	11.9696
6.76059	2.5228	7.3569	0.397306	7.09603	14.9205	8.9912	4.31162
7.28661	2.8954	7.89615	1.99497	21.9976	28.4854	44.7833	60.4163
7.03333	12.1458	10.6248	15.5524	8.12146	2.57895	6.74	7.34588
12.7735	3.5	7.60697	0.497512	7.1464	1.38462	7.41818	1.84476
6.70977	12.0287	8.44253	6.12787	7.71811	1.91152	6.43226	26.2839
8.29814	2.12215	9.57049	40.3311	7.36858	0.731118	40.7158	0.589286
7.34456	2.47927	8.65941	11.1306	7.8008	9.02789	9.68478	30.8217
7.24806	0.542636	6.07495	4.31692	6.84887	33.335	5.52676	0.35493
8.88796	3.69398	7.70866	0.385827	6.872	2.90667	32.2648	0.881279
7.62097	4.36694	7.12048	0.243976	7.05013	0.46438	7.19623	0.335849
9.03214	36.3071	7.5255	0.776053	6.24528	12.4481	6.56595	9.81055
8.07658	0.414414	5.66538	0.2	19.6143	24.6957	8.20233	5.35409
11.3837	43.8444	5.77966	0.915254	9.43933	0.517434	62.0502	2.05197
7.80988	3.93333	6.58696	4.71377	11.5193	57.0166	6.64251	1.14171
10.5415	0.731707	10.3442	21.9807	7.11435	2.36771	51.1333	74.4867
8.87879	7.9697	3.61215	0.0514019	7.66937	7.05348	5.44051	0.478481
7.49517	0.328502	3.46714	1.8662	7.17149	4.93764	7.1023	2.34527
7.28364	3.57143	7.41155	5.00491	12.3036	50.4873	7.60049	0.617647
6.47073	0.234146	8.44099	0.47205	13.8394	9.35772	7.50995	21.6617
8.44372	32.8745	6.98797	0.261168	8.06931	6.26337	6.8944	0.637931
12.3077	5.21099	7.0551	2.58127	6.29792	23.291	7.34182	17.4909
6.33659	1.12683	14.7526	32.1873	6.6817	7.10526	41.4127	0.70524
6.55485	0.493671	6.90104	1.20486	8.16331	12.179	36.9107	35.4246
6.84201	0.325279	6.32486	0.95339	7.24236	0.443231	6.75933	0.466418
5.70306	0.834061	6.93171	3.62519	6.84479	4.71175	8.54342	0.904762
7.35099	4.90066	8.24066	6.38728	8.21729	17.2993	6.36152	1.26216
7.21358	9.55629	5.03965	0.497797	7.44824	1.45529	5.28653	0.362429
6.61328	1.82812	4.40852	0.0977444	6.84572	3.17658	6.22727	1.45
7.08029	1.80535	12.4553	29.6939	6.28902	23.8931	7.10567	4.55155
6.08847	0.182306	6.88104	0.286245	7.17982	12.489	9.73938	0.706564
7.15957	9.59149	7.32203	0.700565	6.90034	0.646048	6.05121	4.61024
6.1583	0.449807	6.53911	1.96927	6.97238	7.63663	5.87215	0.214612
6.62473	5.70149	7.52655	4.63717	6.82474	0.466495	13.3396	0.502573
7.82378	6.76433	9.77233	5.34294	7.74588	13.9368	9.35777	2.70968
12.2124	57.8274	7.72713	4.73502	7.35058	5.88486	6.79922	1.15595
7.42857	15.0932	16.9657	1.64807	7.25479	5.70881	7.72358	1.56504
7.37277	0.345982	7.07772	10.4741	12.5285	5.69919	8.04153	0.472843
7.08565	0.359743	9.43153	21.4124	7.16468	1.50597	6.35714	5.14011
7.92308	8.35	13.3564	5.96364	6.88235	1.54832	8.71875	0.40625
7.03333	3.97647	6.50381	2.80518	8.07107	0.469543	7.16735	0.379592
9.38164	16.9928	5.42245	0.957164	8.09585	13.8446	8.97664	0.813084
8.29638	3.20814	6.74576	2.19855	7.42295	0.531148	7.35509	6.8564
6.01311	4.37377	5.35	0.405357	9.11295	2.29201	7.5203	1.04428
8.47475	0.358586	7.69351	0.651007	10.6458	1.20723	7.41053	1.88421
8.16878	8.75949	7.00919	10.3844	7.74164	2.69888	10.6168	35.9447
4.63944	12.1775	5.92476	5.79624	7.48082	0.956522	6.48921	1.10216
10.7235	4.3743	6.6055	0.238532	8.27313	1.75551	5.66051	0.383372
7.53226	0.467742	7.01405	0.385946	6.88713	7.22376	7.04361	0.352025
17.8017	43.0372	7.2	5.46429	8.66522	1.28696	10.7826	12.5518
12.6324	29.6282	6.31707	1.09568	6.89276	3.16574	18.4934	0.451542
8.41408	0.389234	7.07949	3.97821	8.75817	10.1487	6.38643	2.54432
7.51089	4.94059	7.24051	10.4684	7.52597	14.1775	28.6014	23.1772
11.046	4.81149	7.98777	6.48777	5.81638	33.7667	12.3925	4.7789
7.627	4.873	6.71951	0.603659	6.94582	4.58126	6.06715	1.16067
7.67377	2.54584	28.4979	30.8434	31.8527	28.6202	33.6	138.464
9.03856	0.609254	7.10141	8.67887	7.31211	0.911704	6.692	4.152
7.78759	0.403341	7.35411	6.57649	7.26904	5.63514	5.90774	6.74702
7.18259	5.10828	4.51515	0.189394	6.88452	3.2973	9.57363	0.64726
5.95092	1.02761	5.10288	2.50206	6.34322	0.923729	6.46383	1.49787
7.72571	0.474286	9.12305	0.638672	7.68122	0.377729	7.6378	0.853018
12.6535	3.56188	4.36746	0.11883	8.10624	25.1238	9.59168	25.7146
8.18889	6.21667	7.24832	0.379195	6.67654	4.2164	6.03146	5.51685
10.0478	0.478469	6.49793	0.421488	7.52063	0.652259	12.4549	11.5176
7.58873	12.0731	6.03982	0.683002	6.46057	6.09779	6.81455	7.99765
8.15366	10.4317	3.88223	0.102784	5.36188	1.89779	9.38614	0.49505
9.66975	0.336028	6.43256	0.239535	7.59081	8.89934	12.9563	5.86897
13.4555	0.863874	7.08905	2.49536	7.7688	12.6741	6.39247	0.734767
7.12025	30.8945	7.36468	4.94663	11.6324	17.0474	29.7577	1.36401
9.78028	26.1028	5.71556	2.13333	9.26218	0.941995	13.4171	0.428571
7.03284	18.7851	6.71717	3.55724	6.8262	13.4509	6.28035	2.96468
7.62749	6.00665	8.75279	2.09777	5.91765	22.6741	7.06439	0.523139
8.1898	0.524079	5.52404	0.270833	8.76471	4.51393	7.60337	18.7091
6.9161	0.653061	8.2	4.57987	9.47317	10.5878	10.0303	4.34848
9.96048	21.6546	7.95498	0.631833	6.60442	0.425061	6.2814	2.10465
6.3599	25.0386	6.69452	1.08877	8.62254	17.771	5.71018	7.67885
7.72689	21.8697	15.1029	17.6829	7.71887	14.6906	9.23585	1.22642
7.63746	0.23565	6.70091	21.8006	20.0182	9.7697	6.73093	3.28602
8.15242	5.71128	18.635	3.20814	7.06667	18.2167	7.47727	19.5942
6.94726	2.38186	7.70878	6.2992	6.67315	14.1868	6.80714	38.2518
7.16553	0.401361	7.47183	10.8451	7.39796	3.94082	7.05182	2.87332
7.15106	0.32766	20.0017	40.3287	11.2627	40.0254	8.04491	1.7908
8.5292	0.761062	7.59281	24.1892	6.25314	1.41831	8.43598	0.557927
8.89268	3.90244	7.28889	0.898765	18.4457	7.33944	5.254	0.736842
14.7535	5.70692	6.61479	0.2607	9.78761	1.70796	8.15504	0.451163
8.5988	7.50299	6.54564	0.300203	10.7362	1.49387	5.73176	0.444706
7.08015	3.9771	6.38662	0.825279	5.98131	15.0561	6.7858	0.528279
9.95693	3.26245	7.11976	0.309381	6.95957	1.21489	6.38137	0.539543
7.85279	14.703	6.42434	0.238487	7.60502	4.38871	7.09375	0.441406
6.41952	11.875	6.50324	3.48382	11.4858	12.404	5.94366	1.22848
7.95012	2.08789	5.0871	0.174194	6.8084	3.77647	7.4697	1.5101
6.72941	14.1941	7.75421	1.51852	6.6822	11.3644	6.3556	1.97533
8.7342	1.76394	8.91469	11.6256	7.0636	1.36042	6.66541	0.308129
6.91941	1.48355	7.11787	1.65399	6.33962	7.41509	7.92394	0.581655
5.77902	17.3973	6.48988	3.2915	7.71348	0.619858	9.5389	7.65994
6.89862	0.211982	4.22705	2.30435	7.56503	32.7591	6.26914	0.360494
6.41964	5.00446	9.7323	8.4076	6.52236	2.71756	6.33878	2.67347
6.21687	20.1325	6.80838	0.284431	8.42567	0.651017	5.77315	17.7569
8.21299	9.26234	14.104	9.80089	7.83374	8.14914	6.97159	0.457386
8.83295	13.6957	12.3072	30.5861	10.4941	3.09176	11.5514	53.8422
7.78447	2.82524	6.34109	0.377261	5.81188	0.358911	19.5033	22.2458
7.94529	23.2128	6.16441	2.78136	6.81159	0.937888	67.1818	100.583
9.2425	1.94785	5.89655	0.217241	7.072	1.3536	53.5504	0.642857
8.48207	4.7749	60.5451	0.290244	7.41779	9.4245	5.59295	8.77564
7.25914	23.5781	7.09892	1.2086	5.79221	2.15584	9.90805	17.1701
8.24843	0.682672	6.26265	0.416867	7.00395	2.47036	9.06863	20.5539
6.72135	10.2448	6.31103	0.333333	6.77752	12.4151	9.60426	24.2766
6.6031	6.73171	5.88253	2.36321	20.125	2.16231	7.90733	17.1487
8.23546	0.421053	9.33193	11.0987	6.56373	1.30392	6.26196	0.43508
7.25581	2.77428	9.20058	13.7446	18.5151	11.3566	6.14634	7.55876
7.60192	7.65588	6.76737	5.18901	13.3906	0.498113	6.73222	2.51589
7.30783	0.848754	7.06339	2.74438	9.74928	42.5793	46.3598	77.5109
26.1559	1.28543	6.72976	3.9066	7.44372	2.72078	6.20251	2.44676
6.10381	0.889831	7.46845	4.18356	14.7021	5.10993	5.58178	0.267081
7.25908	26.8547	7.00882	11.8166	10.0706	23.8073	6.18676	11.2813
8.04126	9.72816	6.92686	2.70618	7.16055	5.27523	7.51624	0.463248
9.10526	2.30409	8.23706	7.95368	10.895	14.0639	6.65789	0.952632
9.0835	5.5499	6.35067	0.253356	7.39767	0.430233	5.81752	10.1922
7.24229	0.403084	6.82253	2.44539	9.26378	0.448819	6.2918	7.62303
8.82686	13.2261	5.79419	0.53753	7.91293	23.1583	10.1202	14.9132
9.13603	5.59559	12.7938	2.89362	7.58783	7.81604	9.09474	11.3326
7.00641	20.5897	6.6495	2.32226	63.3836	72.0131	6.29434	0.415094
7.16698	0.390892	6.54113	6.37446	7.60429	11.2423	5.90337	7.65031
5.79556	2.24222	4.04954	0.366362	7.60829	3.40092	6.06213	16.8284
6.26486	3.95315	5.80147	0.665441	5.32342	1.76208	7.36149	9.17485
8.03218	5.32302	13.2935	2.39783	9.50901	28.991	5.9177	0.411523
7.0628	1.92754	6.88401	4.86643	7.62372	14.683	5.79694	1.40393
11.4532	11.0646	11.6099	4.67351	7.13878	1.85714	7.71648	0.455939
5.87105	2.0438	7.25465	2.43953	7.61538	13.3035	47.7869	78.679
8.54989	9.08068	6.74126	6.90734	6.27459	26.8422	6.82616	0.62724
6.16377	8.24069	6.98507	0.520256	7.47	0.45	6.50238	2.36105
7.38864	0.672727	7.4	0.363462	6.9838	0.418981	6.69256	0.659504
9.29431	1.58027	7.0179	0.416107	11.7809	2.31702	5.92337	0.295019
11.6818	0.678977	6.08628	3.26327	7.19144	0.414414	7.40789	8.93045
7.32863	38.2419	5.86106	4.80431	8.29231	3.53846	8.62562	10.5501
7.4248	0.401055	10.2921	13.552	7.55314	0.642512	33.0884	19.7706
7.07636	0.247273	28.7188	19.4875	22.3746	1.32034	7.25131	4.34555
6.85465	1.71076	5.98663	1.49733	8.45669	1.02756	7.32189	0.961373
7.88948	13.574	7.2735	6.5	29.1368	4.13684	7.21255	6.02227
8.46814	26.9668	43.5256	24.5753	8.53333	1	21.7339	2.20734
6.63397	0.803828	6.42131	0.510533	8.83848	41.8622	5.39726	3.59817
9.46763	3.99856	7.71957	0.608696	6.18701	4.26753	40.9911	0.837778
7.31064	2.63191	5.28609	0.264901	8.10702	9.34783	45.5619	21.4715
13.4119	17.8832	7.35497	28.6045	6.24292	1.7377	10.2889	25.6571
7.21486	2.90361	7.9942	0.321083	6.76289	7.20206	6.40512	4.34328
8.92701	0.740876	7.49708	2.11953	20.4183	0.65625	6.81638	0.420904
7.20482	1.86747	10.6523	5.88053	6.68182	9.81028	50.2277	115.727
6.306	0.608	6.74359	2.70862	8.17611	3.7166	9.78947	34.2658
8.32432	10.2721	7.8536	3.37162	7.71429	0.865191	9.18977	4.84648
8.50813	3.6748	6.97229	0.38539	6.37736	13.9161	6.64762	0.302381
8.09091	8.40404	6.77046	2.63074	19.1207	31.1702	6.33038	8.06195
6.71776	21.2433	7.82521	4.58824	13.1199	0.764988	6.63724	7.9904
7.37547	11.9189	6.4699	0.310209	6.72553	27.117	7.17301	1.07728
10.4831	30.8652	7.11033	0.284038	6.84314	13.9235	6.33524	0.366762
9.13566	11.8236	9.02056	6.53598	12.3945	36.7109	6.52052	17.1577
6.57099	1.06481	6.05946	20.5622	7.39302	0.57907	7.32094	8.23679
6.18052	0.546318	9.75481	0.684295	8.28889	1.66349	6.17529	0.316092
9.41446	28.4039	7.82503	11.3801	6.43132	0.46978	28.0713	63.2984
8.13621	8.00997	11.1822	5.17797	6.54292	1.2382	6.08155	1.02575
7.38139	3.81022	7.06317	7.14899	8.08333	24.0451	6.46988	0.329317
50.2454	29.626	8.02296	0.377551	6.5568	4.27002	5.40786	0.695332
6.83333	1.27083	11.8372	0.661972	19.4798	20.2828	5.74359	0.54359
6.72626	7.17318	6.80516	2.22636	7.06593	3.76044	6.378	0.464034
8.36136	22.9785	7.73483	0.330337	6.33213	2.31408	9.88753	0.469438
6.35622	5.96781	4.71761	5.71033	9.18377	0.658711	6.02649	1.29581
7.97753	0.372659	6.66903	7.31915	8.14409	1.97849	21.4067	6.36385
8.0602	4.1087	6.39496	1.60504	7.25106	19.6064	6.87717	0.418478
14.2234	21.6701	7.88292	26.9213	21.0528	0.60477	7.84233	14.7473
6.58735	5.21797	5.39092	1.01047	6.12236	12.192	6.09337	0.370482
7.07883	4.63514	6.28723	4.00709	6.48175	15.4745	6.60768	0.444073
7.50391	8.36719	6.98376	0.310905	7.75518	4.21846	10.4611	0.314642
6.79751	2.45483	6.73955	0.987138	7.21131	10.396	37.951	46.0094
10.8453	36.6344	7.8631	10.8988	7.65957	6.77176	6.72854	0.632735
44.9774	28.0839	6.74849	1.15493	11.7655	10.593	8.65399	2.15942
5.93308	0.661568	4.69921	0.145119	11.379	10.6007	6.50933	2.88
8.12275	1.13651	7.17287	0.706783	9.24453	6.8668	38.3778	0.331313
7.41398	0.282258	8.65693	0.437956	5.59271	0.537994	6.74031	2.58915
6.35412	0.366197	7.92637	4.17295	6.98423	35.6982	8.76299	22.2225
8.16135	8.45028	10.115	10.6878	12.3896	22.8409	8.89952	17.2177
7.26981	1.73448	8.81477	19.4831	6.75731	1.32749	4.77992	0.339768
12.1598	1.48521	6.85614	4.23333	8.39916	0.831933	8.74522	2.65924
8.31111	13.3511	6.76584	33.5868	6.78824	1.2	5.62676	0.384977
6.55109	0.587591	5.96269	0.268657	14.0073	0.486553	12.612	0.644809
7.59383	1.8329	5.96146	0.982659	7.89784	1.42633	6.37604	0.364903
6.71971	0.313539	6.86096	3.03476	11.3664	3.67329	10.1441	0.797059
7.18287	2.39352	17.2137	27.4315	8.16742	18.095	6.62182	0.685455
6.68142	0.464602	6.56039	0.483092	6.75029	0.710434	8.10427	1.70853
10.5853	1.62322	7.12346	9.19342	11.4387	15.1897	7.07151	3.54257
7.46729	8.12383	6.64458	6.43373	8.21551	4.9251	32.8027	86.1047
7.43305	11.7265	7.00487	5.91352	7.53168	4.65289	5.70319	0.390438
5.93647	3.42824	7.94792	2.12153	7.44622	4.79863	18.1914	29.7909
6.69638	1.82451	8.84993	1.27285	6.58304	3.43772	6.8132	2.09501
7.84855	0.309577	7.46995	10.4995	8.4262	12.3727	12.0326	1.91425
8.97736	8.46038	6.81897	0.158621	13.0598	1.27575	45.6763	29.7631
11.1507	0.547847	8.87449	0.665992	7.81767	2.74812	6.90932	0.511335
6.48362	0.732177	6.16763	0.674855	8.87129	1.06683	34.9587	84.5394
6.20408	0.704082	7.83787	11.5385	6.04918	1.20082	5.06267	7.12534
11.6724	10.0762	5.96162	2.23838	7.91771	32.0304	6.67383	2.96644
6.52147	0.336196	7.6608	15.7965	6.7972	2.58392	6.12022	1.39344
7.56954	1.37086	7.34805	1.08052	9.72394	50.3155	7.39007	5
6.67824	0.354167	6.93293	7.29878	9.83408	4.0852	17.1113	15.5608
6.03756	8.98592	13.2159	31.1663	7.41471	9.25882	6.3992	9.76923
6.66667	18.5764	7.53744	6.60646	8.27078	22.1259	7.72367	101.551
6.54397	4.09121	8.53373	1.16071	6.764	2.78	6.19944	0.286517
7.03988	48.7791	8.18021	0.725258	7.46476	4.14857	5.72557	0.336798
8.15009	0.984293	7	2.10508	8.69058	5.83404	7.15466	2.14195
10.4132	6.2918	5.59892	2.20054	9.00312	7.7757	6.79634	15.7483
10.0424	12.4913	7.66287	1.38122	24.4274	9.50256	6.95943	0.464503
7.78624	1.5602	6.92172	0.502935	5.8717	5.46792	6.65152	0.450216
7.59959	29.876	6.67006	0.628025	7.20819	8.08191	6.29365	2.3545
9.6444	1.43141	10.2196	8.45809	30.6916	30.9946	57.5484	125.187
9.98462	2.26154	7.19878	4.94801	7.33894	1.46218	5.4607	0.346883
8.26044	1.55268	9.53477	3.27649	5.96863	3.60588	7.26545	35.993
7.17085	9.39185	6.6773	0.988743	7.66934	7.56713	5.16232	6.64348
6.90727	0.295739	6.36517	0.460674	7.75692	13.3597	5.98734	6.64241
9.87277	9.8855	6.63582	0.58209	31.5695	66.9043	5.86682	0.883178
6.80241	0.236145	7.82334	1.23659	7.54032	0.435484	5.83944	2.07679
8.53741	19.6276	61.1987	0.605634	19.4406	37.6403	8.7541	0.709016
10.8356	16.4178	7.84515	10.8726	8.75842	10.0851	48.339	91.6305
8.19095	0.909548	6.3133	3	14.3256	4.07349	5.76801	0.534271
8.29412	5.71429	7.08491	3.95472	42.2431	82.5359	7.32698	115.831
7.47025	24.453	7.70485	0.237885	7.11176	0.758824	9.04044	0.628676
8.09124	22.3066	7.46964	13.668	6.50229	9.65826	5.47966	3.03898
7.70327	0.266355	9.06292	14.1017	10.9575	27.5996	57.1845	25.4423
47.6638	90.6944	5.58488	11.3196	7.6334	1.69857	17.9852	2.95238
9.07357	8.60763	6.00548	1.28885	6.40675	10.1865	19.4989	24.0977
7.13389	0.439331	15.1276	1.85204	7.77568	0.618449	6.40189	0.49409
5.91667	7.66398	5.24654	0.347926	13.4548	20.0233	8.27182	7.42643
13.2	39.4451	6.35659	0.525194	7.34545	1.97576	8.1166	20.3854
7.6348	3.62333	7.32517	1.83566	8.84979	6.02146	8.04693	6.74549
7.87332	12.3378	6.69959	0.761317	7.45076	0.465909	15.5975	0.432203
7.3505	2.86055	7.99804	1.65949	7.1983	6.31445	50.7561	54.4736
7.64795	2.17711	5.22272	1.18931	7.92287	1.53989	8.3198	1.88832
7.42879	0.893939	6.41033	2.18207	7.39955	6.32143	32.6287	113.633
8.96754	3.79134	7.55621	1.92505	6.79462	0.342298	7.21468	1.14128
8.15512	0.425743	6.03709	3.7761	8.53061	64.5714	9.25287	0.537356
7.16087	1.46739	17.2828	24.8505	7.70455	1.87338	9.68846	0.576923
7.96583	23.7403	6.88103	0.369775	6.84436	9.48054	6.31041	1.44424
7.84787	21.0243	21.3939	14.2054	7.10962	5.27964	45.3791	0.575163
7.18245	18.8753	6.84073	0.707661	7.16927	7.35677	7.93966	18.1379
2.70098	23.2892	6.58108	1.70762	7.37598	8.66142	8.39481	2.32987
8.02257	35.3725	10.9616	42.8447	8.43361	20.4461	41.454	0.712946
6.17049	0.819672	6.24949	1.87935	7.66832	12.8069	45.911	50.3561
8.55894	7.02852	5.71063	0.393701	6.44112	6.57757	54.7681	54.4712
7.22588	25.3247	5.84274	0.659274	7.32808	0.868766	7.25495	0.344059
8.39114	31.2306	16.6261	4.27731	8.55193	21.279	7.39262	0.524946
8.8	4.79368	31.7608	149.596	7.37363	23.4769	4.3764	7.04494
6.66968	0.276018	11.9157	6.78936	9.83468	12.3629	5.38802	0.408854
8.99812	20.6623	6.90271	9.08371	22.4307	66.129	6.53679	4.32776
9.74694	18.9755	7.19119	5.85747	7.84467	8.50907	5.94974	0.425926
8.10753	2.38978	15.3009	3.59304	7.40103	1.28278	5.95614	0.289474
10.6526	0.564257	7.70902	17.5225	7.35572	23.3433	11.3178	2.26357
7.1289	6.56757	18.9568	18.2134	7.78526	3.26282	5.80943	1.2418
6.83193	0.378151	50.0465	10.4888	12.7195	55.491	6.19617	0.514354
6.59135	0.471154	6.82949	0.836406	8.60879	5.04812	7.08409	6.34318
6.97333	3.31619	9.16309	3.70601	9.52688	13.9699	6.02824	0.468235
8.35217	59.7196	21.9007	24.6575	7.56786	8.31825	56.6364	136.066
6.84096	0.540305	5.63286	7.2837	7.37987	0.386364	7.92105	30.7763
5.16477	5.58807	4.64663	0.228365	17.0497	51.7065	6.72424	0.568182
7.24344	7.03819	5.93474	0.243762	8.74468	0.634043	6.65489	4.19293
8.17662	2.98259	8.69122	2.0085	6.42239	1.47328	6.31106	1.07307
9.05303	0.306818	7.19529	1.26263	8.34609	7	10.2672	16.1275
5.50541	0.135135	6.90438	0.442231	7.35192	6.25087	5.90222	0.617778
7.37449	3.39879	13.2653	11.8873	10.2484	13.1765	8.54591	0.404467
7.11569	15.9118	6.15499	2.74098	7.7336	0.627297	60.5673	2.51442
7.12687	32.6766	17.952	4.88163	7.6425	0.51	6.02773	5.96014
8.90436	4.17581	7.73655	6.4469	8.31633	1.92347	9.64583	2.52865
12.1143	31.8784	6.03017	2.40302	14.6537	9.5159	8.64193	32.7755
7.32902	3.98521	8.2334	5.79149	8.36229	1.5	5.92479	1.07638
7.2246	0.350267	9.86157	3.98967	7.12312	15.7513	5.51134	13.1175
7.60169	7.52825	7.48571	0.383673	7.23899	8.4109	6.22566	32.5354
6.94808	0.747178	6.60821	17.4328	8.48725	5.77337	17.3678	1.52485
6.51477	8.45341	12.9087	0.281369	9.28571	1.8961	5.95628	0.306011
7.72269	1.98529	6.26917	0.236542	6.64115	5.56938	7.06823	0.700426
8.36236	1.92416	6.488	0.6304	7.73944	0.690141	25.167	0.940206
17.5866	35.7664	7.93262	11.6462	12.7642	1.41485	26.7587	65.3579
6.99298	2.05478	8.62728	19.5298	9.49748	7.76826	7.98122	2.21127
7.49894	0.32981	3.09694	0.079932	8.09072	14.0865	7.27586	0.517241
7.07474	1.96907	4.99225	4.75388	6.45799	0.344173	8.24424	0.820276
7.58974	8.09091	9.45215	2.08141	8.34221	1.36502	14.0029	15.2661
8.16272	4.21893	10.2671	0.744056	8.59929	2.74468	13.1613	28.25
7.66667	0.697479	7.51236	1.4201	6.11471	10.1397	8.33503	9.96954
11.645	4.62525	21.4727	33.9079	9.09861	32.2049	9.21805	1.7594
14.152	18.8687	17.6748	6.58352	8.93712	29.9959	7.28344	1.32166
7.49358	3.65193	17.7416	3.8513	9.51256	4.90704	5.56621	16.9726
6.97395	0.272545	6.275	26.1167	10.0713	26.9104	8.25859	0.412121
7.50851	8.78072	6.81338	1.9644	7.15438	12.1959	11.858	29.4112
8.77778	0.415954	17.7351	3.14987	7.4387	7.79693	7.47052	5.20578
7.61742	3.4678	6.70318	2.30742	8.2439	0.505226	7.39286	0.326923
7.07869	0.424184	6.44224	10.5466	9.79204	18.4292	16.9007	1.04228
11.304	2.66012	60.3195	45.6997	8.42786	6.62935	8.30669	1.33931
13.2809	3.87849	6.83333	2.27778	13.3125	2.15809	33.1714	0.4
16.902	0.551198	23.3583	24.4208	8.81074	19.6675	9.18678	4.04023
6.25577	6.24512	6.59042	0.57485	7.06859	1.86643	39.8248	11.6707
7.02389	0.351536	8.27555	3.66788	7.06286	1.17905	5.41615	2.58696
6.15267	0.748092	11.7468	24.4143	6.63121	35.2624	5.97596	13.5192
6.7207	1.49127	7.89055	7.43284	6.95571	6.03407	5.91092	0.293103
5.83182	47.1841	6.14122	2.6092	8.41379	0.498674	56.542	228.609
8.12079	1.54653	6.40273	0.670648	47.5509	1.47925	6.78711	30.605
5.63025	0.302521	7.39024	3.91463	9.42942	1.86083	6.39822	1.97325
7.51071	2.24286	8.37745	4.08333	8.88515	3.16387	16.5559	59.0634
6.16904	3.45196	7.23902	0.813708	13.9478	32.6451	6.76019	0.407674
10.6849	0.542074	25.7899	25.2761	7.68369	4.44597	53.6718	6.33846
7.12653	0.280272	8.80435	24.1594	7.59252	28.4116	10.8262	4.75758
7.64706	9.15441	17.0931	2.23077	7.0404	6.53333	8.51294	5.22824
7.57178	5.19802	6.84274	0.322581	13.078	0.77561	6.46869	1.27475
8.04457	0.620155	6.86798	9.92556	6.68354	18.7785	7.55773	3.44031
7.50058	20.3743	9.80455	0.490909	7.40262	1.74345	8.49409	11.7021
7.25309	1.07202	6.1292	0.842377	9.66325	8.14359	6.41096	7.76438
7.04326	3.60939	8.01379	0.522989	9.11047	0.488372	7.004	9.188
6.98128	0.304813	42.5123	1.9463	7.04846	10.6101	58.7034	47.1575
8.07177	11.4665	7.21709	10.6615	14.5839	13.1678	6.33632	0.452915
10.4657	5.24791	8.07062	2.2613	8.13281	11.474	6.37121	1.91162
7.54713	24.8368	4.64286	1.36984	8.46075	9.97611	6.98935	2.45806
9.93157	16.5254	4.26723	4.74244	12.6627	28.351	5.78409	0.304545
5.92857	0.293367	17.7357	6.33997	10.9526	3.13834	4.49465	0.754011
7.42204	0.272349	8.10591	2.14993	7.6746	11.5423	8.78406	0.401449
7.98603	50.8464	8.55263	11.5077	14.0695	8.02526	22.625	4.0625
19.4772	0.621782	8.60931	1.64316	7.82143	3.35714	7.53855	4.91205
8.15275	9.37655	6.96131	27.4449	9.73434	7.06048	8.39348	16.0109
5.8825	1.2475	8.04286	2.60714	65.7097	133.32	5.07692	19.592
8.30383	0.454277	7.3154	0.606357	10.505	26.295	6.58285	0.47093
8.00271	24.5935	6.62115	0.328846	8.28967	6.60453	6.84661	19.2596
8.33816	3.16275	6.27721	5.80698	13.0422	11.1046	52.7526	179.818
8.54481	6.18632	37.4518	27.6145	6.87977	1.16422	6.14106	0.471033
6.30409	5.99766	8.29063	11.1862	5.62286	13.4286	6.5194	2.32974
7.03564	0.30099	8.63399	11.9804	8.62367	0.678445	6.76517	0.48728
6.39723	25.1547	8.40406	1.01117	6.92635	1.00283	7.80365	0.431507
9.82333	1.97667	11.237	15.9345	6.78431	25.9918	18.787	53.6836
7.0591	1.39716	8.1355	8.04771	7.22439	2.4122	6.81509	0.50566
8.92019	0.464789	8.57579	3.32885	6.09732	10.5168	10.0774	9.3378
7.28085	5.05523	7.88084	3.73152	9.85811	1.81306	6.1986	1.63084
9.22599	12.7778	4.32638	1.08159	6.38438	41.9234	6.9499	0.749478
8.09829	1.90598	10.2777	1.55538	8.21523	3.77925	6.44651	0.483721
9.67776	5.33132	6.65914	3.4038	8.54972	24.863	6.41433	0.292835
7.35167	0.345776	6.71119	0.913357	7.26247	1.18221	9.19536	15.883
11.3315	0.921788	5.37961	6.78559	19.732	8.29194	15.8812	36.2667
7.23636	3.53737	8.47465	0.359447	9	27.0415	7.55117	2.32855
8.78782	35.2857	5.04734	1.22517	14.6993	1.7549	39.7774	170.447
6.95435	1.53261	16.8608	0.22664	8.40995	8.13981	6.05063	11.7184
8.7952	16.5712	5.96767	0.717672	8.70472	21.6181	7.4491	1.98802
18.2533	51.21	8.36035	12.8842	6.86084	2.40129	7.13871	1.77097
10.8355	18.3034	7.3588	0.319236	9.20266	5.95681	8.62319	2.50725
7.87469	20.5577	7.04462	2.32283	8.98545	10.3018	7.0983	15.983
8.28594	11.1097	6.02747	2.67582	5.93703	0.59194	7.27397	1.37965
6.42905	4.62162	31.9499	16.9181	10.4054	25.2304	8.63469	1.24354
6.78663	28.2751	7.21746	1.71302	7.33384	19.628	6.64341	8.65633
7.19335	1.88822	6.22107	0.305699	10.6578	18.9689	7.92819	3.59309
6.40694	0.189274	56.7176	0.258993	10.4214	46.9308	6.87786	1.35623
7.31907	0.486381	8.64401	4.10518	7.29466	13.2486	60.2065	28.8317
5.97358	0.29878	17.2403	94.5579	8.12141	10.426	7.9915	2.2398
10.5829	59.9751	6.09606	5.94173	8.62979	19.4362	7.1549	0.996078
7.94751	2.56562	16.0236	0.371728	7.896	11.432	6.81064	11.0447
7.99787	0.30064	6.20641	4.67616	6.74306	0.4375	7.84397	1.89362
8.55294	0.298824	10.544	0.797927	7.14849	1.75164	7.18182	7.46753
9.05852	0.59542	6.86925	7.20823	8.03502	0.727626	6.555	0.36
7.94539	3.65188	6.66253	2.22829	8.10026	1.7635	5.48378	10.2027
6.42444	15.6495	7.80933	1.72617	10.8505	11.6206	9.68515	33.6762
9.8	0.337838	9.65597	0.365419	6.72405	17.0456	6.16667	0.536765
6.89202	6.23474	8.14781	13.8083	8.5597	20.319	12.2677	0.947791
10.0496	13.5085	4.69969	0.179567	9.50989	4.56469	8.17282	160.693
7.06806	1.17016	6.89853	0.370913	6.12802	4.09903	26.614	67.239
6.88027	44.7783	4.81356	2.28968	9.82226	21.8007	9.90108	41.5378
6.34038	1.05869	5.40047	1.42285	7.99373	2.39498	5.70021	4.88223
10.6209	3.36387	6.44898	0.295918	31.9175	3.11753	7.05376	12.3136
7.6338	2.87148	5.97033	0.472949	9.11163	3.57209	7.05094	0.467925
7.15854	23.6738	7.18529	0.479412	13.0726	50.2591	8.43774	47.5623
17.9634	49.7833	14.2892	4.79248	12.2479	1.32231	5.49022	7.86766
6.42652	0.775986	8.29526	6	5.87462	14.9786	11.822	34.3248
5.56566	1.03838	7.11512	1.34192	8.48976	9.31229	7.54317	6.63893
9.26872	10.1366	9.83209	0.764925	8.03922	11.0765	7.07965	0.361062
8.02065	1.23752	42.4062	0.330357	7.55556	1.82305	49.9393	199.798
11.9638	52.7862	53.8149	1.01957	7.86792	4.19811	6.50119	1.51544
10.9181	44.2903	6.17798	0.93578	6.78078	0.944444	11.5317	13.6081
10.0657	6.85458	6.78729	1.15648	7.72506	16.3237	52.1479	130.765
7.26772	0.283465	7.12757	1.87243	9.24623	4.27889	6.90351	14.9846
7.95298	5.90596	6.70519	0.764151	7.04947	11.7809	5.7384	37.1941
13.8016	3.79757	13.4008	1.91441	13.4007	24.4419	5.52979	6.00851
7.26157	17.0556	8.14732	1.69196	6.55556	0.390123	6.35	18.71
9.01552	2.03326	6.32215	0.38255	8.79487	2.23077	6.76976	0.638003
7.38621	8.85287	7.37004	6.19495	8.9661	13.4983	6.35324	1.10801
7.12159	36.4268	7.9028	0.454695	7.55179	2.42629	4.88767	0.277533
9.41283	4.74549	8.26868	2.16904	6.27869	0.321721	7.76752	3.69108
11.5589	35.5891	8.73087	25.5751	12.5986	40.0036	5.82705	0.386986
6.75614	8.2344	8.48611	1.06944	7.60916	1.2938	6.96816	3.04307
6.93895	3.32558	7.70588	0.478992	8.51555	11.3764	9.66085	4.83541
7.4387	22.647	77.2575	1.31437	15.9324	14.7496	7.79508	2.6082
15.2198	19.3187	5.36723	0.132768	6.9498	0.427711	7.47441	21.4803
5.13034	0.402247	7.91359	4.11982	6.9092	1.41458	6.33272	3.94824
7.625	0.47089	8.46176	0.635977	8.86749	13.0724	8.97643	1.46465
9.55341	12.3872	7.04762	4.95238	7.48366	0.552288	7.99714	38.2829
6.64762	0.309524	6.77975	0.20071	33.4659	0.342294	6.22857	14.4833
6.23679	7.53916	8.4675	1.5525	6.19048	22.1714	8.01284	0.518459
6.7851	7.11175	8.68524	1.39276	9.30679	9.58548	7.45274	0.363184
11.5132	15.5789	6.78378	1.49324	9.11271	3.17266	6.78177	45.5276
4.91827	6.58654	6.73282	0.315522	22.4376	10.8078	7.00838	28.5587
6.56356	0.713983	4.21731	1.725	36.3099	63.5012	7.92285	7.9184
8.03193	21.5152	5.43369	0.301075	8.85017	2.32578	7.15113	5.61461
14.5117	29.8451	7.13825	1.7765	7.01862	0.93883	21.7054	47.0329
5.68019	6.74259	20.1318	13.3933	15	25.4986	42.8554	169.45
7.65756	0.491803	13.6252	0.638835	8.39207	1.25257	8.53571	20.1883
6.80374	0.943925	11.7961	0.478852	7.30786	4.66594	39.6031	6.52794
11.2985	0.688645	15.2687	15.9031	10.4318	63.8157	7.08228	5.4557
8.21098	25.1252	15.8202	21.1136	7.85766	2.40146	8.33746	4.90712
7.38836	11.3314	7.03824	15.6618	64.371	148.476	15.2717	5.80407
7.41851	1.07676	6.12577	7.58589	7.62927	4.00366	18.8579	58.0301
7.57966	5.49153	7.21037	17.4785	6.77064	0.425076	7.35307	10.1966
6.17857	7.39048	16.7059	10.6882	12.7178	57.526	6.04635	4.95187
80.903	112.893	8.65462	6.18642	32.3021	13.1502	58.2342	1.12278
8.3167	4.4013	7.77861	0.475124	8.58215	8.33469	7.78549	8.72555
12.86	0.500898	6.79612	3.18447	25.8633	70.58	6.70315	1.96552
6.53109	0.492228	5.21646	11.1071	8.8683	11.6942	5.86446	1.69277
7.29015	8.04453	9.35983	3.19549	56.3598	59.9294	8.67073	0.707317
9.7652	35.2138	14.8571	1.97173	15.36	15.57	7.06994	15.673
7.36565	2.71745	7.72892	0.670181	25.0502	57.3896	13.319	73.0751
6.46102	0.833898	6.17719	10.8825	8.98992	7.66129	53.8521	20.7203
7.01447	4.61897	4.66754	0.460733	12.2544	5.1969	6.10426	7.3383
8.96341	24.6707	8.22176	0.633891	8.637	1.64812	7.09749	0.392758
12.2532	0.520947	6.69702	3.38907	25.2394	4.49296	7.81996	4.62907
7.13566	7.28295	6.03837	0.209932	7.34817	0.691099	9.89189	1.09337
6.34531	0.223553	7.21359	5.11068	7.19152	5.34649	6.62574	1.36832
7.12121	7.97138	7.98882	1.6901	62.2276	61.8575	11.1453	3.06574
7.22717	0.30735	8.15464	0.835052	9.34815	0.706173	6.07937	11.5152
6.23239	0.489437	6.20898	5.04334	9.51987	7.48967	6.514	2.33608
7.70047	3.31132	15.4719	4.91854	8.44928	16.5072	5.91507	0.263014
13.5227	1.28409	6.40472	0.225933	6.15198	0.416413	16.0998	9.41845
7.99618	3.81071	6.86631	5.86631	6.47719	0.245614	7.09595	12.6482
5.71243	2.07948	8.61771	21.6419	8.94194	14.0871	27.2706	0.703463
13.1263	17.982	7.74149	1.00619	14.8173	1.83333	28.0528	31.9111
8.11834	44.8121	7.1967	12.5048	6.05021	0.67364	6.9959	3.39549
36.0379	20.9811	8.01493	0.410448	7.38161	0.983908	5.84423	1.94423
6.33472	7.09771	11.1387	27.3132	7.5935	16.0081	30.6455	109.479
9.70541	0.304609	5.4261	2.60754	7.52581	15.0994	6.58639	0.722513
8.07266	0.912046	14.5217	34.8792	7.86318	9.79561	6.2488	0.490431
8.93341	0.328271	6.67036	7.82548	13.0391	7.85469	6.25954	7.28435
9.24471	5.12991	20.4567	4.12698	8.22901	1.51145	19.4578	41.7369
10.0019	5.91045	6.91987	3.33013	9.4475	11.546	7.68726	1.97104
9.04912	0.387033	11.1996	15.8429	20.2023	14.521	29.3143	1.19409
13.9633	7.40367	9.29245	12.5849	8.75424	39.1144	6.18526	0.686316
11.3918	34.5115	6.07231	6.86154	7.4878	50.7805	6.00214	0.802998
5.48789	4.97924	7.19438	1.36768	10.4815	15.7942	6.46875	2.86853
7.26731	15.6404	8.91512	1.16446	14.5556	1.27778	6.73741	5.5036
7.13105	2.6371	6.92685	7.57715	7.84293	0.47644	7.90244	1.89702
11.9369	17.5243	9.88813	11.9269	21.8025	7.57006	8.42415	10.7703
8.65495	2.26593	7.8531	11.7044	7.04772	14.2495	65.7726	1.30598
7.36111	1.43981	4.94595	0.548263	11.2513	21.5795	7.2601	7.45707
19.6854	32.4592	7.00749	2.29588	8.48549	0.501319	6.48566	0.541219
8.21429	17.2469	45.9208	0.57529	52.415	187.862	7.768	8.414
6.45957	9.83617	7.81378	1.61548	10.2824	12.9093	6.6654	0.610266
10.9263	18.4947	5.29493	0.221198	7.88506	0.615764	5.65962	19.0235
7.90129	17.4657	5.46307	29.1297	11.3431	2.62439	6.10643	3.87805
6.78614	4.04752	10.5947	7.848	7.20782	3.84568	19.369	80.524
8.34826	5.59701	7.48393	13.2768	9.15766	0.511261	13.978	7.57165
11.0052	28.7431	6.52698	1.77158	9.16242	6.92675	31.2186	83.7243
7.21893	9.15582	7.77042	14.8013	8.31291	27.4768	9.46635	16.0016
9.06182	3.6306	7.31102	0.883369	7.44835	38.4703	5.81942	7.67462
11.69	0.449782	9.2739	7.7416	44.8932	0.412621	7.44571	0.892857
8.59291	0.383446	3.72024	0.0833333	7.63025	2.58718	19.107	73.0661
23.074	4.57623	6.89062	0.360938	9.57075	22.1675	7.67103	7.84288
7.72655	5.95548	12.9024	7.03816	8.17597	4.48283	45.1478	75.7285
8.29457	4.73422	17.7162	7.14565	8.05906	3.60081	9.09226	191.837
36.9118	59.1075	9.42579	3.0146	9.37251	11.5743	6.43627	0.470588
25.4733	12.167	8.01378	8.98997	13.2678	54.526	5.91371	0.748731
7.39175	6.64124	37.2605	33.2896	18.0696	29.2217	6.24675	5.78788
8.4478	0.818681	7.61327	0.562929	9.52255	15.443	7.51017	10.2329
12.3297	3.86289	6.48429	19.7893	7.07713	0.358127	6.35987	1.09873
7.07265	1.53632	15.8582	6.82923	45.2417	66.8409	6.40443	1.04628
7.56132	32.5613	7.18975	4.22028	10.5841	7.27103	6.78231	7.80499
7.01358	0.268251	8.05603	7.57505	21.6878	0.421941	5.89157	8.97892
8.57935	2.8151	6.21493	4.03881	8.11313	0.755556	37.8389	39.0503
7.11368	14.0274	25.9939	13.7882	8.41115	0.425087	5.2766	26.4176
8.15245	0.571688	7.8798	21.5667	10.915	8.7247	7.7121	120.121
7.48034	0.398876	7.88291	8.69179	7.63636	1.7686	9.82776	8.47558
9.75789	9.37368	22.369	6.25915	6.9435	2.85028	8.57621	176.296
11.6524	45.2136	21.6813	5.91901	6.68061	1.06464	7.73158	0.412281
7.51136	4.79318	5.95142	5.39069	20.2752	12.9189	6.06332	0.650655
9.6945	14.8147	6.0366	2.02745	9.0582	8.37302	5.65794	15.7308
8.15692	0.870769	6.34901	0.216995	9.81087	2.57609	6.35827	6.83858
8.24723	6.92251	5.96429	0.296703	8.24658	10.4361	5.82883	0.588589
6.50472	7.38994	7.92996	0.484914	51.2726	0.98895	7.48684	0.417763
6.54008	5.82278	43.1642	0.210756	24.3492	0.675385	8.30193	2.63768
5.43575	13.0531	7.25171	1.74486	7.21207	11.569	5.85455	21.9318
15.131	21.7227	23.6996	14.1814	10.2188	8.01786	5.77708	5.57708
7.55921	22.1425	5.5	6.59254	7.37273	11.3386	7.62115	7.12115
15.8361	47.2104	11.7745	16.3959	7.72235	2.64471	6.93915	0.693122
8.2375	7.8675	7.14506	2.93325	6.55429	0.274286	8.34545	2.24935
7.22018	1.56881	10.1299	2.35074	12.7167	8.8176	6.60323	0.387097
10.3747	34.1241	49.8116	9.46142	56.2276	90.8644	41.0093	30.4142
7.20349	25.5872	60.3097	41.9445	8.20814	9.57919	24.4465	37.196
7.91134	7.21237	6.37529	9.1958	10.1064	2.84139	7.22829	1.0084
7.42431	6.27932	19.023	10.2258	9.51007	15.8121	7.14737	1.78947
9.7963	1.04167	7.39773	0.359848	12.2505	0.608137	6.72386	20.1618
6.87234	1.88652	12.8122	1.3551	11.9555	2.16194	30.0959	59.5472
6.45067	6.42933	5.0812	8.50226	11.4116	1.89974	6.62942	7.18436
6.01867	0.213333	7.02067	0.291621	8.2944	33.5839	6.57736	0.388679
7.68304	4.66316	20.5871	69.2753	62.4073	8.78686	9.52069	0.731034
7.00924	16.792	8.36964	0.293729	16.652	0.449324	5.36	0.34
21.1555	42.4728	21.2653	10.702	10.8882	8.40319	12.8152	27.9804
6.52336	0.193925	8.1569	16.5858	8.51709	26.5983	27.1341	93.4134
5.65401	0.172996	57.176	118.58	13.6518	20.9666	12.4234	24.9667
7.6016	4.62567	7.27731	0.678571	9.33188	24.5895	7.31966	8.51735
7.52963	5.33704	8.89111	1.51906	10.3986	18.158	5.06809	0.410506
11.0649	0.272727	6.18828	0.179916	5.57067	3.696	8.07943	12.247
7.63581	0.356137	8.62591	1.38136	6.41824	0.924528	16.9884	0.72093
7.67654	4.68148	7.03935	27.0773	6.19239	2.10359	5.64048	18.7764
8.00256	2.83846	6.64634	0.268293	11.9444	73.0497	48.3687	4.88172
8.12065	1.01624	7.37982	1.30267	9.82729	0.52452	7.2125	0.88125
7.3692	3.72171	13.5186	21.9373	7.81205	8.56627	4.60317	1.37698
43.7904	0.398795	8.00789	3.11579	9.10516	0.814532	5.79282	16.721
6.99083	6.57034	8.23688	1.88606	12.6593	1.03024	6.11959	26.743
9.06667	0.238384	6.625	21.6297	7.5896	10.5761	7.92308	4.71255
11.7203	40.5169	7.2943	4.23267	11.2869	18.3648	6.2762	0.950873
6.75875	5.25486	8.34146	11.8927	12	48.42	18.9854	1.29938
10.4497	0.487223	24.4237	60.2966	16.7372	39.1877	13.5639	35.9872
7.375	4.98323	8.22122	7.89616	6.66935	1.40524	5.80238	7.49762
6.68347	1.31653	8.61095	0.393372	7.66879	3.53079	7.18302	7.7717
11.585	53.6425	5.82663	0.266332	10.4663	15.5079	6.78689	0.36534
7.0914	0.467742	24.8303	25.3162	7.33521	18.97	8.01903	0.585624
15.7908	23.2802	8.76852	11.3125	8.14851	5.5297	8.46825	167.071
7.68486	2.79404	15.3433	21.6135	6.54212	9.29212	6.01258	1.13208
8.05164	6.60563	6.30071	0.281139	12.0648	1.81561	24.4398	107.968
12.722	1.93559	10.345	4.42435	10.2234	17.3094	5.0754	1.39087
7.68945	20.627	7.99072	40.3432	20.1242	40.1296	6.59574	0.29207
8.78032	2.69336	7.91284	15.0382	9.00845	4.56056	13.5733	45.0387
6.39351	2.33671	7.35546	4.32596	8.15839	0.654846	20.9924	78.4937
7.56838	1.79274	7.93585	10.134	6.33784	2.01351	6.23478	1.76957
7.11407	0.254753	8.46434	1.94527	6.21287	1.05965	8.30894	17.8916
7.59363	34.2729	6.71408	2.68622	8.7	10.4203	6.60951	3.97872
27.6682	0.32866	9.08519	6.46667	7.45839	9.03667	6.76471	0.487059
7.27709	1.87567	4.96333	4.28491	58.3059	19.0513	10.1161	19.2727
7.5121	4.15457	6.11381	0.355083	6.5364	1.6092	14.1974	69.0841
6.83644	39.4161	5.40295	0.352075	8.35057	15.0824	22.7895	17.1034
15.4856	21.4334	9.2756	14.5482	9.37722	0.565836	7.52891	0.64454
54.55	56.8729	15.4768	5.01266	12.4223	0.942418	10.6239	7.4245
8.07119	0.484746	10.7942	0.903292	11.539	17.672	9.3139	16.4417
7.39009	4.84698	7.51438	3.47377	7.20092	19.4203	24.8345	3.81547
7.60674	38.0131	6.64192	0.454148	7.50382	0.320611	6.98201	1.20308
6.54596	0.364903	5.19552	14.2403	10.353	7.04762	6.31907	0.416342
7.15918	0.25102	6.80051	1.11509	8.45122	7.31911	6.73483	1.00674
8.10618	2.71429	4.10724	0.256267	6.89604	1.95215	6.60143	1.11857
7.37123	22.232	12.6265	0.848249	7.71777	5.22997	8.78007	0.597938
9.63636	9.55051	7.18734	0.432911	10.228	4.95742	48.5587	45.8324
5.47544	4.02358	37.5638	133.868	9.28494	16.3031	17.1355	0.921756
11.0991	2.9009	11.3443	3.83607	7.5	13.1351	52.1194	110.399
6.6824	0.869099	8.04966	3.75847	73.0077	0.658423	6.83224	2.63487
7.78103	1.4993	6.96716	4.61791	6.725	2.75833	19.3708	4.87538
5.64163	1.58798	8.29524	4.66984	45.3545	69.7958	16.8372	7.52713
6.7929	8.69231	6.7071	2.24852	11.7211	1.17588	11.496	7.0464
6.3956	0.204396	49.0901	2.34764	8.53107	9.88889	42.6765	120.289
58.3747	82.5152	6.28889	4.00212	7.21207	1.86623	8.60544	9.9949
10.0796	0.774336	6.9557	2.52215	7.70661	0.450413	6.19409	1.1183
7.40888	4.07944	5.24619	0.737538	7.68204	0.468447	7.71508	19.9088
7.72549	2.24183	17.4655	0.12931	8.64966	0.5	7.2283	167.482
5.20154	5.78154	15.7548	12.0973	6.83716	1.70564	5.68514	0.483627
6.80364	5.5081	5.87984	3.71318	7.18182	1.17712	7.12624	1.56188
10.8971	13.4216	5.96445	0.232227	7.20595	3.95881	9.89865	0.182432
8.01072	8.38874	6.98496	0.917293	25.8357	0.676329	8.56086	0.491776
14.7301	0.273356	16.5578	0.811111	8.66497	0.700508	7.4748	6.5998
8.65385	2.57179	33.1547	20.6485	8.53113	13.2996	6.34286	0.501099
10.9463	35.1033	11.4526	51.346	6.9652	14.232	5.15741	0.472222
23.6667	14.4812	13.3051	8.28178	7	18.4296	7.89867	1.27467
5.60537	5.51033	7.71407	4.58396	6.92778	2.59444	8.38191	15.4623
16.6949	39.5165	42.9112	56.2952	7.14247	3.70285	15.2217	5.09547
6.69249	9.16707	4.74219	0.396875	8.29291	22.6247	7.0392	3.55377
78.6005	1.49265	6.04464	0.995536	6.84906	1.45111	6.03148	0.368519
11.0804	3.79464	47.7249	96.0173	8.09091	0.850816	40.2537	34.6279
7.08387	0.329032	45.4678	0.579545	10.3941	0.591133	7.14168	1.22432
11.3737	22.3444	12.0939	9.17119	9.83761	2.12179	5.86928	4.63617
9.79608	0.617647	7.75804	2.76988	8.48479	5.03802	5.9308	5.14533
5.189	0.72488	5.58745	33.7529	21.6708	41.3838	5.67246	0.193548
7.33207	13.0455	8.68234	5.51842	33.6509	63.115	6.3355	0.38961
7.46717	1.08818	35.2701	4.88424	8.29855	0.417391	7.30818	3.78512
7.03263	20.752	26.2262	77.9071	12.3327	2.04436	7.97628	0.395755
6.22105	26.1965	9.20331	2.65813	8.91731	6.14038	8.32574	0.82662
7.48698	22.862	4.88786	6.35023	13.1625	53.5151	6.13659	0.373171
15.4112	0.557009	12.8233	0.516505	45.8757	1.44773	13.0187	30.5527
7.81266	14.0264	7.04829	17.2898	16.6573	5.50701	17.8018	0.614679
6.92361	5.02315	7.94103	16.973	61.0026	6.17829	66.3897	31.0872
15.6362	1.08238	9.9328	19.0215	9.07805	28.8146	6.28548	27.9364
7.26587	39.7758	9.38117	7.46637	59.2085	101.611	7.2069	2.53366
8.37316	0.771386	9.49219	30.0098	8.59941	0.462908	5.52	9.88267
6.66398	12.7223	17.4826	23.7238	9.84469	5.49864	6.89006	4.2003
9.60738	17.9776	15.8395	2.16345	73.1906	6.77005	6.88673	0.723894
6.46903	17.0336	12.0842	3.1193	7.69713	0.399478	9.02254	2.7831
9.40111	20.7047	8.4635	0.244526	64.6844	8.37187	7.2325	0.4275
8.4	0.533981	6.6008	2.67066	9.35544	17.25	8.6431	3.6734
12.6613	2.5448	17.3924	42.9272	6.93271	7.10673	13.8417	93.9947
7.69539	0.893788	6.57619	5.86667	8.96163	17.7122	7.31501	46.9239
10.1747	1.47598	23.8316	10.3419	7.70513	2.11026	16.5212	0.685185
7.52611	2.04569	8.46667	24.5352	7.90503	12.6965	62.1	1.33818
8.08977	1.75224	11.5453	5.15372	10.6505	11.7876	74.7548	140.838
7.51469	10.3524	8.42271	2.90014	7.57807	6.46283	9.3991	112.675
6.91031	12.8688	5.65631	0.0970874	41.7514	52.3126	6.24583	2.94167
7.14916	2.78992	10.8042	10.3813	38.6603	30.8336	18.9799	11.6084
9.54817	0.605505	21.6511	42.3304	33.4915	1.06485	5.3848	0.372922
7.31237	4.51318	10.916	11.4852	25.8764	123.174	5.99023	0.299674
7.92701	43.7336	18.8387	2.73903	8.32286	7.37173	6.47294	12.1318
7.12164	0.666667	6.64	0.329231	5.65661	12.7169	6.19424	2.33573
7.35328	12.5983	10.6667	2.11667	10.517	0.758523	8.0085	0.493197
7.75417	10.5333	7.90586	1.28064	7.83096	12.8986	8.09267	1.02802
12.6102	1.45048	12.6262	11.5512	63.2557	83.3608	19.1524	8.15021
10.4279	15.1558	6.89897	0.635052	7.77043	0.712062	30.6241	30.401
8.55822	4.1387	6.39093	0.875354	7.56648	0.883424	9.12553	0.47234
6.9373	0.303859	7.64447	10.6908	9.98489	3.63476	9.71475	15.7536
6.5677	2.01425	8.11702	16.4202	7.38763	0.459794	7.81465	6.46453
9.67334	2.13559	19.0271	0.481356	6.80233	6.20349	6.86598	0.312715
7.48864	8.22045	17.2802	15.8363	6.81604	0.320755	6.32882	2.05029
6.85433	1.25591	7.61169	0.4238	7.39302	2.23672	6.84922	1.7747
6.51407	3.60102	7.24404	9.48073	10.2524	13.8967	7.49425	0.797701
6.84502	0.357934	9.43738	10.5434	8.83459	14.2586	7.03106	17.3618
6.81773	1.39409	7.46881	21.9276	9.34441	0.531469	8.65053	0.44
7.38941	15.9844	5.91042	3.16453	7.29521	3.05556	7.05609	2.39976
7.45502	3	6.82045	1.25935	78.4915	24.4164	9.24668	11.0504
8.34871	0.297048	7.10463	14.5763	7.73913	0.950311	5.04808	1.76923
9.20375	14.6488	44.5486	39.4168	6.77522	0.552212	53.7433	103.039
41.0625	30.4919	9.94203	6.64493	21.5914	34.5663	12.0878	4.37838
5.91193	3.11009	12.0326	27.9599	7.95136	11.1173	6.84252	0.713386
7.6284	3.06042	9.22255	13.727	51.2455	121.307	5.42326	0.446512
12.5055	54.5404	6.55128	11.9151	6.31818	1.24848	16.4576	36.1472
7.84014	13.7188	4.95906	0.230019	42.0207	81.4086	19.3393	0.427978
10.8416	5.06379	6.12346	7.67407	9.54167	8.22222	6.27809	9.99157
6.92105	1.33603	19.3934	0.993994	9.97697	24.8059	6.6806	7.43311
6.80912	6.38889	5.89731	9.90465	8.00152	8.72727	23.828	0.426
9.38667	12.3733	7.97327	4.00223	8.80735	0.886765	5.47075	3.16713
8.16609	2.43757	8.60261	16.6549	8.13514	6.83243	6.51224	1.53484
6.97749	1.36817	38.8116	46.3171	13.9089	33.0018	6.62062	0.5
10.0459	1.32229	53.9888	107.332	8.32471	4.33621	50.2321	107.259
8.75942	14.0499	5.62873	1.09214	17.1845	3.08544	5.07463	2.40796
5.93354	0.471519	6.52888	3.51976	7.4636	2.29718	7.24336	0.883916
7.71168	51.4325	9.64586	10.4255	24.6449	65.0748	28.3509	0.932727
6.96996	1.75107	9.90796	7.29104	6.64009	1.27155	5.80726	0.435754
6.21008	0.228992	9.56047	13.368	7.79372	8.94945	7.54424	40.1046
7.57416	0.266348	6.33758	9.36815	8.38547	0.427374	5.98742	0.279874
6.06356	0.311441	56.338	0.401235	55.8197	153.899	44.2863	84.6363
13.6071	25.9434	33.9958	9.44272	10.5676	27.875	5.338	0.314
7.02314	14.0925	6.61987	2.71788	9.88122	3.1616	13.7243	37.8664
6.01347	5.24747	58.5748	125.506	106.84	54.2714	6.55425	1.69208
9.0643	17.3201	8.21676	9.92486	23.3178	18.7585	5.87778	0.484444
8.41036	0.256972	7.09446	10.9446	51.5767	0.742331	6.27837	0.421986
8.86505	14.128	8.95992	9.02743	64.2508	23.8944	6.99762	1.55476
6.43689	5.58617	35.2321	25.8438	23.118	0.409938	19.3054	37.5072
5.98406	1.32669	6.33725	7.30196	9.60302	12.8147	7.18564	0.49458
7.81425	0.927481	6.95169	10.558	9.66383	0.704255	8.73992	125.161
6.56799	0.660929	8.81988	6.04899	7.83658	1.91245	6.95238	25.7582
63.0021	0.444211	7.28814	20.4831	8.86275	18.183	46.6074	89.1468
8.43265	12.8574	11.4355	22.3145	6.66953	6.50644	5.70221	0.991952
7.35826	3.24299	26.9247	16.1563	9.93097	4.14201	6.72746	0.400419
13.7414	5.49293	36.6643	23.6643	12.1886	0.349842	7.91981	0.438679
8.14805	1.56883	5.44298	16.5702	8.5527	1.00257	8.33238	6.43266
17.1639	0.397541	11.3957	8.50678	9.62075	37.0472	5.18248	9.92701
7.66524	7.68946	8.94608	6.79902	8.78244	2.30344	6.48119	0.463366
9.86629	10.5311	7.78049	5.84701	7.86087	13.8152	14.1497	0.692898
6.90847	0.145763	34.0955	49.6879	7.38003	1.06241	7.72584	0.585799
8.07384	9.70675	31.4559	7.28102	50.5312	118.848	5.78428	20.2776
14.3094	11.801	51.04	101.536	20.6816	9.30337	8.13223	1.0186
12.1765	17.9533	7.8524	5.92703	7.64557	20.2658	9.45922	1.41312
6.81095	4.37986	11.4499	52.5325	20.3668	36.1475	6.98205	0.717949
5.87441	4.86493	8.75529	2.16706	7.5655	2.41853	6.21868	4.64615
65.3952	99.0754	11.2737	8.98576	65.8696	13.9857	5.88	0.795556
7.39402	24.4511	6.54572	0.321534	9.2821	1.15552	5.11848	11.9431
6.83929	23.9219	22.1916	13.7572	21.9806	37.8718	6.60835	1.35785
7.29658	0.652091	8.96319	14.9586	9.11196	2.7659	6.20582	0.347193
6.76667	0.2875	7.92601	3.18616	7.88848	5.38208	5.10563	5.35915
6.48322	0.298658	7.35425	8.42713	44.1816	60.3008	11.3128	3.57963
29.9125	14.892	7.44674	2.82932	10.8249	47.5015	27.3748	44.8271
6.45246	0.239344	7.28679	3.49249	8.9833	2.98747	5.11412	1.27571
7.58938	0.300885	7.55819	6.69828	8.21608	11.2529	9.33387	8.58065
6.93478	0.68323	58.0528	3.24571	8.45109	31.5707	7.15526	5.33947
7.40708	0.411504	9.10732	2.06341	7.2885	30.5662	5.76016	0.833333
6.27903	8.0824	11.6056	4.44028	14.1536	21.412	6.49444	7.68521
8.38717	3.26366	7.57467	7.66163	17.3234	51.466	17.7824	57.2889
12.2658	19.2677	11.6977	21.8436	9.21198	2.36559	5.6736	15.3597
8.54758	0.854578	60.8919	96.6554	8.00778	24.7198	6.1934	0.445755
7.34201	1.78067	21.574	16.2447	9.37174	13.5326	10.2551	6.75884
80.8174	192.309	8.27257	6.56106	7.06641	1.14453	6.4039	2.19916
8.3401	27.9746	7.37962	5.07006	9.56516	0.720745	6.18674	0.407307
31.0376	72.5941	9.71976	13.4132	13.9138	88.7919	15.2924	8.24
6.38683	11.9424	10.7669	7.92416	12.5518	31.2788	37.2707	42.6432
8.60523	10.2301	42.9007	0.321481	55.2757	68.0122	10.8346	5.06809
18.3507	34.1817	11.9888	11.9806	8.29252	2.5034	6.81358	0.989884
8.23129	1.04932	14.9427	27.2261	6.76379	6.36724	9.82538	6.59209
9.50246	0.300493	7.5899	1.789	9.36007	10.8925	7.66327	17.1054
44.3533	3.52174	6.86603	0.263158	6.6713	1.0625	18.38	2.4975
7.80451	3.78195	6.78309	0.330882	7.41555	6.5157	39.753	1.2241
7.32959	27.1873	6.90946	16.9593	8.90393	26.976	4.71429	0.316017
19.5698	24.6201	13.5905	22.0938	7.58333	2.65351	7.38355	7.68134
11.1275	3.12752	17.1393	0.297931	8.25818	0.349398	5.05823	0.318987
57.4039	0.452342	8.43458	0.420561	7.55301	3.22923	5.97936	0.509174
7.81928	9.31435	7.9605	28.8004	7.90671	4.05102	41.7319	11.3872
7.85149	3.93812	54.2991	25.3107	9.2619	27.9444	6.07607	0.404453
8.24198	0.827988	30.4376	28.3669	22.8683	27.042	7.00881	1.72834
79.5867	0.58	30.855	0.1571	7.22817	0.504225	11.5184	1.79044
8.30091	37.7052	7.64311	8.22379	7.68096	0.787307	6.4085	0.415033
7.15695	7.59641	7.0586	16.1267	10.6184	8.13118	12.197	0.689655
7.38822	0.457704	6.84804	7.48039	49.0101	63.9215	8.62124	26.519
10.9206	21.0564	11.5372	0.471074	19.5415	2.71119	6.24365	0.322335
7.41119	4.58342	6.38784	1.59119	7.28776	0.729592	72.6117	130.362
32.1056	13.6983	14.9596	44.1661	9.50943	21.1965	45.4836	176.79
7.10683	17.8809	37.0802	76.8704	12.4596	0.408088	7.13646	7.94501
31.0838	29.818	13.5797	3.24155	7.639	7.15768	8.56075	10.5576
6.67775	1.04782	7.00659	2.3196	7.26096	22.7215	7.53353	3.87318
6.6875	1.17679	9.13799	7.64337	8.5229	12.0089	8.97749	0.350844
24.0354	0.360075	9.40889	0.447407	8.64935	15.0037	6.14085	1.5
41.106	68.25	9.85915	19.4239	32.6283	53.3758	6.12376	0.371287
6.85352	0.650391	12.932	1.568	7.41392	5.28755	16.3947	86.2222
11.8315	1.1291	13.467	0.528634	43.7214	30.8427	6.16165	9.66917
15.4779	29.1566	11.3716	0.950192	12.6526	11.141	6.95427	0.459245
9.49275	5.90177	9.11816	2.90796	42.5217	0.671498	5.66667	8.46094
7.39777	17.6283	6.97407	0.373444	9.34446	9.77036	9.49089	183.982
6.12	15.2277	45.4549	39.046	7.87092	4.46588	15.1405	5.71016
8.38013	0.367171	10.1202	2.17597	8.53229	3.88482	5.24911	0.268683
8.74917	25.5282	7.72287	3.08641	10.7262	0.759524	6.86029	4.70588
7.23202	26.58	7.93912	1.95738	9.0603	4.21859	8.19335	0.669184
7.81734	0.394834	12.8454	24.9355	9.17426	3.2252	7.16284	18.672
8.38409	3.51946	6.75602	2.48468	43.3025	0.845857	7.63474	0.592428
7.67628	5.81571	21.0295	0.129213	9.74167	15.0813	7.07919	12.6425
9.63384	13.8712	7.17611	3.41498	7.20495	8.06714	5.26437	0.494253
7.53323	3.06483	7.73381	17.7194	11.8085	0.319149	8.31193	23.9679
6.32755	13.641	7.38026	1.09061	7.61634	11.1119	17.0436	28.2207
10.8768	19.0809	43.9501	53.7391	22.8707	0.874525	8.17508	7.40572
8.91436	13.4677	12.2546	19.3137	9.15294	4.83235	8.12807	14.267
10.3675	21.8956	9.10565	32.5037	8.60105	3.04355	70.2345	102.118
6.60649	5.66937	5.42901	0.404321	8.41892	1	55.7075	12.9429
20.2934	5.29752	6.93124	1.78774	8.51331	0.910646	7.2234	0.729483
8.47324	0.338028	9.15858	22.9869	10.722	0.780083	9.84647	0.804979
7.89579	0.279379	8.58018	3.45045	7.49496	10.5164	7.66369	1.12202
8.84434	0.625	17.4237	25.5535	8.80589	4.59858	7.46325	3.24615
7.49444	0.452778	14.8189	47.4644	9.97992	52.0462	11.5864	0.424084
7.60757	6.28486	28.5769	165.311	8.96774	0.508065	9.02367	0.860947
6.84407	0.918814	64.3726	12.5235	8.06115	0.553957	5.72102	0.35167
5.63511	9.81262	9.76824	1.38412	8.58023	15.953	7.99352	10.6803
7.82483	1.40136	11.4017	20.5439	9.70118	7.02824	8.01656	102.415
7.56126	15.6087	8.25704	5.44653	8.83307	6.71108	6.64935	0.679221
16.2451	2.84735	17.633	13.6314	8.90422	5.3539	6.06986	1.78443
14.8925	39.0101	5.40291	0.356796	7.79263	1.34101	15.2979	21.3404
8.1913	1.58696	8.32258	2.03396	7.68966	19.5	10.4019	0.641148
7.54412	28.2923	51.5378	39.5579	7.99602	2.03718	5.44091	2.33636
28.6222	50.6072	15.5857	3.38214	8.13775	19.458	6.15539	0.350877
8.61748	7.01748	25.3571	4.98286	8.73661	64.0714	5.18421	5.0625
5.50454	5.35209	10.1348	14.3047	22.1672	23.8866	12.6954	3.08168
30.0458	59.4328	13.4352	25.8796	74.779	0.599638	10.268	6.05333
48.5416	0.306839	26.443	16.3104	13.4152	9.34375	15.4131	70.5642
5.98916	5.23684	7.12418	0.537255	7.55782	26.3707	44.6344	6.14077
6.87535	5.77871	6.32546	0.404199	15.8357	0.371105	12.628	40.5326
54.423	13.8557	7.06859	10.8793	9.88281	0.835938	7.09375	10.3929
14.637	4.1358	14.631	54.7913	44.1371	35.6142	6.61352	2.95494
8.08519	0.553704	42.7937	91.1005	7.16618	0.962099	5.87032	25.8628
60.3226	177.958	6.46063	8.30118	8.10924	45.9126	9.25475	42.192
7.25704	6.44894	13.6626	0.434959	6.8916	11.0759	65.3433	5.08974
10.6492	1.05039	7.96131	1.34673	6.53222	0.608592	5.90044	3.60841
7.64882	0.552927	6.42174	11.2652	38.8568	20.8317	6.16592	0.306428
8.20517	9.35562	7.25772	2.10185	8.04661	0.631356	7.12939	0.546053
8.89437	14.4401	4.21107	1.08304	7.0955	0.711712	5.80976	1.30732
6.11879	0.790497	10.0897	2.91552	19.2558	6.88462	13.5499	1.01994
5.83511	0.25266	13.945	13.1255	11.6673	28.5525	9.21572	13.7075
9.30185	38.2631	9.34809	2.25649	9.25298	0.736607	11.6281	24.1121
67.8877	9.82599	15.4202	0.0985037	56.8184	1.45094	6.44216	3.84649
18.6067	21.1067	12.6327	2.55556	8.70385	4.58077	57.3593	104.399
8.5386	3.08772	16.3913	29.256	9.8316	48.1642	24.5509	2.46479
12.0448	0.576726	55.596	8.4702	66.9571	105.602	7.98225	0.523669
8.63617	4.42204	6.96328	1.54212	56.3362	0.555315	14.3237	64.2174
8.62201	6.22967	5.31054	0.0712251	8.12082	0.730483	13.8951	5.04938
11.2388	7.32836	8.35098	5.97238	11.5887	9.41638	50.6416	163.954
7.91228	23.0526	48.2631	1.43063	12.0769	58.6648	18.5076	50.0684
42.5065	3.00473	10.9941	35.5414	9.47926	9.45392	11.4704	15.9353
8.73635	9.75141	9.77301	25.5301	12.4298	0.596803	70.2149	10.2438
5.77795	1.7145	8.6417	2.92658	31.3333	102.097	4.86145	0.328313
11.6069	20.3988	37.7949	27.4667	8.20439	0.435811	6.91289	2.51543
24.3448	0.27619	19.725	42.9656	8.663	6.19824	6.79412	4.84083
18.4321	52.2822	7.34194	1.5957	8.29397	0.963568	7.85356	0.467225
9.75	17.5542	9.10819	0.724884	8.76954	11.8357	5.88723	0.533967
81.9757	55.8735	8.39758	4.3297	113.056	0.897796	32.1602	0.576227
9.29469	5.47905	7.53846	0.472028	7.99826	16.4306	6.22727	10.3636
28.6349	2.48042	11.7864	5.89052	7.84571	0.471429	71.4707	67.2768
6.1556	16.8691	7.92609	2.95652	8.11435	3.68191	26.3419	60.11
10.674	2.954	35.961	24.3366	18.5126	32.8023	5.24259	10.8571
6.94463	0.285876	6.06079	14.3191	62.9208	0.664093	15.9623	34.6226
7.54499	16.8935	48.285	1.34204	9.96759	8.62191	5.36433	0.664137
34.7662	0.356481	11.2573	16.6976	8.20876	2.5799	8.5514	11.6963
7.68634	0.257764	37.9664	55.0491	11.1291	30.9924	5.44444	1.55319
8.19643	12.6183	8.27225	1.30105	8.53952	18.5155	10.8381	11.377
19.6389	25.4542	31.8837	64.2488	17.7962	0.457686	9.17612	0.552473
61.0257	32.4896	28.1288	45.9881	21.5705	9.37984	11.4337	8.97189
8.81781	5.73085	6.76683	1.73071	12.8397	41.4656	52.0117	208.277
9.32456	0.342105	32.8014	50.5206	7.64667	20.51	5.46327	1.16122
6.43615	0.393035	9.12072	26.8649	12.7182	39.496	6.07123	2.64387
7.4552	8.72399	12.9196	4.72933	7.89744	1.77564	6.07024	0.334566
7.87955	2.14318	14.3941	2.71526	9.13325	24.4658	5.87632	0.452632
12.8511	2.59574	32.7891	72.7832	8.69981	7.58317	7.19639	15.6854
28.9603	6.48649	9.61069	1.48244	19.3227	56.96	5.63858	0.230599
39.7253	62.1715	7.91297	5.98934	27.6341	0.95471	41.791	0.636364
7.5293	1.61523	12.4508	21.8414	7.23697	21.7062	7.52292	1.94375
87.2415	0.626118	19.5467	4.87137	9.33148	18.7426	25.3846	51.3819
41.2106	60.885	6.77053	36.1904	86.2707	14.7796	17.5706	39.9399
6.39506	20.7672	51.7368	35.7321	7.78002	20.624	8.44526	18.9326
22.3238	10.1556	23.5553	7.25879	100.294	115.58	7.87927	7.84738
7.26382	4.35071	7.2965	0.700809	9.39737	1.02895	5.78947	0.797176
6.64048	0.738095	74.1976	43.5332	8.86921	0.47351	6.60357	0.625
65.3933	153.642	22.3845	40.3986	44.8313	18.8382	6.77014	0.481043
7.18372	7.17745	9.50075	10.6977	52.4422	149.354	58.0415	60.525
9.98658	15.2528	10.375	12.3793	74.2573	6.55212	2.44201	1.33917
7.41505	2.27063	6.32283	0.385827	42.4608	78.8275	8.91234	10.0682
65.9211	18.2037	6.9069	0.506897	8.87028	47.7005	6.15909	1.0202
62.4496	185.757	13.3401	6.81466	9.87425	9.998	7.58382	0.406551
10.1748	0.535599	11.388	1.81703	28.1098	0.825758	6.4586	1.02123
23.9639	34.5378	12.4402	19.9958	8.18112	2.6301	8.21459	7.63948
7.25223	0.714286	5.79323	1.07143	5.77667	0.286667	9.07619	30.5181
9.88546	15.5022	9.27221	5.16635	13.4538	48.1004	7.47568	0.754054
11.6957	7.17391	6.92261	1.44377	27.2915	39.3456	7.08019	0.509434
10.1311	18.9325	24.3616	5.10423	11.715	9.40879	8.69605	0.854103
9.30498	6.36515	7.91667	8.3617	24.0123	63.9939	27.8113	43.093
19.9528	1.40566	5.93935	4.20218	6.26667	3.92632	14.4739	5.7087
17.0025	0.180025	36.1501	0.998597	8.4539	22.5319	6.97383	3.17757
69.188	97.2158	35.9475	23.0184	5.10687	1.25954	49.629	1.63586
10.3755	7.84576	7.79422	1.06859	13.5705	33.0984	8.7121	148.606
20.3126	0.296651	22.212	15.61	9.05675	11.5088	34.9374	109.848
8.78422	0.37123	7.00399	22.986	10.1099	71.6844	23.984	27.9215
10.2512	0.64554	13.0813	21.8149	7.50345	13.7057	5.93414	0.308492
9.79619	23.059	19.8034	7.75421	8.22434	2.47017	62.9626	1.09524
46.7741	31.6602	9.15598	3.55286	35.7031	57.1512	5.75735	0.392157
7.54797	10.8571	40.5963	32.3898	61.6034	134.002	6.72691	16.5462
9.5727	6.14243	8.49877	0.829657	83.7439	21.5939	5.695	0.3175
63.779	62.399	6.8459	17.3492	92.1605	67.527	9.92816	15.5709
9.39162	0.497268	8.44944	1.47804	8.50294	0.391176	5.58974	0.67735
8.14409	0.230108	17.2338	0.676505	8.25686	5.78429	6.04684	6.02444
8.17223	12.2179	7.21094	0.683594	87.0103	68.6052	41.3964	128.363
6.94474	0.188948	9.09854	7.23358	9.6585	1.9755	10.982	17.241
8.54121	1.92379	48.4735	140.338	7.01908	5.93005	8.75281	0.787765
15.6391	14.9839	50.7587	38.9773	15.5189	40.0411	11.0802	0.548507
13.153	3.71767	23.467	1.62183	8.53588	0.528244	17.9911	26.695
5.81604	0.627358	35.8102	22.6618	50.6645	1.65577	7.65594	0.414487
8.08824	0.552941	10.6148	3.1715	52.9506	77.8023	9.54493	10.3043
12.4239	19.9706	12.8881	7.63699	12.6766	37.4288	22.1752	41.2847
9.90514	1.34405	10.8654	21.7475	9.85675	62.2974	12.5873	8.80609
5.98889	4.87407	15.1578	0.339806	9.28816	3.02401	7.25592	7.20266
7.83807	4.44034	5.0343	8.91029	7.64196	19.878	8.31809	0.469185
16.0987	1.26756	6.22222	0.268687	64.0719	139.579	32.3956	32.8851
8.76982	12.6204	10.3163	5.4514	7.83452	1.58541	13.138	48.4918
7.10148	8.42706	14.8801	90.4027	12.8119	2.23894	4.9016	0.684211
8.97115	17.4654	50.8399	72.0595	17.6946	40.9401	9.42437	0.411765
10.1593	27.6018	40.1498	41.8331	20.5148	0.710682	3.93448	0.196552
70.3061	7.70093	48.8112	0.46922	64.9683	30.3008	9.61194	15.4755
31.8298	22.7917	10.1826	16.2203	9.25123	0.64532	89.9666	14.6221
10.6225	4.82609	33.4269	3.70385	12.2432	9.0288	56.9311	0.674584
6.56414	0.158621	13.405	15.291	8.37214	32.7692	6.65611	0.357466
8.56965	10.948	10.0453	3.09069	7.65957	1.78191	6.52995	3.93241
7.66422	18.0587	35.2804	3.6972	7.45671	4.78139	6.88889	0.397933
7.41591	8.60579	8.52286	11.2657	7.82182	8.46182	6.81715	0.612863
44.4356	0.616852	10.5605	0.540323	9.04731	20.6892	11.6201	3.29331
7.63158	0.682105	8.41242	1.19512	9.76164	16.8827	6.48333	6.55952
9.06811	0.328173	10.559	22.2015	7.67448	0.489583	50.1863	92.7015
9.11546	5.75791	45.2814	27.7504	17.4933	1.1977	5.78407	0.36478
15.9984	21.8122	6.86248	0.568012	47.7802	89.2459	7.06098	0.301829
31.6705	10.6859	12.5546	14.0642	39.4131	51.8035	9.19772	0.520913
6.7518	0.179856	11.5942	6.03261	10.3762	17.0277	9.19582	2.31559
22.5528	7.97358	6.92337	0.295019	10.0842	11.648	6.38889	3.98291
140.608	39.6634	26.0448	63.6567	9.36545	21.4291	34.5349	0.457364
6.49533	0.775701	6.13247	0.634895	9.77727	19.2955	14.6178	0.567568
8	6.21995	38.0097	3.27399	8.5	5.74803	14.6703	13.6471
5.81818	5.9851	6.875	11.0142	11.6259	31.964	4.91837	0.498866
21.3846	3.28571	7.94373	0.762148	8.60444	0.434381	8.15179	0.857143
12.6147	1.77706	23.3169	58.6694	10.234	33.7414	51.9465	62.3547
7.15011	0.421634	6.0461	0.294326	62.4852	65.2685	6.55488	0.416667
30.3538	4.15214	28.6029	6.84689	9.35534	33.567	8.20926	13.5433
16.4389	4.87481	8.75304	1.25506	9.04185	0.77533	7.80519	0.562771
8.17963	1.3	35.1846	48.5354	5.96067	0.408472	6.69167	9.35833
9.68404	5.86645	7.10176	2.8865	11.6031	23.9222	7.05696	4.73418
80.1082	13.0918	13.1514	43.0398	9.40354	13.3891	9.5096	22.7784
8.63458	2.611	17.2373	11.4153	9.35714	32.0667	11.6806	1
35.433	77.067	24.0948	35.2124	9.2311	19.3326	29.0088	30.2522
7.72308	3.44176	8.31711	2.73658	12.2449	33.4458	24.7309	68.409
9.09419	23.6613	6.38623	7.14371	8.79618	26.5812	13.4035	42.9123
60.7185	57.8856	15.3048	41.818	23.274	10.0529	21.8942	4.34755
8.99257	1.7881	6.6688	9.77137	52.9481	82.2907	4.34516	0.241935
30.3541	2.76265	6.07635	11.6256	24.0803	2.34249	5.4607	0.387534
7.78088	0.304781	18.8864	52.7928	47.1645	2.37903	16.8203	23.2392
10.9687	29.8571	7.26694	5.95277	66.808	1.01211	4.88727	0.394572
10.4603	46.402	8.35851	38.8412	9.49888	34.0067	30.9956	42.8119
6.57173	0.312236	23.5336	17.403	10.4356	14.5941	4.90141	3.94366
8.2092	1.54483	7.31378	14.7082	50.2612	56.2009	73.5166	48.2949
8.86256	3.05806	7.95345	9.45104	17.1395	1.10465	29.3697	70.7938
8.45113	14.4211	13.0302	13.5821	8.61656	22.6074	60.2945	136.997
15.1084	0.311787	16.8726	25.5973	53.7066	0.674518	5.91738	0.433048
8.98714	14.1238	38.3489	3.79305	43.4408	126.592	8.27461	4.90933
7.03691	2.87752	5.84109	0.271318	8.77241	6.41034	8.33113	1.50993
7.55814	3.55482	7.05039	40.4724	8.22719	9.0966	9.13518	4.15515
43.9723	1.42146	11.4144	14.5845	8.39458	12.0482	48.3717	32.5381
8.23784	4.46126	35.715	10.8309	10.4403	21.261	8.62387	0.564195
6.76578	4.74917	15.8528	1.19264	8.6778	10.835	33.3031	4.32011
10.5236	10.2634	18.5964	14.3282	37.1633	1.1821	9.35337	2.56284
7.81002	2.10856	19.528	10.528	11.8226	53.6226	7.27804	5.91355
9.47213	0.55082	6.66102	6.16949	9.25571	26.21	8.31095	3.89179
14.5418	0.0334448	7.0346	8.22664	16.9022	31.9556	10.572	8.35347
43.0405	58.621	16.2225	10.3254	8.76749	12.3704	11.3564	0.785467
9.29915	6.82564	10.0838	18.6697	45.2194	96.5917	6.11905	1.19462
6.89583	3.60069	10.4405	8.91139	17.5637	46.1867	7.43199	1.93382
9.161	0.278912	32.3303	63.7583	8.6962	13.2321	5.53803	8.98028
11.4397	27.7402	22.8545	0.470588	6.74293	0.354756	9.22257	1.12226
8.26407	11.8961	7.66667	23.0937	61.4441	115.947	10.2809	9.43478
13.19	25.2969	12.4333	0.508197	7.5	0.299296	50.6803	137.775
6.76768	9.32929	23.1485	1.15594	14.0262	76.5459	40.773	38.5733
16.3437	43.9407	9.85253	19.5899	8.68379	0.557312	7.61834	5.64606
8.10999	0.233881	9.33527	21.4554	11.7431	10.5586	8.86559	2.34767
7.86616	11.4054	6.60756	6.61047	8.81181	25.2177	18.1402	105.951
7.01255	0.228033	66.5852	43.5405	10.7594	2.52465	3.71558	2.26185
9.25365	28.8887	62.2619	44.7013	7.26483	0.391949	7.44656	3.0095
6.75234	1.2352	7.21673	12.2852	9.0158	0.476298	8.59649	36.5281
5.12253	1.98419	10.2756	11.3654	10.4028	4.80561	14.5522	36.2828
7.2117	2.67126	19.2791	77.4372	11.1396	10.3667	5.91377	3.33241
10.9586	28.5352	24.5116	50.1243	90.7875	41.0872	6.10772	0.426829
29.564	61.8225	16.4038	1.71238	14.8785	9.52632	7.58466	15.0637
8.39146	11.9484	11.5457	1.8612	7.7225	19.7225	5.95503	0.528908
8.31081	0.319257	32.3229	0.246528	8.15485	7.59701	45.1727	72.6098
7.18395	0.287625	35.6609	28.9783	10.5462	4.24808	6.93878	3.14286
8.58462	2.22198	8.11704	0.750325	22.3121	1.83551	5.90399	1.91667
8.68828	18.586	45.8221	62.9375	67.1217	1.23986	12.8102	53.9393
22.0923	18.7209	8.66897	2.80172	39.8789	2.51903	24.2755	38.4053
10.5104	0.360996	16.6783	7.60662	105.185	0.823062	34.7938	52.634
6.56854	4.70787	8.10745	2.36819	8.77261	18.8811	8.26697	26.5928
25.2687	59.1454	35.1463	28.5359	50.9339	59.5901	14.7147	23.4636
8.1967	0.247748	7.16323	7.87801	8.31842	27.673	6.31758	0.489603
51.132	71.7557	16.6469	78.7022	20.4012	36	7.28333	3.80606
9.00602	25.0904	19.4914	3.34902	37.818	88.0695	26.5662	21.1216
19.255	41.0244	68.5971	38.2513	7.99178	1.0274	8.3511	16.105
9.35587	0.375445	7.60674	0.382022	99.6825	0.762419	11.2225	17.2618
8.14218	2.05845	7.42157	7.3848	5.33333	0.158576	6.37963	0.291667
3.64273	0.101289	6.36185	2.72651	10.0461	3.92131	8.72727	0.630854
11.3464	54.2629	9.70323	16.315	10.0843	11.5976	10.6675	11.3737
15.8853	11.1649	33.7708	11.5517	8.67521	8.86111	80.9035	34.0032
8.40215	7.74194	17.7132	10.5377	8.9911	0.727003	54.5526	95.607
7.45763	0.488136	62.6283	66.3618	8.32838	1.34175	8.44788	0.623552
89.1106	183.178	9.11911	3.19851	8.12827	3.09465	28.4408	38.8413
69.1024	90.3808	11.19	7.764	65.3566	101.72	5.9337	5.92449
47.2624	7.31218	43.7408	27.3648	115.935	64.3452	4.7706	0.371938
6.89453	7.11849	13.3532	18.0789	10.0132	6.72351	7.48039	23.9176
22.1971	55.4118	3.97573	1.38188	6.93177	0.424307	12.7281	0.991435
30.5234	0.202837	23.3796	11.113	17.2649	16.8371	7.11832	0.438931
5.79524	0.626984	6.75217	0.634783	7.562	9.788	81.8989	1.79119
73.9492	46.7676	24.4922	42.3636	15.6694	3.03601	11.7835	28.3615
7.51795	3.02051	9.5262	4.87118	9.29079	1.21548	14.5448	0.911728
43.0428	10.9593	8.36624	17.8854	8.53115	0.775701	6.74	0.511429
16.4372	5.70162	6.68365	5.75335	7.99548	4.23077	60.0266	3.12713
6.82426	6.15594	6.2095	1.41899	35.27	0.694708	31.1812	55.0504
7.35121	1.66609	8.426	2.56	27.4381	66.5544	5.95294	18.1294
33.9937	71.2329	7.10345	17.8889	51.9048	52.4776	14.1309	56.7785
8.72831	7.77854	14.0736	1.03222	49.0353	54.1252	10.5858	20.6233
9.02143	27.8452	16.2686	11.7314	7.95833	5.31944	36.6388	8.49666
8.93451	9.47355	6.99713	20.3649	8.17791	2.14928	6.67849	0.432624
5.94156	1.27597	13.8496	22.062	7.60142	2.23132	6.6436	2.92388
22.2683	10.1341	59.5	49.3133	61.5134	107.14	6.49153	5.04237
7.56326	0.306759	9.46809	27.5729	78.1051	0.666667	7.12376	20.1436
35.5139	1.4213	14.5991	3.47836	6.39649	12.9895	104.453	52.1726
20.6632	7.44258	14.039	16.2046	14.1842	4.9375	6.60503	1.34111
7.40152	5.07955	25.1357	7.76131	25.4226	30.7002	7.64479	14.834
7.3159	28.2992	8.0634	20.4035	8.15414	11.7592	24.6213	37.0477
7.64286	3.56614	9.03744	15.7423	74.0615	5.94637	8.27578	12.2494
8.18837	13.5163	11.8607	8.85075	7.81667	0.42963	8.01395	3.41004
57.4609	56.56	7.96923	8.68615	9.57292	3.37153	8.91438	9.15186
67.4256	5.0538	11.1555	11.8172	53.4599	83.7123	6.9844	9.18336
54.3538	58.45	13.99	26.0871	6.34957	0.418338	8.03115	10.1346
8.01232	7.70936	30.5163	20.3163	66.6003	51.2245	8.21127	20.5258
6.83133	3.27309	23.9726	22.4353	109.788	121.75	17.4312	0.922018
7.6805	0.309129	7.41432	4.01535	60.7649	1.99402	7.62065	8.69154
52.2097	99.9232	7.83951	4.11728	9.07216	16.299	3.94286	2.74286
18.5731	6.65411	6.16876	31.3285	11.3109	0.798507	5.79089	2.78882
42.7194	85.5705	33.6785	53.0993	24.6759	51.1848	8.55789	9.34947
78.9403	94.2388	47.7069	5.39224	7.17895	16.1832	5.73251	0.467078
10.0651	0.425163	7.70277	1.29194	10.4563	5.8875	73.3898	1.3414
8.63489	0.427992	6.38631	21.106	6.45167	10.0037	7.0506	0.424096
8.41692	19.3686	11.2843	5.46841	7.90095	0.48381	10.5068	1.77087
7.14358	4.16191	6.78352	1.48851	11.6034	4.1069	7.82578	6.31742
6.16225	0.174727	27.2585	33.5678	12.2113	1.41784	4.70134	1.24664
8.90179	5.48342	39.828	0.564516	10.1594	32.3695	6.98107	2.36593
13.6879	1.79193	8.89867	11.0213	48.9209	80.1852	8.41209	3.90476
7.49043	13.047	5.57294	4.27586	56.6326	50.5256	41.5587	62.0142
33.0596	8.78808	28.3525	11.6564	9.37109	32.9121	4.8341	0.315668
7.81202	2.77907	19.7546	29.9008	43.3114	69.0989	7.12072	14.994
8.78028	23.4197	7.56	3.71778	8.93843	43.8344	7.79545	2.63409
16.8249	5.38606	11.9762	29.7113	17.2696	71.8848	7.46975	2.58185
9.56987	0.965066	6.41411	1.79448	9.20578	3.07993	8.28729	0.456722
5.9359	12.2692	18.2418	37.7332	59.4292	31.3941	13.4373	0.802867
44.6872	1.05529	19.361	0.474308	65.2023	0.99422	17.9491	8.82485
68.3266	100.196	31.2835	23.3415	9.02794	0.604412	10.7448	0.534483
6.14424	6.97365	5.92729	5.32896	22.744	0.786863	23.0219	1.89655
18.1299	8.12664	18.4913	25.4325	22.2229	30.2146	9.88475	5.33511
9.21468	69.789	20.7333	14.5458	5.06838	0.282051	84.1262	3.29218
7.23416	1.77961	26.8225	56.6775	7.30717	0.433447	7.30928	41.0392
7.97983	1.02372	38.2291	3.19829	8.79926	9.4114	22.6439	0.630894
19.402	32.6495	40.7254	19.7586	15.7824	10.5477	78.879	6.10375
8.63348	9.12896	48.6803	4.95766	8.06383	0.923404	61.9953	1.23832
50.2398	4.23985	16.1252	28.1561	83.4364	24.8348	8.83657	21.3961
8.54984	0.231511	19.778	82.1211	9.25874	15.5455	6.17978	11.2472
36.03	0.221745	13.1728	25.426	19.0346	68.5506	22.2848	8.72805
8.66614	7.68362	11.1216	2.22072	78.1815	71.6899	8.1944	4.15464
27.0852	11.3865	30.8824	23.7324	9.06054	9.03587	80.2041	0.631086
69.9516	111.948	34.6976	22.0991	9.67608	3.5951	10.0738	0.6
6.32515	28.8497	65.3012	77.3783	27.9506	44.1236	7.71824	4.9673
12.9815	33.1568	58.3239	0.397329	65.4198	9.24554	23.4497	29.1164
8.63806	14.1474	15.3669	3.17339	7.14601	13.7025	12.0727	0.496241
7.6114	0.753886	7.69042	11.0445	65.1895	30.5621	7.44599	30.5366
31.6107	40.247	12.3582	49.3433	7.87757	7.74691	22.0543	0.682513
30.9614	4.54235	26.3887	12.8561	6.02917	1.7	7.19006	0.54386
7.88694	4.79142	29.8958	24.9421	9.01007	4.35067	9.23768	0.707246
7.36849	0.773031	36.3524	46.5565	8.17839	4.79245	62.4622	29.337
8.95039	12.493	5.84899	7.94128	8.47229	2.89398	9.61296	2.73148
6.06481	13.9167	11.3048	27.7191	9.05905	66.8971	15.1062	7.06195
7.92414	2.14483	23.3183	15.7788	45.6354	13.4012	6.2439	0.45898
6.14099	2.15927	14.3944	6.85234	20.352	13.0361	5.15042	0.495763
49.7255	40.527	9.02117	3.21498	20.1063	50.4304	5.55241	1.05824
30.2718	26.6841	6.37255	4.88627	28.6892	89.1181	9.52051	4.75385
9.5351	37.8877	13.6698	8.15385	53.1461	147.28	4.93787	0.195266
24.7768	25.035	16.4061	21.3727	58.3197	0.497436	8.15368	0.621053
40.084	11.8916	19.2274	84.0229	10.6534	20.9847	5.88627	33.3906
31.5569	16.9699	18.267	37.7801	41.9395	36.3226	8.19307	0.378713
8.57367	8.778	31.849	53.4122	20.9445	1.02588	13.2134	36.8589
6.4305	30.2027	15.7059	0.588235	8.32282	8.1699	5.01703	0.245742
19.4986	5.13031	12.0229	29.2467	85.2485	28.7335	6.35317	0.515873
34.1144	0.473856	22.3624	49.2766	7.44482	4.93209	19.5668	48.4132
15.4526	13.7853	18.0519	25.0137	46.525	105.766	5.87748	0.437838
6.44802	1.16089	51.9467	49.0124	16.7936	67.8463	4.99588	0.32716
8.17897	1.38479	31.6226	46.0371	24.4903	77.5837	72.1814	21.0883
8.07349	3.06052	16.7121	76.2143	7.52905	1.14067	12.2457	0.579741
7.88981	0.589532	31.1285	47.3902	9.74081	18.0774	5.41686	1.07973
6.79047	6.27384	10.6271	4.38776	5.51297	0.368876	7.27725	2.80688
6.20433	0.727554	7.29189	13.4838	6.84674	2.69349	5.40202	7.41643
96.0625	5.79726	40.657	87.9437	70.8889	40.9195	12.4771	6.66362
9.50926	4.28086	7.65643	10.8419	7.57391	0.471739	79.3327	1.78843
8.06438	23.6652	10.464	0.606648	8.5163	25.4167	8.23056	53.7292
50.0055	23.2083	46.329	104.438	6.18456	0.852349	7.42052	3.22334
8.79201	0.312812	7.29553	16.9141	16.7918	24.7546	9.96889	15.1141
6.99169	7.13019	6.23121	0.910405	16.9266	44.956	4.69773	0.331818
[truncated: 1,836 more rows]

## Sheet: e10.5_Zfhx3
Embryo2-1		Embryo3-1		Embryo4-1		Embryo5-1		Embryo6-1
Zfhx3	Edu	Zfhx3	Edu	Zfhx3	Edu	Zfhx3	Edu	Zfhx3	Edu
31.6721	7.03259	72.5128	0.0227273	13.0636	0.0526316	30.6957	12.559	14.3182	32.8009
10.8443	0.0330189	15.6723	2.37234	10.2282	0.0846154	21.3689	70.3186	12.0408	6.86447
30.2504	43.6619	12.3976	5.43963	39.7291	0.0318725	13.1613	0.0322581	13.15	0.802632
25.2881	46.5963	50.5158	0.0601719	16.5723	8.49895	11.4465	11.3613	10.0727	0.0431818
9.08317	0.154455	48.6856	31.7038	17.8145	18.8095	12.0978	0.0432692	59.9382	0.0290909
64.4145	36.7094	28.9674	0.0601504	11.25	0.0545024	14.6642	34.0765	25.4794	0.0233393
23.826	1.41299	60.4474	0.032967	11.2073	0.0121951	38.4122	0.268022	10.6004	0.011583
19.6955	0.278788	14.5561	9.06122	38.3577	0.0755668	12.6792	0.115304	11.209	0.0706215
11.4089	0.572917	12.9245	0.0259434	10.8541	0.0911854	83.5144	0.0151307	14.5704	0.8
19.1514	22.1514	56.5388	0.20155	10.5255	0.338182	13.6827	10.833	11.3492	0.0455531
19.788	7.85407	17.9442	4.2335	29.5771	62.6118	15.0464	3.53866	9.98628	0.0106707
13.9111	48.0833	12.6656	0.0271682	55.1098	0.0320366	10.7081	0.724832	23.6332	0.181467
11.0043	0.316916	113.531	0.0592593	13.6341	24.1865	13.7931	25.6638	11.8158	0.0328947
28.6813	46.1154	98.6382	0.0369427	11.8458	0.0194805	16.0381	36.9921	12.492	0.0144718
31.6402	27.4481	16.0645	0.117188	103.24	0.029361	42.3616	0.039548	13.8869	6.12086
10.8426	10.7014	39.1982	3.3994	15.3042	0.0301291	10.9249	0.150289	77.2075	0.0220751
17.9145	4.87732	12.4718	0.169014	17.4895	13.6888	109.577	0.0169205	32.5086	0.50431
17.989	37.3066	22.5032	32.7484	115.831	0.0298507	25.5683	124.203	13.5387	0.438819
15.02	0.0711111	14.2264	5.50725	11.8684	0.0263158	14.8719	0.0661157	11.6218	1.45091
15.3268	0.027933	12.6169	11.7036	4.85565	0.0041841	15.0743	0.0247788	13.7517	0.0218121
12.1176	8.66033	17.0299	0.0166113	25.0527	0.0443038	14.5858	0.0145631	14.016	0.011976
13.7231	0.0239316	18.0886	0.0221607	84.1857	0.0408859	14.0839	0.0199147	66.1177	0.0177419
31.3889	60.2984	15.1	0.0403846	9.21453	0.0152027	18.7836	0.0721477	11.5855	0.0506024
23.0485	1.21145	14.7235	0.0281457	12.2467	0.0310192	16.9938	1.96601	36.9466	0.0224719
14.8255	15.3154	16.3418	43.97	19.739	0.119497	14.5711	0.0379147	17.2605	0.0418605
14.0571	0.100346	16.7753	13.6985	12.73	0.0303514	15.5712	0.0540541	36.2155	26.5974
14.7014	0.0260521	13.7356	0.0457256	86.6436	0.0379538	10.4593	0.0921659	13.304	0.024
14.6006	0.0255591	15.1683	0.0273973	47.5069	0.0793893	16.1677	2.97284	16.3051	0.0293638
15.7282	0.0184697	14.1322	0.213913	16.9423	1.69551	39.1141	18.4966	11.1565	0.0599739
20.6313	0.0353982	37.2599	0.195426	12.3556	0.0117878	21.8785	1.01869	12.174	0.00844595
15.8564	0.0140105	93.3569	0.0413793	14.7884	0.0697674	11.7025	0.0545455	15.9895	0.153947
16.9483	0.0113086	67.5411	36.8904	21.3243	7.56757	9.58294	0.0473934	12.635	0.015
39.9396	0.228938	14.9726	0.848	15.1747	0.0349462	22.386	70.6124	28.4116	1.40476
17.5142	0.0353774	15.5964	0.0349576	14.9895	0.0386643	55.7458	0.0333952	19.6334	26.7285
64.6708	0.0550964	13.4607	0.0360656	30.326	4.09692	18.1175	0.0361664	57.5811	0.0110236
11.1425	1.03672	15.7913	1.33819	104.833	0.0486111	12.6417	0.186667	61.6018	148.287
11.6124	9.3955	16.7107	0.0330579	14.8601	0.0145773	12.4081	1.0426	11.8129	0.0519751
11.0467	2.08516	14.2068	0.0401235	18.8523	0.0275974	11.7957	0.0673913	14.8096	4.96234
15.8666	0.0273312	11.8586	3.21414	11.5941	1.40589	13.1152	0.0391705	15.25	0.0384615
17.3974	0.0384615	14.6424	7.27489	12.9469	0.0348259	14.3416	0.0186335	14.848	0.0147059
20.4814	8.65379	14.2492	0.0244648	12.3377	0.116095	17.7846	0.0426829	18.5728	0.0180033
15.8197	0.0163934	17.0428	0.0291096	25.2036	0.0496454	22.0074	49.9628	12.6012	0.0103306
16.3366	0.0330739	13.856	4.592	14.5029	0.0268714	15.9048	0.0448179	39.1901	20.3595
18.3366	0.0334646	12.6861	0.102814	14.635	0.0760456	12.0369	0.0769231	56.7262	6.54524
11.9033	0.0359116	15.975	0.0326923	12.0576	0.0125313	42.4971	0.0348837	46.662	0.0152355
17.3913	0.0628019	66.9187	0.0162602	14.4553	1.22934	18.1389	0.0442748	17.8146	0.0303951
15.1991	1.25926	105.364	0.0530303	17.383	0.0701754	15.6152	0.111328	13.1348	4.3087
14.1772	0.0298507	14.8783	0.02	13.4128	0.0261628	11.9918	0.532148	19.7313	1.31094
16.679	0.0176565	17.2415	0.0367454	14.3616	1.58004	28.0223	0.0445682	12.9388	0.0408163
54.2326	0.0260417	43.0265	0.0296412	11.5125	0.0215054	38.428	0.016	18.5238	0.021164
12.6838	10.9438	15.464	0.0281195	16.5279	0.0397878	63.5847	0.0697674	20.439	0.0210379
15.8393	0.0229508	12.4541	0.169611	16.8291	0.0255403	116.58	0.0269815	17.777	0.0185874
18.6727	0.0335052	11.4241	0.247768	14.7617	0.0469314	58.1207	89.276	14.2049	0.0173611
130.67	0.0448065	71.3135	0.0241187	15.9468	0.0347222	21.2488	105.986	94.2754	0.017673
35.8678	12.8062	21.2586	0.02746	19.1521	0.0404255	55.0074	0.0567901	13.0711	25.9053
13.0831	0.0160858	15.0678	72.0413	29.0725	88.1208	20.341	23.5884	20.6686	4.04143
20.0412	0.0214168	11.8902	0.722543	27.2563	7.6865	22.6832	0.0182529	10.6013	0.0289389
13.9403	0.0970149	15.4321	0.0246914	25.1049	1.94755	20.1492	0.0271186	11.6127	8.28169
14.6273	0.0186335	16.6902	0.0368098	71.026	39.5023	15.8176	0.648649	61.2015	0.0314233
12.2228	0.15544	13.5323	0.215385	17.3292	0.0211268	92.5113	0.764411	13.1858	0.185841
11.3547	0.0697674	20.6958	17.6294	12.7128	0.0230608	61.5814	15.6244	13.7273	0.00790514
13.1365	2.99256	10.6554	4.30405	16.0068	0.0363636	19.3655	5.1741	117.852	0.00972763
19.4173	0.0432191	13.179	0.0396175	12.8254	9.29101	13.9615	0.0631868	67.071	0.0071048
60.3806	144.3	53.182	4.99425	11.182	0.0334728	14.2965	2.57682	14.8313	0.306748
11.4244	0.0557029	13.436	0.0363322	37.6512	0.0216049	14.0341	65.7756	18.759	0.0113852
18.8586	0.0287958	16.6143	69.7218	11.7681	2.75602	33.1439	51.0036	12.1102	2.92204
11.4695	0.0182927	16.8174	0.0855263	38.4465	0.0651163	36.463	44.5123	11.8434	0.0960854
14.0951	0.0316901	12.2986	3.89162	10.605	0.775	23.6565	0.0610687	23.7039	0.0764706
38.8521	0.601286	16.1588	0.0315315	13.1181	0.025463	17.6378	1.48196	19.0199	0.037037
12.1123	23.663	15.1306	0.0409357	12.9945	0.038674	17.1537	0.0436433	19.7386	0.0140351
66.4248	0.0457516	12.1232	0.507109	19.9616	4.85934	14.8729	0.542373	19.9206	0.212435
11.1508	0.379397	13.5919	0.0219224	14.6749	0.363388	12.9289	4.24298	48.3779	0.028626
11.9726	0.0365297	57.3799	0.0312849	14.2476	0.0251451	20.3844	63.039	15.8998	0.00817996
66.9667	65.7353	11.8074	0.218519	12.4597	0.0483871	28.6404	0.332737	70.1195	75.2909
17.107	0.0442804	12.116	0.0183206	50.4967	9.37143	16.1306	5.5165	19.856	1.63291
95.1496	0.0524934	11.89	0.251667	15.4685	5.23604	30.1236	44.6291	92.2477	0.0186916
13.3609	0.0276134	48.4889	0.0262626	13.0636	0.0388693	19.3468	13.4025	68.7033	194.096
16.951	0.045098	15.25	30.2316	61.8106	0.0529248	10.948	1.41618	16.6971	0.0144231
15.964	1.03378	71.7638	0.49556	143.42	0.0333333	20.9429	61.9767	16.1006	0.0177515
21.9819	0.0958333	12.3888	0.301741	17.2574	0.127846	14.698	0.587248	20.6923	0.617582
11.3671	6.54641	92.005	0.035	16.8657	0.0330579	138.503	0.010846	78.971	0.0124224
10.3384	0.989224	42.8162	0.0702703	27.7046	0.0596206	16.0612	0.0198777	104.91	0.0230061
16.4434	0.0207547	87.9481	0.0384615	12.8498	8.65665	15.2024	0.0144578	23.7883	0.777538
11.7894	0.308204	13.843	0.0228659	73.6574	0.730693	83.7593	0.0555556	20.1849	0.186792
13.2644	0.0244444	14.8495	0.0689655	23.4389	0.166144	16.0966	35.8621	64.9212	0.0161616
10.8621	1.21875	12.1214	0.0436893	12.0579	0.0280702	24.0139	10.5983	13.8703	0.0157171
11.1278	0.140351	94.9264	0.0291411	75.7438	0.0246305	16.5377	7.2363	15.1899	11.1494
16.98	0.0145455	24.3453	0.068	15.3504	0.0149573	96.0271	0.0769231	132.055	29.1688
51.0341	15.3523	17.7663	0.0402299	22.364	0.036036	23.6316	0.034413	140.716	0.0229508
14.9861	0.0336634	13.7247	0.0329412	22.8496	3.31707	38.6895	208.487	84.4424	0.0127971
14.8124	0.0382514	11.6351	0.155989	14.6309	23.3298	96.1322	80.722	18.293	0.0272572
16.8661	0.0313808	11.2418	0.332944	132.609	0.0379464	19.4388	14.6718	21.7582	0.0286885
17	2.34664	16.1408	0.028169	16.4475	0.0305085	96.7849	0.955654	15.6416	0.00442478
88.9058	0.0220441	15.1067	0.280289	45.18	0.0218182	33.1982	12.0491	20.8243	0.0326087
49.2437	0.0565302	21.4202	0.0586319	46.4555	0.0305344	14.3303	0.0269663	11.3818	0.504655
34.3942	0.0650995	95.1292	0.0276923	75.1835	0.0199147	27.0204	24.2143	13.2268	0.217687
12.4634	0.0399113	89.7597	0.0221811	29.5711	135.995	140.076	100.335	12.9455	0.963636
124.465	62.2022	30.8227	0.0511364	158.435	0.0428571	21.6506	0.0225443	72.4496	69.9776
27.5866	0.0638298	9.61003	1.49304	77.7336	34	13.9471	9.13602	75.8429	177.956
12.8281	0.0565611	63.9524	0.0171731	61.1708	0.0208333	11.5363	0.941341	16.278	0.921162
74.8257	0.0352697	11.2231	0.606299	72.7048	0.147619	14.3935	0.0290323	14.1082	0.00746269
15.6704	0.1456	18.5949	0.175182	10.7175	9.02242	13.8887	0.907012	14.0663	0.00576369
12.9377	0.635231	33.0612	83.6694	27.0955	0.77809	46.0926	0.0185185	27.9085	11.1564
10.8598	0.51134	79.4613	2.79401	31.9595	0.0635838	16.3333	0.890741	52.6151	128.338
56.1871	50.6491	14.3818	0.0262697	14.193	0.0175439	16.2234	19.1205	21.7148	0.0111111
17.4768	0.018543	32.3916	0.041958	10.5409	2.68093	73.145	5	83.706	83.244
17.128	0.0296846	78.1331	0.0262097	11.3247	0.0519481	51.3247	130.744	110.151	0.048433
14.7985	0.0279851	77.8575	0.00950119	8.74375	0.0875	21.8972	0.0280374	63.1181	0.0185185
17.6041	1.28152	14.302	0.0505051	12.4374	0.0549451	34.4892	68.6944	17.2428	0.429672
12.4532	0.683544	123.746	0.0367647	25.5045	0.128959	43.1123	0.0727651	49.9967	40.9902
61.3938	0.0366795	18.0809	0.0228216	89.8307	0.0380577	40.7705	87.3205	53.7606	0.0173745
12.4379	1.14257	12.4376	0.31291	174.663	0.552632	46.0669	126.463	96.8571	0.015873
18.2097	0.0376344	15.2546	0.104439	69.7028	0.0275229	51.4064	20.6881	16.7251	0.0136452
50.0719	108.83	10.4917	0.0633333	39.2613	12.132	19.1426	0.0310078	72.5371	0.036478
17.0219	0.0393873	10.8193	0.173267	116.459	0.02886	13.2784	5.62874	76.1118	0.00784314
73.3137	0.0217865	26.6535	0.0570866	11.6981	0.0251572	15.463	0.171247	117.912	0.0330739
12.3377	0.0606061	17.1148	0.578947	69.431	0.0261194	72.7435	0.0608696	13.8402	0.561939
24.0735	1.43061	10.6523	13.5888	21.1695	0.552301	22.1384	3.58696	90.4006	0.0979228
68.5493	0.0788732	64.1848	0.0217391	11.8255	0.422819	60.6879	3.28859	19.1375	0.0409165
10.9207	0.616368	112.88	0.0268595	81.1691	0.124535	50.5781	65.9479	13.0988	4.88148
14.029	11.0253	10.4756	0.139024	16.1706	0.0761803	48.6269	25.2755	22.689	0.0574163
17.4072	0.021097	99.0099	0.0355731	127.651	0.190037	18.6003	0.248991	17.4929	0.010101
25.6742	38.4548	89.3815	0.0333333	12.7634	0.0341463	159.905	0.0311355	50.4342	0.03177
22.8297	5.15018	13.8055	0.66055	17.186	0.0515654	107.996	0.453668	15.7938	2.97251
55.9032	72.9414	12.4366	0.102113	11.7986	0.134276	32.1135	121.478	14.8487	0.0127389
82.2589	172.109	15.0428	0.0178253	11.272	0.11898	64.2754	151.165	84.2871	0.029703
13.9923	0.01341	15.5615	0.774359	14.9054	0.0297297	20.3306	0.0371901	19.6545	2.71298
64.3362	0.0172414	16.3771	0.052506	12.157	0.144628	13.3237	0.0386473	31.2798	108.327
12.4042	7.36035	14.9853	0.0330882	21.2174	17.6457	69.8022	130.537	16.5223	0.136943
16.7566	1.98673	12.6392	3.31646	34.1012	0.0123457	14.907	5.27387	18.7191	0.0157171
11.2948	2.78144	15.1322	7.11042	8.49407	0.0988142	13.9634	0.771552	65.4766	98.3309
61.0476	0.031746	39.3743	0.012844	16.3419	0.0471125	51.0717	76.9785	13.4828	2.71724
82.8115	0.0235602	10.3597	1.68379	10.5926	0.142857	106.195	0.0218659	73.0161	0.00689655
15.008	47.8942	15.934	0.0225694	15.1651	0.0566038	17.4839	0.0310493	97.2091	0.0243902
11.8607	0.308458	8.79939	0.112462	30.6565	0.0273556	11.8946	1.72314	68.7724	6.45935
56.4563	0.0138889	17.2857	0.0310559	30.5088	0.146771	31.3753	44.6541	16.8158	0.0131579
13.1553	17.2053	19.0486	35.3945	10.2459	0.168508	38.5697	0.0219124	95.0309	0.356701
40.8253	0.107807	53.1638	28.1358	11.1359	0.526699	36.1692	1.42172	15.2433	10.2746
13.3132	50.9167	36.2259	160.3	60.0846	3.66836	67.308	0.0379464	75.3045	82.8296
15.2403	3.48983	9.64644	0.23219	65.1195	77.9283	30.8267	0.0155556	16.4625	0.0107143
13.7861	0.2	104.82	0.0356394	13.6357	0.0475113	66.1252	0.344316	17.1041	0.0199715
10.4297	0.10998	19.0541	0.0304054	39.4009	117.027	12.4867	0.127711	106.771	0.00440529
51.3878	84.125	28.4043	10.9312	12.825	13.6529	28.6199	0.0295203	92.7405	0.0171756
9.8951	0.160839	20.7994	8.56977	13.9287	1.33861	15.8017	5.24079	13.3752	0.0459082
95.049	0.0178174	14.7915	0.0558292	10.0631	0.919903	26.742	146.412	12.3547	0.0552326
49.501	22.6268	35.6891	0.0959885	14.5809	0.0253165	26.9291	159.905	17.6298	3.07171
16.4952	0.653968	40.2463	0.0312925	10.5137	0.100548	12.8384	0.430131	23.5748	0.0222222
26.8855	34.6171	20.2331	0.0393258	17.9946	1.99638	11.8459	1.71805	18.1701	0.117914
33.3775	140.42	12.0994	6.4703	17.6667	4.33154	107.721	0.0963542	22.3236	2.21359
23.7679	48.4781	24.8843	0.0283843	12.5505	7.91414	36.0564	0.323308	23.0325	2.0542
12.3875	1.87805	11.8695	1.30809	10.7541	8.58834	18.3529	0.0446247	40.2733	4.17829
15.385	0.368039	11.3121	23.7209	11.0347	0.138996	29.1376	8.12903	40.3994	49.9623
121.98	0.558499	14.2984	0.0387244	15.2621	0.229885	24.8357	48.4554	37.288	0.360841
17.8131	0.0454545	9.58998	0.216401	9.98662	0.219885	12.7857	5.61842	19.0593	0.0470348
56.1981	0.0354267	46.792	151.752	28.2235	0.0352941	120.063	0.620419	34.658	88.8636
42.9462	0.466667	149.817	0.0187793	20.3737	0.049676	15.1748	0.0405117	9.17012	0.33195
43.157	60.6036	11.7852	0.364929	24.2974	0.0512821	16.6746	13.8278	114.742	86.1771
12.9978	1.81236	12.8528	1.1002	44.4851	3.26207	13.9664	0.0112108	104.132	0.0362595
16.6197	0.53915	32.5119	0.0201835	49.117	38.9835	71.8053	0.918715	79.524	0.0110701
53.2533	1.69111	85.9076	0.0373002	13.5759	0.5625	12.5191	26.8664	130.773	105.121
56.4238	8.34625	98.1342	0.178309	32.4736	38.1627	16.8921	0.00881057	10.9262	0.744966
15.6466	26.6692	124.078	0.658487	21.6368	37.3913	17.7191	0.033543	16.1027	0.0185185
9.79494	0.424157	79.1146	0.0215947	19.9329	10.1481	52.2139	0.213852	24.4164	14.7147
41.528	187.108	60.1338	0.412308	62.1004	0.011583	12.9192	0.563131	10.2364	0.218182
17.4401	23.1292	44.0373	56.053	11.8834	0.0801457	17.831	5.29862	86.1337	0.00771208
28.2696	3.71884	19.8876	0.0843091	19.1184	2.00808	20.8033	73.2066	27.2902	150.54
27.1523	1.40909	65.2434	0.0396226	22.9422	33.7784	14.7877	1.28302	88.8802	0.00760456
53.9956	97.0593	52.9241	0.0403321	57.3159	0.0852713	76.9382	11.5579	86.5038	5.44061
96.5921	5.23285	29.7148	77.1637	76.6497	0.887984	28.9604	0.0177596	22.1117	2.68315
13.1923	14.1722	14.4929	10.9622	11.801	0.225728	15.6942	5.14089	26.5124	0.026971
13.6004	0.470711	59.8503	32.488	10.6618	6.84	58.3574	9.56198	38.4407	57.1633
53.6675	71.232	31.4274	2.72055	12.141	2.15091	20.2052	0.0358566	41.8551	6.56812
14.9955	49.7942	24.9641	2.82063	11.2645	0.264484	11.482	0.889175	21.8837	2.0436
63.8036	38.8214	13.7146	0.0317164	10.9228	0.14405	21.0689	0.0175676	23.8339	0.0259128
19.9181	40.6549	48.1787	75.7429	74.3151	0.123862	88.6133	5.17864	11.5703	0.40665
66.4419	164.159	129.529	3.30735	41.5585	0.0334262	12.9393	25.0729	84.6379	150.09
48.0719	124.541	60.4258	0.0454545	42.8667	60.2125	94.1121	7.33615	21.6247	0.243299
16.2161	0.0338542	9.59091	0.152597	10.1611	0.913621	20.7444	11.4201	34.2817	105.677
15.4967	0.031457	15.93	0.0328228	14.5838	0.0910405	19.1747	0.0481928	24.802	0.0178218
11.2139	0.345833	13.3765	0.0235294	60.9895	74.5247	86.184	71.6667	12.3574	0.868085
56.1019	165.739	13.7399	0.315657	32.5354	48.3451	12.7336	0.126638	88.5414	1.48201
62.5049	0.748628	13.2717	0.66763	18.6025	0.0725953	12.9185	51.326	16.5671	0.0152439
32.7018	51.2785	12.7804	0.0308748	16.5009	67.2505	41.622	32.5643	22.6826	5.27342
11.6463	24.6913	39.8341	0.0230415	10.153	0.973615	33.3797	121.62	13.6544	0.451994
9.72405	0.582278	21.3988	0.0267857	28.0567	4.02	16.5475	0.0180995	15.2231	7.54615
10.5708	0.834702	16.4549	0.0694444	61.9673	198.349	59.1111	51.6463	30.2635	0.0359281
15.6478	1.27586	18.6877	1.01456	90.9138	0.0617816	52.1587	0.0360577	45.9473	0.105455
33.5572	25.9114	22.483	0.0178891	13.1902	0.0409511	69.8477	0.0432099	12.2812	7.00958
16.5958	0.397196	34.1035	0.0207039	7.91765	1.2902	15.7797	0.233051	35.0769	1.625
15.9908	0.0298851	14.9574	1.13475	13.8737	0.0853242	25.3844	93.5946	31.5292	17.1271
51.6966	0.0206897	17.218	0.018797	10.2339	0.0672515	16.6464	1.29558	9.09862	0.0916955
21.7642	60.3755	43.75	29.3594	36.643	0.398422	67.0759	29.5288	18.8556	13.1875
17.696	1.32601	10.7116	0.404389	15.7462	0.479487	26.4401	72.6071	9.77164	7.39963
37.7385	7.76923	60.6218	75.6862	26.1303	87.0265	38.5123	33.9926	33.5233	50.9133
17.6367	0.0253906	18.1152	0.10303	49.4183	84.6514	56.5504	7.65351	54.3308	0.183459
24.5623	0.820755	32.1389	142.319	38.0945	0.102669	39.6635	2.11597	73.7728	55.0823
12.2313	4.05749	38.7612	49.2942	37.1137	103.673	21.5459	0.351706	60.3645	0.046798
43.5275	139.376	98.4467	0.0834621	44.1718	170.718	19.0725	0.625954	49.5893	53.2069
68.0648	0.0170648	22.9396	0.142512	47.7516	35.362	56.7848	0.227848	19.5497	4.11301
12.7707	1.42481	18.3685	3.38358	16.056	69.6853	33.3198	51.407	117.741	157.44
12.7907	9.22985	13.1328	20.7154	23.9773	0.504644	20.1783	0.0426357	26.5024	0.0191388
177.319	0.0572597	6.53968	0.174603	10.7094	0.1133	12.715	4.74046	33.0844	4.17008
19.8817	25.3096	13.0975	0.283898	33.1084	0.044335	97.4184	96.3222	13.0403	0.221902
35.8761	1.40314	12.8794	0.783748	135.748	0.613692	19.0625	0.0473485	15.7527	0.334792
11.5761	8.38343	134.691	0.0257511	52.9796	0.020362	18.948	10.3812	19.5549	0.558608
15.9633	15.0907	19.7603	0.0342466	35.2463	0.0357895	38.1734	56.7452	22.2655	6.24779
11.2385	6.05021	14.9782	0.179673	14.0999	3.09248	17.5699	0.0388601	58.2523	101.006
84.4521	0.0488246	10.8837	0.322674	69.9677	50.6397	56.4615	6.15385	65.3349	0.470948
16.1015	0.0328358	182.053	0.0486381	19.7835	2.27423	29.9688	143.031	42.9278	0.0111111
125.079	0.0345423	10.483	0.137746	18.3041	0.207602	85.9142	0.115196	11.2409	1.18977
9.83094	0.0215827	71.4351	103.581	40.3506	0.89939	39.0871	0.0171073	36.4853	106.215
9.99209	1.24506	84.0316	0.0293454	49.9968	7.07372	52.3786	0.174757	12.6414	9.92763
19.2431	0.0434028	16.2725	0.186937	9.40453	0.151551	31.1846	4.77582	25.7872	0.148649
10.9128	12.3723	26.9216	65.1629	11.2083	5.03988	12.9085	2.54575	21.762	0.0210843
48.601	158.396	23.4577	0.015873	10.9679	0.0765432	13.2983	1.37768	45.5232	14.298
77.5287	11.8653	14.6916	50.9937	50.5213	0.054878	62.6503	0.142857	19.7001	1.08835
15.7645	0.803226	22.8626	0.014218	10.6277	0.0779221	15.002	9.3246	62.497	38.4759
17.5303	79.553	25.4332	2.91164	11.6875	0.891827	11.3731	0.501493	22.7446	0.0429594
21.0907	58.9147	10.8622	0.104592	10.3185	0.103044	72.1432	0.195228	19.4812	0.482707
41.173	3.79468	61.9448	4.99138	18.2059	5.84158	56.5394	201.01	31.8246	0.116114
63.6406	0.925267	56.2934	0.03861	20.68	8.49333	62.9042	0.0220994	27.6921	91.9074
115.042	181.656	17.9319	67.3377	94.8448	0.0625	57.8428	0.371316	60.4957	180.03
14.1777	0.765814	38.0349	0.0282258	82.7173	48.6997	13.5516	19.8194	15.9667	0.0291667
11.4322	1.44068	24.444	50.8858	24.8218	0.0439815	37.9328	5.30042	43.0975	46.1338
51.4414	1.47656	14.7991	9.93072	47.6909	0.218543	40.5182	0.0222672	12.0429	0.171429
22.0276	51.9559	112.489	6.97085	54.8705	65.4932	12.8218	0.198218	21.6081	10.6403
34.5036	19.6205	106.681	40.865	58.0566	2.89234	19.2891	0.0260771	19.5513	0.0380228
9.93291	2.74633	18.084	44.958	37.7237	66.599	22.3351	3.32718	11.5744	0.0305344
10.2927	16.4496	20.0242	55.7995	23.7609	40.7343	54.5932	0	45.7265	0.244118
28.3159	0.738636	20.6237	0.0848057	13.2081	0.138004	23.5826	0.0211361	8.07222	0.488889
40.102	0.0431373	12.6682	29.2265	80.9415	97.0523	47.103	0.0632319	37.9104	116.425
13.3549	0.589286	30.6631	71.633	24.8706	4.86879	16.8375	0.075	13.6154	0.019943
10.5571	0.328571	9.53786	0.140992	11.5902	0.295972	15.8394	0.304878	22.3936	0.0120482
10.5734	10.2825	102.868	154.004	32.2487	6.38977	30.6777	0.014876	8.22903	0.0677419
11.6065	15.6198	57.5714	0.0163265	13.4468	30.5325	11.748	0.483871	16.41	22.908
73.4165	4.71584	20.3491	66.6006	14.3402	6.71212	13.1305	1.12832	91.5403	0.00857633
21.982	0.570787	24.6367	48.0657	18.7907	0.0377907	11.986	0.657364	51.9035	0.687135
17.617	23.5505	13.5464	19.5273	16.5337	8.49127	24.0247	0.0320988	35.2371	1.56985
10.3768	0.202284	15.8954	2.159	13.2759	1.15086	36.1985	0.175879	64.0255	0.0106045
13.9903	10.9961	42.9441	50.8536	28.5612	0.852194	21.1972	14.8293	23.4132	0.0411449
10.8468	3.78427	45.6717	0.0151515	8.98325	0.375598	12.852	22.3224	14.5249	1.37789
13.5852	31.998	21.6378	17.6622	66.8838	5.62241	17.1804	15.922	65.5341	76.3341
16.2642	15.2596	67.6984	0.0383912	67.6591	0.0454545	79.8957	0.0347826	13.7976	0.0161943
55.7436	0.0531178	13.0562	0.0680473	24.1427	0.0278707	48.9474	2.94737	22.1726	2.87825
54.7208	0.0416667	12.3684	0.135965	43.3472	0.211321	24.7799	0.0261194	24.5201	63.1623
37.5968	128.183	20.3241	0.0387812	12.581	0.0790514	11.9495	1.74734	9.69938	7.24224
40.2328	0.897579	118.158	0.0366197	63.706	80.5189	22.92	120.817	30.2975	35.2002
24.2696	0.0349418	75.3041	0.0342612	13.9476	0.020979	20.9413	9.45702	20.2597	2.7382
15.3784	0.116279	23.0785	0.0265111	13.8841	41.7645	21.1754	0.0255272	29.6848	0.152174
38.1914	164.255	10.6832	0.195195	55.7829	57.3111	75.5326	54.6126	74.103	0.0121212
37.9712	149.578	18.4936	0.0381356	32.9269	4.49231	33.9111	1.54717	18.4295	14.6182
11.6055	0.954774	62.389	40.5976	37.8141	0.0447059	72.6037	0.534553	21.4343	0.0250752
50.6134	15.3704	13.3536	0.0464286	36.6537	48.4372	21.5774	31.9958	22.0814	0.709302
16.7505	0.0353635	37.1726	2.59071	19.847	0.859431	14.0286	0.0357143	18.7043	73.087
24.7207	2.98324	13.9571	2.12857	28.5044	8.44493	42.1678	0.226107	11.4572	0.0684597
14.491	0.147287	57.3212	0.0288462	15.3491	0.104885	49.4708	60.6098	88.9876	0.014433
55.581	2.53985	90.9436	3.41215	10.7246	0.403382	12.2386	6.47078	52.4483	80.5194
49.3237	0.083815	18.9935	12.9479	13.4913	0.0135397	114.213	9.44336	35.6422	0.019678
13.3079	0.786517	40.101	0.0365854	11.5567	2.25872	33.0483	0.13285	9.54845	0.397938
17.7205	0.273021	97.7423	0.190385	33.1301	125.341	21.4753	29.1164	80.2	60.2082
16.6157	0.027451	12.6173	13.6119	22.6903	0.0259209	40.3065	127.129	102.175	0.00492611
55.4669	0.0700389	37.2247	0.290258	10.6071	0.162088	22.0584	0.0456853	45.3115	56.7103
13.3776	23.0137	112.824	0.0825688	49.0139	40.9698	27.5924	13.8262	66.3219	3.33143
12.4065	23.872	47.3389	0.00759878	49.9252	115.553	57.3477	2.27539	22.5547	2.34906
83.2712	0.238462	19.3163	2.23469	52.4368	81.8084	37.3286	16.8819	23.8788	0.0745921
29.2633	3.93673	10.9471	0.873016	37.2088	10.0795	16.9155	5.72535	11.5436	2.74821
9.67042	8.82254	8.82482	0.0109489	35.9523	101.436	22.1092	61.0952	49.1959	3.1449
10.787	5.89565	10.6527	8.32115	9.80916	0.167939	19.9942	93.0911	43.1016	116.283
18.1788	0.0389064	12.6935	16.6443	11.6956	8.69558	31.9772	185.719	19.0772	7.70646
14.6223	0.122318	15.6561	4.81063	16.7988	1.48549	84.5922	0.0336879	88.3662	0.0140845
10.0476	0.125313	11.6946	0.577821	66.5182	48.2422	15.514	0.0372439	51.9733	46.4504
37.4786	59.2687	17.8018	0.490991	71.4552	0.0362069	54.6815	0.357702	12.8856	0.0146628
58.3429	49.3469	13.2555	1.08394	24.8103	18.6816	27.9122	0.0428571	36.4577	71.2427
26.2773	74.6568	18.8695	0.0361757	14.2	2.71	24.2265	0.0253012	28.1878	0.0227038
9.31143	0.905714	11.8761	0.103982	48.6775	0.0207101	41.3306	0.00816327	22.155	68.3672
69.8922	0.173362	11.3656	0.956416	18.6186	13.3724	97.5332	8.21577	35.2427	0.117949
14.1224	29.0918	52.9921	139.547	32.8983	5.46473	17.9367	0.0210918	89.5612	2.73981
26.8535	0.0690141	73.1289	0.0266667	18.2354	2.2919	16.4203	36.5022	70.7423	0.0070922
23.8241	3.09449	88.504	0.027668	22.6612	0.0526316	30.2774	44.301	28.878	0.0273224
54.7941	1.13509	9.85196	0.0181269	9.97243	0.411028	13.4208	9.65312	27.3997	110.49
56.1031	180.852	18.2358	0.0298103	42.1583	1.12083	30.3745	193.04	37.3217	35.4594
14.6452	0.0307918	11.5291	0.114545	33.7726	0.0328767	27.1003	0.0288754	44.5997	0.0138037
9.49886	7.54005	21.5344	0.0419847	16.3754	0.159664	15.9728	0.376252	42.0645	1.3186
14.7858	7.15805	13.7969	1.71179	29.5051	53.7015	21.6286	46.4829	9.5493	0.0892019
59.6285	1.43403	12.9177	5.7013	48.0702	0.0350877	22.0377	0.0428082	11.8298	1.30239
20.4729	85.495	16.1468	0.0771144	12.3352	0.217765	21.2626	5.20798	14.4728	0.057508
11.7568	0.106164	40.4471	49.6912	55.036	1.06658	61.2763	0.117932	16.56	0.222222
11.9186	0.561086	18.4394	0.0704225	9.56193	0.740181	11.8815	27.7456	60.9268	0.0221729
68.2682	155.32	19.4565	0.505747	80.0982	7.94196	12.9669	0.13843	76.0764	0.599537
41.1776	96.2961	17.0381	0.0539683	42.3511	22.1255	24.7906	70.7463	18.4881	0.523891
10.8068	11.3227	24.285	0.036855	51.8101	108.501	34.3648	26.0174	27.1773	0.0249688
23.6824	16.9313	62.4979	0.0183357	63.7477	64.4205	15.4629	0.0214168	18.2598	17.1195
79.1171	165.968	21.1139	0.0328185	10.8098	24.1423	10.9428	13.488	9.41273	0.770909
42.1081	56.5042	65.8225	0.0281385	38.3081	22.7864	87.2391	136.251	9.90898	1.54859
65.6423	90.1718	33.5485	1.10909	29.6825	0.039823	91.2879	52.039	63.8397	0.0232068
56.3092	110.521	12.0203	0.484375	13.5785	0.189836	17.6496	0.455357	33.0507	63.3241
11.7269	7.84615	11.6713	0.111421	48.9084	141.466	34.9449	1.09191	13.2064	7.5774
35.2122	43.4448	27.4408	8.21269	10.4074	0.197531	12.5027	0.166667	87.6291	0.508604
48.5123	0.0588235	14.987	0.105348	14.0691	15.8978	13.5155	0.680124	20.7685	0.0147783
11.4145	0.371014	67.7627	132.122	13.3876	0.199664	35.8717	103.962	50.5294	0.00941176
9.94298	3.5491	16.0893	21.8958	11.1399	0.42155	15.0118	1.62588	20.8625	5.59761
11.3018	29.1344	44.35	29.6303	9.30571	0.128571	19.629	0.0337302	18.9073	0.0231788
17.267	0.015625	23.5534	0.034188	17.4901	0.0767327	18.4673	0.0623053	9.97319	5.24933
8.02959	3.69231	39.9076	0.0227273	15.6041	0.0253807	18.148	20.8425	20.9979	3.11991
29.5351	89.0209	9.78852	0.10574	14.0681	27.5131	185.209	0.282209	17.7488	0.0379147
85.9549	0.0321888	14.8667	34.4632	27.8574	2.09249	16.4262	0.0268256	8.49383	0.466667
15.9858	0.0299685	12.7826	0.0434783	12.6577	0.0846847	14.3827	0.703704	21.4587	0.0173913
9.07901	0.562963	19.3979	0.152799	11.6014	6.79263	22.6316	0.103383	114.12	53.941
106.175	0.714519	53.6636	0.0696452	10.035	0.312668	21.3397	54.421	39.4463	0.208469
17.44	8.184	68.9865	0.0361174	9.8703	0.315789	14.9153	0.0825397	33.7969	64.5254
15.2267	62.6617	55.2625	6.33437	9.31188	2.88366	11.4879	2.28883	37.3422	112.629
11.6663	6.73561	23.0072	9.37097	10.8013	0.523013	14.1522	0.0833333	12.6202	0.198606
46.0879	0.0427553	62.7575	66.3852	45.8296	111.072	24.2943	48.0716	25.616	0.746883
47.4481	162.55	24.2959	0.0332569	23.186	0.103359	18.9915	0.162393	23.1713	17.7982
43.0784	0.623134	16.332	0.57551	35.5421	0.0654206	16.2476	0.026465	21.3043	35.2275
19.5584	86.2874	13.0355	15.0882	121.505	0.0404762	64.9652	0.0221519	42.7357	0.0317125
18.4157	0.0524345	41.714	82.1613	52.1517	24.9274	54.0896	3.2375	56.276	41.1847
54.7223	0.0390456	39.353	0.0243478	17.2523	0.554054	147.807	10.501	12.074	0.45858
45.4655	0.101724	11.7895	4.13596	62.2431	0.0150376	17.914	9.64884	27.6445	34.0894
8.86567	0.0932836	12.3559	0.626335	46.6567	0.0283582	43.0022	169.537	19.5941	8.76321
33.9257	181.888	61.881	0.249206	44.4724	102.117	16.7153	0.019802	28.8573	0.0241493
11.3302	1.58491	26.6796	108.533	26.5189	2.37531	13.7596	0.485934	61.2945	0.0291262
73.4564	9.01623	86.3094	135.559	41.1596	0.0234742	118.691	0.0297483	40.5717	21.0091
9.5	14.7962	106.578	0.12693	86.2108	0.0430769	83.7896	112.853	8.71253	0.388206
32.9342	0.0540541	64.9084	0.25827	11.9369	1.31061	166.15	4.59105	61.4792	45.5687
21.3594	0.0267857	16.2457	0.12285	34.3615	100.561	38.4038	4.45877	45.3262	0.0609756
30.2961	94.9612	12.8928	0.118841	32.2611	0.0796296	26.8758	0.267966	18.4861	25.2789
55.6392	0.925144	21.2242	0.0225806	25.7569	0.0263761	50.1336	0.24424	9.84007	3.41751
16.7713	66.2968	94.9982	57.0968	55.4248	21.6593	60.8691	0.0248307	44.5695	20.4305
9.42205	0.520913	11.5788	8.6337	14.3736	0.212644	22.1506	0.0246914	25.9542	0.0178117
50.9161	0.0684327	37.6062	97.3723	17.1602	0.0617761	15.506	16.7262	13.9913	43.7674
20.0781	20.0876	13.8064	0.244108	71.7099	1.18396	49.5945	140.023	134.853	65.4379
62.9868	44.1075	38.8779	0.0203488	70.2878	0.0405904	38.2141	0.0687623	51.97	51.4657
79.4655	1.11092	14.828	14.828	37.459	107.749	21.1953	0.026936	20.0476	12.2398
56.409	87.7431	17.3601	0.0673575	66.4283	185.584	8.78986	0.076087	15.7554	0.0300429
23.3674	0.0176817	12.6755	0.0528846	13.3101	7.58932	49.0733	0.0407332	110.223	0.0252101
19.9126	0.0386179	15.8814	0.443431	39.4645	172.957	45.81	115.688	50.0609	0.0249307
11.6888	7.20204	22.474	65.2832	47.4901	0.247328	12.3829	4.70286	31.3268	0.0140845
46.6022	2.03333	49.6054	0.0229885	54.6645	0.0618102	14.0261	10.9608	16.873	24.6074
10.2665	29.2533	76.4771	149.581	34.9106	74.563	17.1042	6.20845	31.4953	0.0131827
9.74292	1.99292	11.3162	4.20225	28.4241	0.0977131	13.2951	0.818287	18.0926	15.4442
12.773	5.33553	44.5499	55.5038	14.6615	13.1276	20.4599	0.4677	38.285	33.3941
127.654	0.0128205	37.2276	0.0272374	10.4947	0.204236	44.2132	23.1301	13.9537	24.2171
52.0332	25.965	20.3353	0.0224551	44.8609	0.0393701	14.702	2.59594	11.1915	1.60685
130.859	0.111607	13.3656	0.20339	21.0065	0.043871	109.645	1.06024	57.8088	4.25294
27.1842	15.0483	106.981	6.2038	42.5567	32.4291	14.3736	35.4865	41.8347	0.657143
15.561	0.0309654	28.3442	0.0210526	13.5588	0.0474227	14.5706	47.9254	59.5434	0.0197869
16.3743	0.0982659	13.2345	0.136461	44.2744	0.0336226	13.5451	0.116541	60.0794	0.021164
11.1603	2.50329	16.7859	0.0705882	12.3726	0.273684	21.5275	0.0775	28.9397	44.0712
77.8714	169.259	21.7901	1.09347	18.8927	38.4943	24.1698	0.0324074	10.8949	0.505593
15.9536	50.8689	83.4411	0.0159681	31.1101	58.9169	22.3946	0.0913191	27.9156	0.0940526
10.1644	1.37285	12.4782	0.158659	76.6339	3.39286	22.771	0.0192308	25.7856	76.7755
38.1923	78.6841	11.2974	5.28158	23.2257	0.0214376	65.1018	10.8982	41.398	57.9592
25.5921	8.82895	14.0437	0.104956	11.5205	0.293737	58.3	143.14	35.1234	143.981
15.4261	0.0803443	106.814	0.0292165	10.7432	0.118519	26.0996	0.118081	45.4916	0.491573
59.8422	6.98525	12.867	0.616972	13.78	0.147208	129.194	155.694	19.4854	3.46926
52.2925	96.4876	81.8819	1.77165	38.6367	0.120459	11.658	0.757576	21.5983	21.6253
10.3727	0.513636	57.7975	27.0049	69.8916	0.0548112	12.4017	0.0690377	112.954	0.0170778
15.6087	0.502836	17.4035	6.98915	12.4111	4.4344	26.0385	0.878613	10.1569	0.175182
15.6011	27.3242	79.4321	0.483245	20.3992	0.0375494	14.9253	12.6293	14.716	38.2411
60.6324	208.753	15.3016	0.141831	17.4668	1.02937	13.1605	0.513953	21.1328	0.675781
24.0449	0.166016	105.228	0.032634	49.7747	29.8851	18.77	0.0174538	13.8325	0.078534
103.022	0.792899	53.2441	0.0437158	13.4249	0.455272	13.3242	0.106061	7.59394	0.0545455
45.8256	0.0189076	12.1827	27.8197	10.463	0.0951374	17.8144	4.98625	12.8501	0.730245
20.4715	0.0162602	12.036	0.0405405	38.8953	16.2775	30.843	0.0821256	53.8741	0.114014
24.5026	0.322862	64.3953	0.0202703	27.2809	0.0361613	26.928	0.0263158	42.0542	2.61682
12.4539	0.551122	77.2617	0.0402685	33.0588	2.61419	31.7235	65.9059	16.7754	6.56615
16.4377	0.0544747	28.2284	37.1588	23.3947	27.3082	57.9826	0.0149254	30.1082	0.0180361
91.4924	0.113636	15.1744	1.53782	37.9167	15.2265	16.0625	14.8796	57.864	1.43295
58.1123	135.934	11.3132	1.34571	11.7455	0.101818	148.802	179.375	30.6643	2.34615
11.1258	4.59434	41.8523	85.953	11.2571	1.78393	15.2677	3.51549	49.9537	13.9807
68.0209	0.0665399	42.2388	4.51404	84.6654	58.1417	28.342	1.16954	12.2497	1.39448
49.1663	8.17564	17.9703	0.0455446	25.1145	0.021028	130.539	0.024952	50.4028	176.832
42.6416	14.8571	10.4134	1.54064	31.323	160.308	22.8968	35.4842	14.1256	0.058296
55.4918	0.406557	72.4413	0.094697	11.1577	3.60563	12.9021	0.656584	17.3205	2.22544
17.442	31.3275	23.6124	1.10321	9.72229	2.42341	13.133	0.321101	11.4066	2.42816
10.327	4.93156	35.3112	0.00950119	50.0353	0.122407	17.9115	0.251327	59.8199	0.0217391
38.7485	4.66374	20.0026	2.16237	18.4224	5.81279	14.6076	12.6329	19.5949	15.331
15.8715	5.35382	12.6296	0.372685	26.7227	0.0339233	19.986	32.5201	26.1165	0.0277393
33.2516	14.0254	35.4238	0.194059	12.9528	15.2323	12.2932	0.763052	115.354	104
15.5617	3.10601	36.3179	2.0571	9.61991	0.723982	52.1781	132.874	19.4925	0.343284
11.7085	14.1831	45.4672	0.0145985	16.1648	0.0681818	17.4903	0.0368217	47.8171	7.53704
45.32	2.8025	11.5014	0.32312	28.0799	0.0301954	33.1625	0.0413223	17.6168	7.10778
11.0326	0.0511628	69.4594	0.203081	57.4271	1.1414	35.8338	0.0311688	47.7021	151.091
80.1768	0.382637	38.6867	0.149362	93.4656	7.50265	19.071	0.0408602	66.4817	0.233945
21.9509	0.00613497	16.2883	0.14781	43.5819	9.00919	16.2361	0.0218254	71.8149	79.5011
10.8955	0.0895522	26.4828	23.7712	19.1421	0.0243572	13.0674	0.105618	40.8193	29.7819
20.6588	84.6635	10.4548	0.985423	25.3704	61.1481	26.3299	30.6493	18.5381	0.0695364
9.43077	0.248718	13.9265	0.0766773	42.2753	0.0421348	18	0.230422	25.8732	44.6994
18.7849	0.0887097	14.4338	49.3195	49.6897	82.8663	13.6317	0.355499	44.5928	0.93299
55.3716	119.179	11.0434	1.01687	31.1039	169.471	20.5095	0.0421053	9.72117	0.0209644
9.27126	1.20648	20.8525	0.0278114	48.4281	118.925	24.2689	0.0261097	25.802	17.5202
10.7547	5.87547	11.2009	21.524	34.2744	0.0232558	38.0078	5.77979	46.392	162.029
64.3388	0.0141176	25.2128	0.0467128	53.9003	0.26045	11.9483	3.94315	14.3926	0.0401146
11.1429	0.780045	21.4381	0.154762	20.4936	0.0424328	43.9931	42.8069	8.90123	0.515432
19.7937	0.0299213	13.7697	0.0851735	13.9736	35.6246	13.6939	0.177843	51.5907	0.0317757
14.2257	0.0376238	47.604	0.0272277	63.7439	160.563	71.1514	78.9183	10.8856	4.22388
15.1954	0.0786802	42.7695	0.027881	53.6801	108.577	13.2091	0.155894	8.46221	0.415698
78.0233	48.8401	70.8776	91.1146	62.3088	0.0115207	59.5025	105.593	37.9106	42.1282
35.4482	0.411371	34.4374	0.0953271	12.4142	8.57531	133.83	0.0231293	11.2023	1.44747
15.1313	0.0457227	21.531	0.0224571	82.8889	0.0507937	11.8267	4.41089	20.8038	4.58852
21.8123	11.7718	12.2609	8.54557	49.3565	3.22543	11.7812	0.184659	21.5935	0.0235641
36.9455	0	37.4737	0.0928793	32.6303	140.19	146.655	0.0276923	36.2653	0.0104712
17.5421	56.3995	17.8544	2.99111	13.0023	6.81019	11.4201	7.17936	68.1411	0.024024
14.1292	0.0239234	73.6227	95.5882	9.88742	0.200883	14.4491	18.071	119.72	5.19556
15.7952	9.66265	14.9098	67.1087	40.6638	1.94181	112.628	11.8103	46.4976	0.0953895
53	0.573333	52.1387	0.206452	12.2216	4.35856	20.524	0.0405904	50.0916	0.014652
12.4232	0.0637681	14.8398	0.275964	42.2319	91.3312	12.5726	2.66532	100.355	0.00856531
12.0368	0.650307	16.7724	0.0705128	146.941	0.0491803	23.2663	0.0363086	19.6	2.18889
22.1548	20.0437	12.0766	0.867117	42.5293	0.0487805	14.7966	5.76029	41.433	0.11396
16.7836	66.3205	42.6475	0.065	13.3121	7.25873	52.9753	2.27473	54.3219	148.114
30.9859	0.0983936	49.7916	169.956	22.5157	8.07022	15.1144	0.800995	35.0065	1.75758
30.5763	0.0440678	11.2	0.759006	43.79	38.4154	62.0912	0.0635359	19.0022	12.6034
56.2873	183.493	12.7629	20.6894	35.3125	111.952	34.5244	2.76645	81.75	0.391509
43.0322	33.8179	59.4641	0.0421941	62.7609	118.421	14.0563	0.217391	39.0272	33.6929
8.82886	1.07718	34.6085	1.07312	46.5376	0.0111421	13.8814	0.0237226	8.66261	3.27052
63.4759	52.0878	11.5356	0.108359	49.4234	68.1898	16.3833	10.1673	22.4873	0.0266497
73.0641	113.772	36.4563	24.3593	12.3767	20.6463	28.1992	23.5441	61.1615	1.35385
148.797	0.116751	18.0374	0.0748031	28.9683	1.05442	58.9593	164.308	30.5593	51.8995
25.7273	0.510638	47.0642	0.0264151	15.7321	0.0444126	34.2583	52.4865	7.91613	0.8
31.006	27.9061	34.3804	0.1	9.46419	0.0848806	18.8355	0.0321361	16.0439	25.5895
14.9454	3.9532	70.9979	0.0190275	18.8202	43.9243	31.5564	78.4987	65.6497	0.117517
17.7606	1.58603	27.636	0.0578158	11.4682	0.333333	20.1253	0.0292276	43.1115	0.0961538
58.8958	141.192	12.0819	0.22242	53.9223	0.0552147	15.6667	0.140741	21.1542	8.92658
10.3152	0.17663	16.9026	0.742424	34.0636	0.0600707	39.145	0.022113	59.5152	8.18182
11.2334	0.613272	29.7176	61.5281	82.3009	0.150442	22.2873	94.6493	30.8953	153.382
54.7492	50.9723	27.4144	1.08866	10.802	0.180693	15.2515	0.0324544	71.3593	0.011976
9.5375	13.35	51.7363	1.34075	74.2681	20.0132	16.1561	1.79447	11.2425	0.398204
53.1558	0.599606	26.628	0.0430622	23.5742	5.98828	18.2387	0.734568	12.973	0.771499
11.1425	0.0761671	12.5736	1.11698	30.339	0.0237288	36.1594	1.54839	33.1116	85.8348
38.8977	32.1131	20.3818	0.0213618	9.47802	0.120879	101.438	2.34625	13.3461	0.052506
12.5978	0.0716253	27.4167	80.7803	44.6344	63.4731	70.2317	41.4808	21.3241	5.52078
47.9168	18.9387	73.2505	0.0224299	26.8028	77.1494	11.3448	0.135379	10.6532	0.161702
6.79478	0.873134	46.5271	1.61222	10.1715	3.71869	54.5762	120.06	14.7826	4.42688
67.9301	0.0508475	12.1816	5.50678	16.5924	0.241706	20.8355	0.0387097	18.2245	1.27807
14.7345	0.111776	14.1122	4.35162	38.3308	2.04726	21.1198	25.7211	19.8412	8.60219
15.7483	0.0192308	73.0513	0.025641	85.8546	0.0746562	24.0773	0.0723192	84.0916	70.1326
15.3754	77.5173	10.4395	0.576233	52.1799	0.0178771	29.244	63.785	9.2284	0.757396
15.7177	1.59927	14.1802	0.150617	20.6911	0.458115	28.2846	0.0300601	36.8235	25.4167
11.1834	2.83095	15.7595	0.0333333	10.6231	0.0942249	64.7694	99.8391	11.0358	2.10566
12.0416	1.26753	11.7628	0.42093	70.1547	1.12891	64.2834	90.5955	31.1892	22.4294
11.6935	0.272031	23.2809	0.0480349	18.9894	0.0199203	27.0722	81.6242	19.4942	9.75793
19.3177	111.405	19.6214	9.16667	12.4269	30.7115	41.0295	0.926199	30.6856	4.31728
40.0952	0.463659	13.7459	2.43784	12.9567	1.08442	33.103	39.2425	35.9189	7.43874
97.6645	181.351	17.9366	1.09328	55.8238	1.43792	21.6294	23.5972	9.60369	0.133641
8.80556	0.785354	21.3793	0.0172414	15.3967	1.20475	34.9478	1.07967	60.1922	24.216
16.6376	14.7875	66.1122	71.7885	58.3531	0.047836	35.1411	2.00409	73.6453	0
25.6102	0.0254237	11.0145	0.272947	26.2575	40.1978	30.791	13.3617	9.58615	7.93412
14.2291	6.18868	12.1901	15.0847	44.3765	0.0137255	14.8806	0.141935	55.1566	100.851
58.5	0.227092	83.246	0.028754	18.1302	0.0305466	74.3361	0.438413	37.7581	0.0465116
32.9325	0.314346	31.141	0.0342556	15.7377	6.97549	16.1125	0.0237718	71.9607	0.0471204
12.5209	8.12558	18.9005	4.08565	56.8162	0.0364501	26.7735	0.0321716	11.3759	0.0332168
66.3222	22.7793	48.1199	0.0608229	12.3808	0.103203	17.6176	0.921292	16.7824	0.0366748
15.0818	43.3792	30.9284	0.148776	45.0532	0.047619	22.6667	0.0301075	18.7021	53.8165
25.7117	13.7883	13.4981	6.06038	14.2263	0.153535	38.3675	0.0875	13.8483	0.21327
39.5257	58.0883	11.1121	0.221987	96.2042	17.911	15.3802	6.00826	14.6957	0.0905797
12.1486	0.346749	39.9325	172.06	23.1933	70.4356	35.324	0.0214876	95.9067	20.7985
12.4119	4.65026	28.6119	1.28039	55.4827	1.46933	58.5388	0.308176	50.3517	0.00344828
75.7763	0.0623656	14.8563	0.0728346	24.9063	0.0340716	142.562	1.35826	25.0915	1.03812
39.835	11.7087	11.7746	0.0953757	11.1791	0.0695187	14.4099	18.6548	73.6063	0.031401
68.4048	0.494048	20.3834	0.535032	15.6256	21.9444	31.8383	2.531	55.3152	86.6351
75.6538	80.1204	15.3072	1.07391	45.3718	0.489496	16.3241	0.0860759	40.8004	7.37288
22.1208	0.025	13.5381	0.344619	17.0328	7.04015	43.8372	30.3488	12.9326	0.0149813
18.1724	0.0204778	13.8739	4.57826	45.5816	123.315	63.2792	0.025	10.129	0.312217
28.0588	18.4099	11.6114	0.380671	20.6037	0.179878	11.3224	0.0628415	12.8189	16.2817
75.6855	0.033543	9.8673	0.0995261	41.2805	0.357466	73.5	31.903	10.884	13.8443
65.2479	144.707	16.0932	0.0862471	51.7479	69.2192	52.4235	0.228381	182.135	0.157795
8.91833	6.66733	38.6797	62.837	27.0507	3.3493	15.3219	9.37329	11.5256	0.320513
52.5592	96.0612	10.3981	0.103118	10.9669	4.38636	31.939	0.0400697	10.2135	0.997076
91.7787	57	13.5448	0.0786106	11.757	4.93458	42.8318	10.1219	15.7424	0.0227273
59.7093	120.289	29.7288	0.0451977	19.6335	23.8656	15.7955	0.766506	12.8971	3.4378
13.8409	0.318105	20.542	24.6862	7.82658	0.335494	14.305	0.0573013	75.7829	0.154489
13.9508	6.7151	95.4615	17.9296	9.97313	31.4069	26.3664	0.178138	13.9135	0.00810811
56.6667	0.0786325	13.4228	0.0809595	10.9121	3.25178	23.1955	0.2	54.2584	0.0287162
90.1157	134.517	19.916	67.1626	78.338	187.824	24.4266	86.1119	18.9601	0.033462
12.1912	0.397059	39.6407	126.451	24.3576	22.7795	15.2588	0.028169	18.751	0.0724638
50.8184	37.7736	86.4348	1.7107	53.2556	0.0297767	18.0537	4.57627	8.81387	1.48905
20.8778	0.0300601	37.8387	143.333	12.6167	1.41648	22.6929	4.86472	41.7425	39.2475
47.8777	0.374101	32.2877	163.29	10.6686	7.0967	16.6798	0.48294	42.3358	2.54819
17.4993	21.7809	69.6673	0.0461538	139.76	22.1643	44.0065	1.76509	55.5285	35.2148
81.4441	0.506211	17.9716	0.0269461	57.3599	0.943052	16.3388	3.33058	11.7451	4.04575
66.8101	0.0383838	76.3333	0.0902256	40.4387	44.5593	15.8714	44.5886	17.6203	10.5017
36.412	96.9253	12.3088	1.62647	36.5337	0.0240385	40.5017	81.6475	36.2409	0.122727
15.3528	21.7728	35.0896	0.5633	15.7143	0.147186	129.1	104.37	25.5293	0.0348692
77.482	123.266	16.949	0.613588	29.2727	45.5939	26.9237	136.987	14.9633	0.0137615
51.381	136.649	14.1949	0.099768	45.6981	161.14	116.519	1.55082	23.9118	2.47332
89.4278	0.028169	9.65035	0.153846	22.1244	0.0352941	63.0019	7.54089	43.7407	0.0923077
29.6948	23.4431	15.7026	4.28571	22.3466	0.0275938	25.0661	137.009	80.4319	13.2984
13.5774	0.154791	12.6411	0.0143541	22.1222	10.8594	17.806	70.5572	74.345	13.4991
28.1926	0.026616	18.0684	0.23127	63.8569	61.0103	16.7007	1.27957	45.2351	100.034
10.3286	0.103286	12.1194	2.48089	22.3926	4.27548	14.6599	0.0461095	13.6729	2.65428
56.0845	3.46169	16.3154	0.523077	35.9887	0.0339367	13.0565	2.31179	10.0491	11.6618
182.376	0.0486258	42.7574	80.9726	12.6035	0.0612245	12.4182	1.11637	44.7424	38.1095
10.0525	0.115546	45.0892	0.334572	10.4886	1.74886	73.3891	169.323	12.0554	0.959036
16.4864	0.146739	16.2661	54.4746	11.8423	0.370805	66.2112	41.2054	20.9259	0.0197531
41.8302	66.6128	15.237	6.20741	48.6398	14.1914	22.8233	0.0184332	21.1538	40.894
19.8004	21.978	73.726	174.425	10.1439	2.16377	22.0833	0.0811966	56.9434	11.1627
17.0845	0.03125	27.9466	7.53589	22.9399	15.2183	33.6968	25.2851	43.13	115.295
50.3761	0.0222222	13.7611	0.0142602	13.2161	5.5	32.4252	0.854369	13.1842	7.51543
18.1667	2.54167	19.0832	0.0293638	44.4286	0.377289	15.3319	5.45133	15.8351	51.5996
9.60042	3.41103	13.5633	7.63307	42.854	70.5335	26.2734	79.6508	32.848	60.4395
13.6761	19.7988	17.2341	39.0976	21.4664	21.3731	12.5251	0.228311	21.8694	0.0472222
22.8827	0.411504	15.5279	2.75465	20.3138	0.0250597	15.9787	21.0982	81.113	59.8348
10.5658	9.34491	42.1388	41.8772	17.2401	0.0618812	16.4184	0.0317221	44.0476	0.232804
27.0306	0.72973	24.7227	0.038817	47.3704	0.130435	15.0912	0.0676471	9.56215	2.34322
54.5507	0.0362319	33.0756	14.3822	15.6224	0.0326531	29.1566	156.414	59.9047	42.5312
25.0685	0.0313112	58.4314	10.8374	17.974	0.0167939	11.2711	0.90493	22.1918	9.00272
10.7102	0.0115163	81.4523	0.027027	41.3237	7.43729	37.3964	126.158	74.3188	0.0653951
14.3058	0.0110193	22.2472	0.0130653	21.6763	17.8561	10.9164	0.454545	57.255	0.381667
150.65	86.8604	20.9912	75.5877	21.2901	72.3488	33.9256	75.2198	18.4013	0.276824
37.62	67.904	127.005	0.0382775	12.4409	0.190909	15.3506	0.0742115	10.1089	4.07327
20.9343	0.0192308	9.20202	0.373737	36.0833	2.66239	18.3869	57.914	51.1908	97.1073
10.5905	17.3886	14.1794	0.188341	14.0488	0.237805	67.0531	33.2272	22.2128	19.1617
26.2665	0.0279955	56.8522	0.0263852	13.6674	2.51674	21.8555	0.175316	14.356	0.658318
9.52092	2.24686	25.0483	0.03125	12.4761	0.123944	14.5528	0.102981	95.5172	0.184549
36.8962	126.786	13.0888	32.5473	32.743	14.9106	17.0418	34.4988	14.4631	21.6683
8.96465	1.64646	57.763	16.6364	25.5766	16.8455	71.9509	104.921	18.1285	18.489
29.6527	33.4352	13.7516	0.0605096	9.9498	0.0883534	53.8774	29.8583	9.34369	3.49689
40.3252	124.096	42.2129	164.765	14.1419	13.4835	18.0736	15.7946	79.5913	0.468665
12.8879	0.976231	26.8994	0.0247678	57.7734	0.223565	39.1843	56.3617	16.8171	3.79675
14.6527	0.868347	15.798	0.112219	91.8219	71.6176	11.9265	0.29393	11.5872	5.71482
53.4428	0.0821114	25.7837	93.7067	23.7286	0.114823	35.4792	139.395	11.3447	14.6461
54.3536	76.0911	87.3339	1.07865	29.5188	1.3014	50.9728	2.49457	68.9729	0.0116279
39.9447	0.0276498	19.5359	3.03529	71.9756	0.304511	75.794	0.374778	15.3518	0.0170576
25.987	0.0677083	36.6728	126.191	68.6612	129.212	27.936	0.04	75.3566	1.08786
13.2121	25.1798	20.6975	0.0815217	18.1891	0.0298507	48.5229	155.969	19.8914	0.028754
12.5798	8.7277	60.632	0.0176	20.7489	102.172	16.5573	0.675159	65.1492	0.0265879
11.2207	0.0943683	98.3556	9.84444	36.2799	15.1781	12.4659	0.0979228	21.0259	0.0470588
14.2704	0.13035	71.3563	0.310417	98.7172	0.206204	14.341	6.56762	13.2807	1.21491
57.2304	56.1436	12.0551	0.73183	65.9655	109.219	14.7957	0.424512	49.968	21.8427
58.6074	72.7427	56.099	3.82136	38.2334	38.7445	40.3166	132.69	30.4197	0.411765
7.97254	13.0582	68.6331	0.158282	57.1439	0.0959596	15.8075	25.2611	51.8255	0.0188679
80.8901	1.63578	13.562	0.134565	81.0054	0.0193757	11.2234	2.35739	50.2286	0.751645
85.7689	0.0273109	77.6057	47.8532	14.3223	0.0413223	63.3342	206.726	23.4166	0.0388098
67.493	0.0234742	16.3977	0.0116279	13.717	1.1271	19.4816	0.1168	25.1096	66.4719
59.307	0.0227964	11.9163	0.0465116	9.95272	0.0851064	36.3798	139.84	12.9216	7.72304
14.5186	0.298869	12.9819	0.192308	80.0427	0.208543	21.5447	0.229268	10.1467	0
55.5336	134.294	10.7529	0.0746269	11.6144	10.3039	33.1905	0.0125313	31.6027	0.186012
21.595	0.0292398	22.4393	0.0209205	9.62	0.108571	14.9802	0.0627063	48.5573	34.9908
68.8968	0.16055	12.5207	0.352617	11.8617	1.7585	38.1866	0.236318	37.5788	17.4622
22.0098	1.12941	36.7972	102.117	18.4708	44.1789	51.6412	79.9324	21.0042	0.0711297
13.1238	0.292056	14.015	0.240602	31.8578	126.876	18.0803	0.021692	29.8157	0.0357782
60.0365	30.8724	14.3702	0.0913462	10.6412	0.941953	108.304	63.6538	20.5222	0.0549683
10.9634	0.0309859	28.3524	0.0572012	31.4525	164.063	58.6708	22.7285	16.2552	0.0170132
23.4203	0.0821256	89.3588	4.95966	14.7588	0.0737327	59.654	0.0151745	94.1678	0.00472813
50.6162	13.4108	14.5605	15.6943	20.1689	20.3458	11.6832	1.60589	19.9233	41.8962
12.0906	0.0671141	11.8497	0.104046	10.8447	0.912621	20.4141	0.816162	11.3349	0.0481651
52.3566	0.0756914	82.6766	2.4005	36.6833	49.173	12.6694	0.0846995	58.1113	52.8547
36.0418	0.0358566	130.912	0.030137	11.0586	0.12037	88.4974	24.9476	16.8048	14.8865
83.8089	0.027972	77.9	66.0719	16.3333	1.96382	16.6898	9.40432	8.75747	0.942004
8.08333	0.305556	18.152	39.29	21.6791	0.072407	14.6284	10.5137	44.7639	0.0348653
50.1233	0.111332	33.7514	98.1686	11.2178	0.569087	70.5692	94.5711	48.7181	0.0178042
58.3436	44.4835	31.883	0.0187135	50.3964	11	124.372	6.87276	38.433	1.34866
10.6455	33.488	16.2874	0.651198	21.9172	0.158784	53.9917	118.65	10.7163	0.0192308
17.2857	40.2266	22.9127	0.111954	67.6407	153.193	17.1008	0.0268908	13	0.0992908
17.4239	8.23551	12.2914	1.2218	11.0502	4.279	20.2044	27.2018	9.475	3.45
69.863	107.149	22.2084	29.6914	11.7678	2.1298	15.4146	0.218487	82.1446	60.2565
22.5992	0.0413223	45.1208	7.31683	18.0112	0.0367412	15.5528	6.73367	18.948	0.0248869
33.1164	0.946565	15.758	0.0306279	9.62605	0.111345	20.6592	0.0283976	32.2047	0.0259067
12.5817	0.0425056	12.6989	0.491477	11.8474	27.6145	56.6688	0.0746753	61.5072	0.247596
19.4137	7.63288	160.05	0.368421	67.7715	0.478477	13.702	1.51289	18.2869	0.71308
14.2	0.0732673	45.022	3.87729	34.11	60.7767	12.9638	4.43152	27.8003	0.396887
42.1497	0.0943396	28.8733	86.3533	21.6863	0.0392157	79.1202	0.0139373	13.1634	0.461874
14.3323	14.819	14.6662	0.295754	59.8929	100.325	43.6929	48.0321	20.9431	0.734114
47.4626	0.41637	18.0315	0.0484262	19.9199	44.5016	11.2337	1.21598	27.4155	0.756032
72.0511	90.0606	29.5522	130.8	48.1761	0.478873	13.7569	3.24771	9.19437	0.642254
10.3985	10.0387	13.2628	0.0699433	21.1879	0.573737	34.4684	0.299578	16.6748	4.85106
23.2933	0.483333	146.335	10.6208	35.6784	0.0352423	14.0945	1.6673	10.6015	0.233933
86.4795	60.4207	10.0898	4.31733	71.7637	0.0298507	25.2027	178.107	14.2365	0.79955
63.3417	53.5845	14.1544	0.200807	20.2558	0.0206718	36.543	0.0171821	24.6611	3.65481
138.985	0.0307018	48.512	0.170678	14.8	16.8397	74.5757	0.157783	25.692	0.032
15.6925	0.0179574	14.2707	0.044586	12.3237	0.0520231	14.1956	0.506986	73.4377	0.029745
15.9953	13.5748	22.0673	7.40741	17.5191	5.45455	83.3489	0.0124611	87.9619	1.62381
59.917	2.23019	13.43	0.371981	18.4688	1.41016	15.1228	0.0345489	9.78205	8.83013
33.2595	38.7008	27.6193	2.65948	29.1841	137.093	11.1855	0.2282	16.7619	0.238095
25.0694	39.9102	31.6516	0.0703971	76.1216	0.472973	12.2237	0.317121	92.0724	0.782895
14.4018	0.212471	45.0428	63.7944	12.884	2.0663	30.611	10.2877	17.691	0.356537
14.086	26.3871	13.5552	1.64023	11.6283	0.560575	90.3759	0.0394432	23.1161	0.021327
13.0878	0.473171	53.4691	0.044374	132.215	56.662	14.005	0.0247525	19.2562	2.51074
48.1173	0.0442177	83.9663	0.0390764	18.246	0.0555556	17.7425	0.0279441	68.7358	0.0102916
11.8005	1.04521	27.7888	0.03	10.0297	0.072973	30.8117	95.9735	14.4679	0.312834
12.2401	12.6701	11.1109	0.114851	11.2624	0.0845481	55.8714	0.026971	91.6318	0.48972
87.0432	61.782	37.1733	0.0206677	23.4158	21.2079	11.8698	0.130233	37.7952	68.8432
21.0729	94.9514	13.5114	0.0684039	59.0524	16.3799	12.3168	0.321782	8.73941	0.104235
13.5702	0.0330579	14.4659	0.0681818	24.7816	0.27399	87.0951	0.17541	30.319	79.6515
28.1557	2.76946	83.3425	1.64482	26.7178	53.2863	153.407	135.08	18.1039	0.0537634
156.661	58.8797	72.1438	0.0381282	23.202	2.2266	65.8246	5.84358	18.8881	0.0220994
22.8182	0.164557	96.4108	0.783626	59.6786	62.8274	29.1132	38.5632	59.641	0.0523077
8.80341	0.820455	13.0843	0.0643016	27.4023	0.104305	74.4129	0.0393258	12.1937	11.7175
14.6565	0.234136	19.435	0.034296	12.4948	0.141753	62.348	0.0225653	50.5419	29.2577
11.3345	6.14182	66.549	0.0341686	38.4747	56.8134	13.4209	18.8182	15.3348	0.0332594
74.6435	120.822	17.8145	0.0218182	17.034	7.2551	35.6708	10.5989	68.781	0.0619835
217.94	0.0275387	24.5187	46.0083	18.0175	0.149123	34.5944	5.90239	9.02742	8.56397
63.4852	42.0952	13.2484	0.145161	9.88675	0.563855	18.1955	71.8702	27.7899	30.5797
9.48571	2.52773	63.4352	0.0189229	15.3308	0.0321361	17.1511	1.70695	16.0098	0.53937
39.5394	0.29668	78.2143	0.203571	55.8223	199.233	76.5032	1.9704	15.1096	0.287671
20.9658	19.7875	68.5258	0.170787	19.6517	11.9897	42.2181	0.0180645	22.4764	54.9335
23.8542	39.5595	18.2214	0.0948905	13.463	0.0676533	37.532	151.172	12.6237	1.46774
12.2458	0.1875	21.2262	101.357	44.2897	1.25966	13.5493	0.506667	19.2876	0.0222635
13.3674	0.13382	142.153	0.0113208	40.1297	84.0896	20.597	0.0300752	31.1408	39.4139
73.3152	0.67663	15.0542	2.282	16.5618	1.28235	20.8694	0.935673	11.3657	0.0457143
9.77491	0.715867	33.8967	118.113	43.3938	0.116923	45.3573	0.0359897	9.66038	3.45283
41.4192	55.1723	17.3989	0.0286944	9.53881	0.0981735	21.1769	25.7619	13.1573	11.2584
9.78989	0.68617	32.1308	0.0233645	58.2188	106.26	16.5414	0.182033	89.9464	0.0205047
8.75306	0.996497	45.7463	0.208955	15.5433	2.74394	17.2863	0.344294	39.9749	0.505646
18.8849	0.0356164	10.852	0.129909	13.9703	16.9721	39.4855	60.4584	10.4122	4.16255
24.7931	112.443	32.067	0.213137	12.318	0.355649	125.737	0.148789	15.8943	0.0824742
19.8472	0.0399306	53.0811	38.6528	13.9054	0.527027	37.9219	0.128906	40.8201	0.00719424
66.8345	1.33566	39.6727	0.0386598	16.8912	0.0572519	12.1814	0.357683	11.0924	0.0441767
76.3258	95.8124	15.522	0.0686813	16.8709	0.042042	58.2607	125.816	13.3357	0.105634
56.0667	98.2686	11.9421	26.4307	14.6194	0.0445344	15.4936	0.0127796	51.0809	0.611797
21.8077	3.07366	50.4692	0.159236	17.6679	0.0571956	13.8571	0.165631	28.7064	1.5474
27.5504	0.181818	12.0899	0.0411985	34.2487	0.0325521	94.1466	0.632385	94.0934	88.5848
11.3465	0.0942249	20.6478	0.743478	12.7055	0.0920245	12.4457	0.187683	46.8914	0.00319489
12.2	7.625	37.1545	24.7697	26.9785	0.267025	23.8107	0.156379	11.2853	0.695291
34.4933	96.7444	53.0207	0.126294	98.3094	1.54856	22.7563	25.5882	56.1891	0.992228
11.7752	0.16443	13.9224	0.0776256	12.3085	0.741135	68.7586	58.0463	22.2422	52.8251
16.3937	0.0859729	18.9293	0.0585859	34.1692	0.0293706	58.5479	0.287305	21.8247	4.96104
78.7228	1.0064	20.1072	6.437	74.1002	80.6778	45.0833	7.1688	74.3081	18.4016
14.724	0.0949555	14.9522	0.0287081	24.6426	0.0812274	47.4336	0.493458	16.5883	3.94993
30.7478	2.04227	8.73853	4.1422	9.64343	0.152815	15.8535	0.0727069	15.7019	0.0203704
15.6637	0.119718	11.9069	2.99865	48.5882	90.5618	51.9799	0.0804829	10.3414	0.0240964
15.6253	1.6541	25.5659	0.0542636	19.611	0.0227704	11.678	0.496	56.0028	110.198
23.807	0.037594	103.633	0.0273349	30.5365	157.096	36.7621	30.771	29.5142	1.27129
18.4253	27.2882	97.5471	0.0298851	23.7708	62.9146	35.1328	2.34746	9.55124	0.0600707
15.5111	0.0365079	37.1943	170.711	35.3649	110.882	64.5404	0.184265	13.02	0.04
114.166	0.0378549	36.9974	0.010568	18.8801	43.8869	26.519	2.05063	8.55749	0.66899
12.5514	0.32243	12.8819	5.76386	13.8265	31.3731	16.6085	8.64922	66.0723	0.0230769
17.0021	0.117271	11.9321	4.56027	16.3832	0.192893	109.205	0.285714	28.4385	1.30982
148.649	0.0466019	14.2558	53.1721	38.5359	34.8767	33.3823	0.0409556	10.1165	0.301242
11.5313	8.98586	10.2383	0.476562	41.137	37.3722	12.8537	0.0699523	13.9823	0.0824742
20.2255	21.9973	14.9838	0.118056	23.0094	0.0873181	12.3341	31.074	12.5774	13.4935
17.2915	0.741405	59.1816	1.10547	11.4317	0.530055	22.2958	0.319249	40.9297	138.905
14.4963	1.63811	15.1764	4.64729	13.2965	0.134118	19.9839	27.0605	35.6539	0.0315789
12.3156	6.10204	65.495	0.0233333	66.7518	201.248	13.6535	2.81931	51.7563	0.0420168
114.077	0.0432331	14.9679	0.628205	17.7968	0.114841	81.938	3.326	99.3083	35.345
33.2654	82.2744	18.0325	0.0825	17.0219	28.625	13.7409	14.247	19.053	0.00683761
14.493	0.0957944	15.678	0.02	21.2882	0.0258621	20.594	0.136752	18.6596	0.0425532
24.9025	61.0551	55.5953	0.0196464	9.83511	0.135638	23.798	75.3657	10.9551	1.46442
10.2054	0.356902	80.3616	0.0114007	51.6482	0.360111	104.243	7.70561	33.9475	139.469
13.3675	0.155629	11.3096	1.64467	11.5274	0.0979827	54.5801	49.5417	72.9393	0.44688
84.8167	99.6762	58.5077	138.162	11.8328	3.74194	17.8481	0.175926	50.0118	83.9137
24.3708	0.491525	56.669	47.7731	14.6667	0.14386	14.8403	2.33681	33.1176	50.4819
11.6734	12.6508	49.1211	56.7796	21.3424	17.3697	12.9579	14.1901	19.6514	0.0305556
30.5908	0.16826	9.85811	0.027027	11.0955	0.0954654	38.826	72.9431	63.9682	2.6501
11.8707	16.248	29.1095	0.024032	24.0725	0.19	107.094	130.738	74.3234	0.0204461
19.2597	31.6781	15.7723	0.564615	80.38	0.048	20.4877	3.73868	16.4809	0.0382022
69.5308	1.40949	32.3348	191.098	9.76959	0.0691244	20.5121	34.6759	11.3846	0.117216
14.7788	27.5665	33.5881	104.41	59.1316	22.65	19.7365	82.0154	22.239	0.0527241
20.9943	0.331429	10.8623	4.74119	32.7035	0.136471	16.1268	0.519512	11.7175	0.0609418
16.7358	21.1858	67.6146	0.0208333	10.0024	0.0917647	16.7719	7.30064	14.6867	3.21992
17.132	48.8525	12.3092	7.96673	17.4846	0.0728291	14.2753	0.355401	17.352	32.6355
11.0983	1.69784	49.4879	0.0221774	27.0165	137.214	14.5126	0.0609244	52.9316	0.0174129
20.227	2.85238	50.6805	0.013245	16.4052	0.701228	26.3566	0.48008	17.4269	30.1343
21.0769	1.22947	13.7049	0.0901639	39.2128	60.5437	35.11	0.724359	22.1233	1.86565
10.269	11.3478	29.175	16.7679	16.5336	30.9541	43.3882	102.345	56.4502	0.0513595
15.3155	0.989967	21.2355	0.0380148	11.0644	0.0479042	13.0549	16.9651	14.8857	12.7691
46.6298	3.07804	90.392	4.036	27.6498	5.20557	40.2165	0.243902	31.7553	51.3549
28.7227	6.90212	14.3387	0.037234	9.47835	0.0454545	56.6244	0.0751174	27.1174	7.51522
30.9676	0.0198198	19.8958	38.5752	56.7013	86.4861	21.2673	0.0322581	14.5118	2.41453
23.5149	0.163265	85.3155	0.0241379	36.2487	46.9495	29.7201	118.497	79.8169	129.752
34.0336	75.5546	37.3178	38.2713	64.6482	0.0839937	17.6685	0.094162	34.8985	22.31
99.9405	94.0437	78.3573	0.0223285	87.7969	0.0282776	14.311	2.03679	26.9033	2.36245
31.3842	0.425386	62.8392	0.0175879	12.0806	0.101382	12.3221	0.610738	41.4218	57.4854
14.8852	0.347826	27.2565	164.649	36.1611	23.9072	26.2	27.9504	18.829	0.0404412
26.1839	0.520097	47.9802	0.0468262	23.6451	2.29228	20.4718	78.0233	12.3557	0.107383
16.0281	11.7391	14.4215	33.7623	75.7474	6.07829	72.6886	0.0251451	13.7881	0.292857
90.7879	0.54902	29.4159	0.193651	16.208	46.612	19.5283	0.0161943	124.629	98.4788
37.014	27.4243	63.4654	0.017301	14.2677	8.03385	10.2772	0.759076	9.48438	0.11899
13.3286	16.5708	31.6221	0.129604	12.7478	16.7629	15.4904	0.341346	56.7405	4.79167
10.1886	4.71257	14.7695	2.65531	14.7783	0.255	13.4392	0.0337838	11.3952	0.176976
10.7895	3.38158	10.8224	0.0765027	13.8653	2.20205	11.9817	0.143979	75.4301	1.64076
73.7249	9.78038	13.2362	0.127536	51.0366	0.770286	31.2236	14.2857	10.9333	6.85333
37.6084	46.308	15.2161	0.15625	20	96.8889	18.2296	35.6852	10.9917	0.872928
10.9357	5.81429	15.9736	0.539648	81.0063	0.0523013	22.7197	16.2081	22.3432	5.01381
62.782	0.179732	71.1967	0.0262295	54.4941	0.0414201	12.6979	36.5745	18.2941	12.8863
86.0413	191.261	30.5121	13.3478	20.08	0.0208696	68.8026	0.334126	27.3229	0.887624
86.1782	0.0222717	10.1536	0.0470219	66.8088	0.0247593	74.9069	0.0910891	12.0265	2.36508
20.663	0.418048	11.2561	6.06402	29.675	159.405	17.2085	0.600897	46.5436	37.1309
92.4609	0.0534979	42.5354	9.39692	16.1083	0.0238854	15.0774	35.4582	49.7378	24.0216
10.4645	2.26904	47.975	7.00578	14.723	0.124654	19.3546	45.8191	48.0534	0.015873
70.8376	6.84794	12.2319	0.884026	18.1416	1.61124	16.0122	1.16531	19.7512	0.0278207
12.6977	0.171512	12.8119	0.140152	15.0778	8.0348	12.754	1.50794	8.38832	0.114213
34.4936	88.2194	63.5634	0.386318	57.7636	54.6279	13.9182	8.26377	110.123	111.262
13.1627	0.0682731	52.9241	0.0124138	12.4876	0.164179	16.0868	0.391167	57.4904	0.0120192
9.56364	0.550909	16.5719	0.0410742	20.052	105.41	52.3012	0.123494	87.0577	151.425
15.7331	0.0488722	46.245	1.98805	8.42857	0.085034	60.3562	5.2911	21.2707	0.237603
18.9198	0.0209924	29.1204	0.0237741	71.4818	0.0214133	42.106	0.225166	17.2141	0.030303
26.0991	0.0754717	172.569	0.0965058	125.147	103.382	17.0392	0.0257104	18.0833	15.2304
13.0379	7.86751	40.2105	0.0184211	53.56	0.04	108.677	6.95538	8.82266	0.20197
14.1842	20.0064	16.4007	2.20213	10.3137	7.13208	21.3887	1.2717	18.2607	0.0177778
30.9932	0.10181	18.1836	0.164251	19.0087	0.633416	14.3017	5.53771	11.2624	7.35644
35.7048	0.166052	59.588	0.766204	15.7523	0.115741	12.1458	0.0845481	19.2455	73.6931
10.4912	10.9408	19.2077	4.35602	13.6383	29.0507	14.7988	41.2287	11.4551	1.15449
153.293	81.007	23.8123	53.5437	12.1704	0.0493274	14.5587	5.7154	19.7766	20.1675
57.8087	0.0688776	48.6745	147.956	13.3424	9.14739	16.5263	32.7277	17.2881	43.7606
10.8949	0.245136	15.135	3.23473	15.6585	8.38821	19.9597	36.8816	76.8787	94.8166
17.7986	0.0900474	13.9947	0.0897098	66.6414	0.102467	23.3122	123.981	40.4736	39.235
32.4636	6.7069	10.792	0.0451128	33.7673	0.0569307	31.226	19.8806	8.83486	0.0779817
51.7079	0.179298	85.7735	54.1618	9.22444	0.581047	23.7802	6.79876	12.8262	23.8547
11.171	11.9706	30.0715	0.049635	12.6824	28.3069	21.3795	1.39232	30.6017	77.2553
13.0383	1.21073	31.2909	92.3364	20.0918	15.9422	58.4837	15.0531	13.3509	1.67547
37.9788	23.9528	13.7115	0.156182	20.2443	15.5339	15.437	9.85305	40.2607	46.3095
43.6042	124.703	17.9132	17.7055	23.5318	56.7968	22.8402	116.41	13.718	1.10427
24.1924	129.746	14.0629	23.6153	16.2431	0.0172414	10.8701	0.21148	27.2642	21.8275
78.5826	0.015625	13.2386	0.030303	72.2494	0.0269923	14.981	1.51429	10.1117	1.12208
12.4194	0.0277778	11.4478	0.0586957	32.6707	1.02695	71.0811	0.0900901	14.5135	1.05019
10.7753	10.4202	36.473	0.168919	39.6034	0.035865	15.5119	1.21542	107.198	0.0977011
19.6931	0.436823	15.4708	17.3434	15.3906	0.783231	35.1347	11.4155	15.3373	1.04142
66.8733	10.34	17.3902	0.0459016	27.8088	25.4579	21.5262	23.6361	32.2877	0.0180645
15.163	0.930864	52.5717	61.6085	37.8124	68.0223	12.5238	0.161172	18.2212	0.952381
13.7655	0.0480962	35.4916	0.0335196	41.6543	2.93494	19.2815	0.0642674	51.0453	9
17.0699	3.74369	25.0852	0.010917	20.7719	0.0422386	12.3355	0.778491	34.6032	72.9656
38.437	0.0229133	41.3154	0.182573	48.1255	1.19342	13.568	0.33114	49.0452	113.506
47.5763	8.09759	19.7261	0.0585106	38.2224	0.0447205	24.1833	0.0858469	91.4379	0.00677201
18.2831	2.82892	14.0204	14.19	48.0188	0.0482574	9.72586	2.14019	40.3448	5.0977
15.3477	0.0431566	61.2712	0.0405904	43.4368	95.4713	11.254	5.75397	15.5761	0.0406504
62.2975	169.558	19.697	2.70936	68.8659	0.0121951	12.9719	0.825083	10.0322	3.02949
34.9967	63.2093	14.1068	0.235043	10.7101	1.29469	13.736	0.264026	17.1062	0.0424779
10.6781	13.2146	84.0064	78.0983	27.8472	0.871032	33.048	160.68	24.8587	0.048
17.9912	10.6626	36.8658	1.9038	28.899	0.0362694	39.6062	2.95753	11.0188	13.4086
27.0367	9.78571	11.8771	0.179402	24.1881	0.0266836	13.2656	1.33237	13.3029	0.0428571
17.0583	0.125214	12.8818	0.364217	15.675	2.56867	98.3739	0.470721	49.6091	0.0302648
18.2578	72.913	63.9356	0.759901	16.7684	37.4722	76.6911	65.3455	11.2665	0.913706
14.7626	2.58462	22.0103	129.06	76.0434	0.00826446	30.1788	105.534	54.4204	0.0127389
82.178	27.7345	13.3479	0.057572	12.7655	0.177011	34.6991	22.8678	20.317	0.0396226
8.21739	0.203661	20.337	0.0159314	77.7054	51.3727	15.8533	32.563	36.8852	58.4736
14.2389	0.0191083	24.8592	0.0442656	18.4924	0.0755287	13.5585	0.0718085	12.2627	0.40113
8.90947	0.0164609	39.7682	0.0317757	14.5104	0.0871369	10.9513	0.23221	19.2109	10.5687
14.723	11.7258	15.7519	3	21.2327	7.11731	19.3524	0.0369004	89.3069	0.0270758
121.087	9.99192	38.6309	0.0220386	58.5868	59.4681	13.9638	8.0181	16.1281	0.16726
52.5453	0.0982659	46.0435	54.0743	14.518	66.3227	22.1408	6.72958	35.4394	92.7981
8.97866	0.32622	13.792	1.58974	43.6402	0.89662	19.966	0.518519	77.2773	0.0454545
14.1518	21.7464	112.33	0.187266	84.0498	178.45	18.1138	2.14409	23.2044	1.25333
26.7983	4.28818	31.0987	0.056	11.1556	0.18	13.7064	13.3617	20.6691	1.44691
17.3795	0.296399	46.0494	3.44477	15.6379	14.8644	17.4948	0.114583	10.931	0.482759
31.8676	85.0692	63.2727	0.00727273	13.7512	0.0938967	15.9409	16.6601	14.7877	0.0707635
69.6675	0.0283019	10.6575	0.494715	64.2602	0.186992	13.6519	0.0497238	62.0465	0.333887
42.7324	0.0486618	58.1545	0.0325203	11.2194	0.112621	53.0488	0.33419	21.2722	4.5
50.0103	0.14359	67.2623	0.107547	15.9076	1.07283	12.0564	0.147059	27.3302	0.163934
58.8374	0.0402576	17.7396	0.09375	14.0907	0.0982368	54.6974	82.2459	52.7125	14.1809
30.8274	71.0398	70.8419	2.96394	30.6891	0.0504202	41.5941	0.0929705	29.7975	9.32278
22.0435	11.7431	13.6848	0.460317	18.6841	4.61813	16.3871	51.1834	17.9517	0.0574018
41.6496	0.91453	58.7164	0.0263158	45.0951	101.561	22.5227	0.311688	66.5697	0.284848
16.217	10.3634	12.7818	22.2659	14.2446	0.150215	15.263	1.34682	21.2756	56.9511
38.5192	28.7664	74.2365	0.0389222	15.3325	1.29157	36.5989	4.9774	11.2704	0.104895
12.6379	2.72664	34.395	0.0188088	11.6589	14.2347	13.3842	9.27481	21.222	0.688468
25.3333	0.0610687	15.4586	2.94166	43.5274	21.6941	15.076	0.281369	54.1897	0.0267857
17.9675	34.5112	13.8927	1.92429	27.8023	12.0932	73.2506	0.034398	13.2827	1.60863
33.5153	2.45586	51.6692	0.0865385	89.7571	180.195	16.8458	31.3483	52.7542	64.5636
73.2353	0.0487395	27.8967	10.2355	10.8815	23.7768	16.1451	10.6783	18.4515	0.0287879
16.9257	8.87162	98.3228	77.9719	30.8187	1.12281	74.7729	0.110807	14.2755	0.527316
46.4069	0.037931	21.7625	13.645	43.9568	113.284	15.1391	7.15317	26.9888	124.909
12.7433	0.613333	12.505	0.0717822	28.2699	62.4447	11.9585	0.619512	18.8017	6.18143
22.084	0.996	46.1758	0.298109	121.945	0.0970537	29.4702	144.608	36.3541	0.0321932
18.4754	0.0187354	100.035	125.677	20.0712	58.2654	27.2679	28.7714	19.9801	0.126246
25.8625	0.0290038	10.9288	0.0809061	101.258	57.2413	23.4415	4.59245	21.5145	0.142462
63.894	14.2017	24.5479	0.0398936	36.3697	20.8288	34.7035	46.0678	17.2944	27.026
14.6286	0.0309478	69.0911	0.0121457	15.267	5.03155	12	17.1614	11.5718	3.00141
23.624	0.0147783	12.2742	0.0225806	25.0088	0.126915	13.2511	5.17749	14.1097	0.0451613
15.0092	0.371324	72.0539	0.026936	11.3846	5.7817	25.7482	10.3985	62.6366	50.2493
14.4631	3.72819	12.5403	0.740741	39.3789	132.572	66.8863	0.027451	37.3438	41.5953
9.31087	0.428261	56.0119	124.007	21.0134	0.521073	36.3517	108.918	16.2745	4.23529
9.00794	1.0873	66.5149	0.0413793	11.1124	0.0562249	24.2327	0.0540881	12.6214	2.26429
21.1371	1.8692	47.3246	0.0192982	24.2422	0.0449827	16.9389	66.0465	28.2915	21.9805
14.4591	0.465517	13.9189	2.25901	13.7544	0.0350877	13.8455	0.270023	13.5534	0.592233
14.3377	0.0491018	22.6007	0.0256112	16.44	6.70118	15.5356	0.752542	18.1961	1.93947
15.5674	1.17304	11.0826	0.0642202	22.6037	61.8465	45.229	0.245327	36.3557	42.3455
82.1719	0.012939	12.9903	0.167476	72.0126	190.44	43.3753	1.16086	10.6685	3.68591
75.2609	97.8082	13.8738	13.4197	20.3423	66.3411	18.404	17.764	66.1723	0.451681
20.3535	30.3515	26.6462	53.9231	19	46.2007	11.6606	2.03285	21.8802	66.5
85.1596	26.5229	22.4779	0.140562	20.6803	0.386617	17.9894	40.7354	17.1316	9.68101
23.9625	109.972	28.0018	2.8712	12.4626	0.186782	18.9621	0.0236967	45.0929	0.0163934
9.25826	6.91592	10.568	0.938667	49.3824	150.955	15.5415	0.150259	29.4873	2.97055
15.606	0.046	12.8626	0.252747	10.9536	0.743034	11.0277	0.134948	24.7247	10.289
19.7351	3.94984	13.9905	0.093207	117.284	58.5067	106.516	39.0378	82.5038	134.293
33.6944	0.0450205	19.9459	1.62113	59.91	4.90746	21.4855	38.7789	11.6905	0.195323
10.5239	0.641148	51.6217	152.577	50.3668	0.0239234	15.9943	34.9885	17.5049	0.116505
58.2432	0.277677	12.8149	0.351064	22.1877	74.645	17.0599	19.1567	14.3552	0.371875
38.507	0.0294574	59.0777	115.204	12.3026	7.44086	14.4639	0.284382	45.8019	102.372
25.4348	0.727273	18.4337	39.5096	26.1801	40.9835	29.1464	4.81215	11	3.77147
102.197	0.0380313	14.4539	9.42315	11.1	0.0861111	30.6948	10.0128	17.1924	0.0315457
10.4457	0.35	20.932	100.708	18.6278	0.216769	20.8184	1.31936	15.904	0.064
47.2609	11.4361	12.0717	0.147679	43.3878	1.80906	61.6327	1.76939	17.9625	0.0166667
9.18444	0.158501	18.7477	2.21395	11.5628	0.456522	22.651	5.29912	23.416	2.19902
11.3204	0.224806	42.9983	3.8661	24.2967	1.49282	19.8395	1.44444	15.8758	0.0536913
17.6189	0.0726872	22.0964	0.0217729	19.8111	6.07329	47.7816	11.1438	18.1663	4.0254
21.5425	59.1544	72.6568	0.0444915	12.8098	1.80982	12.2663	0.455621	63.341	95.1858
13.3521	0.0254083	22.6269	0.0518135	33.7178	0.0912863	34.6486	110.017	49.0545	5.66364
13.2083	0.0540541	13.7412	0.298824	30.2927	128.27	33.2987	0.799615	11.0867	0.0289017
14.4048	0.0308748	44.0149	0.0209268	11.907	0.047619	29.84	80.2446	37	98.8589
26.4765	40.602	17.4845	0.164729	10.2763	0.15	17.7077	0.116923	26.8038	12.3586
24.8725	55.6078	19.9274	1.24721	15.2658	0.333333	47.5278	48.1071	11.1429	0.306418
18.8966	1.58111	16.5026	7.55403	52.4382	36.5914	17.9532	31.361	16.7168	0.272566
42.8919	0.030888	13.2725	0.615686	22.072	40.8451	95.1819	6.33095	12.1772	7.1291
53.6687	1.52727	14.3892	0.627329	18.1595	0.0252918	48.2365	6.05587	15.5418	4.6255
33.4994	89.2989	14.0905	11.3663	50.2452	168.904	17.9593	48.2458	30.215	107.902
9.35092	0.060686	16.3598	0.503911	16.9783	0.788618	13.1635	0.113208	60.7962	0.341693
9.26199	9.246	15.0518	1.59179	19.3697	20.4929	80.798	0.316498	16.8324	0.0619308
34.8994	21.5881	84.3159	0.0339426	29.2943	59.5623	18.7811	2.70189	15.2112	0.0561056
17.3258	15.2421	42.8003	146.038	22.094	0.0436242	88.1238	3	33.976	137.486
12.398	18.5199	34.7963	27.5548	11.783	0.184066	10.8624	0.685015	54.1599	0.0739857
16.6294	5.3934	15.7947	1.72	22.8371	0.254374	113.839	128.458	64.471	21.566
19.0134	79.7453	77.3102	0.0206795	58.5897	0.951535	14.5904	0.376451	15.1575	0.162832
17.499	44.3565	20.546	0.0179894	14.9739	1.82938	16.9806	20.689	52.3346	98.684
13.52	8.79529	12.9456	0.407855	52.5862	0.0314843	14.7395	4.47605	13.9728	1.50837
102.019	0.0462428	91.8467	0.0191657	47.9747	0.439394	18.7568	21.7568	12.7622	0.0454545
11.6402	52.4498	19.8659	1.67073	16.3378	6.16892	27.2778	2.07937	71.975	0.0172144
13.0759	4.37231	48.1067	44.28	15.2976	0.243902	13.1724	2.24904	38.2964	88.6083
11.1101	0.110092	14.95	0.1	19.2644	0.0474576	14.881	2.06897	10.8622	2.31102
21.3542	5.29861	19.1457	0.0301508	69.5165	0.0281518	85.5824	16.7835	10.9202	0.0774648
26.5053	79.2206	15.7834	1.62363	16.4017	0.198291	17.2552	51.0523	35.7186	114.817
21.4256	0.431866	12.4769	10.1831	13.7293	10.3368	18.5857	63.7611	29.3796	0.0976139
74.8433	0.0344828	13.6215	16.9953	13.1509	0.726343	19.5396	4.27744	24.784	3.32123
49.3315	0.0308725	15.6061	0.121212	13.3429	0.128571	102.971	52.3963	35.449	0.038835
84.5725	0.0431373	14.1597	0.0935484	25.6659	9.63942	33.2036	32.996	22.4219	7.66927
15.9069	0.0423012	28.6279	0.449016	12.2251	0.665877	24.4791	9.06047	19.4904	0.187826
14.7395	0.0209125	16.2202	0.115453	16.1173	14.0509	22.1104	0.128378	18.7683	2.93267
67.1596	4.00887	28.3527	38.0681	26.767	53.5372	74.2824	100.833	37.5485	84.9446
56	36.4	26.5486	0.438095	11.6878	0.0793651	19.9753	67.1031	12.0972	0.104167
21.2615	0.032345	35.2003	37.3594	12.7884	0.0289331	35.5293	7.84728	27.8541	9.94635
117.391	0.0153257	19.7006	0.0407332	9.45545	0.10396	18.4286	0.414155	31.9211	0.0438596
14.1657	4.5641	21.0358	63.279	20.3265	0.897059	18.2368	39.4123	11.3137	1.27451
12.9219	6.76875	13.0136	0.144796	38.9966	1.10906	15.7113	8.48625	12.0149	2.20818
80.972	65.4498	23.2924	52.491	55.2641	0.103858	29.4444	0.547804	20.9299	63.2189
19.873	8.40952	27.9441	3.8255	13.6871	4.67921	20.436	0.155592	41.0902	0.0163934
18.4356	0.00990099	13.9104	0.0495283	13.7435	2.72119	20.0373	0.424431	12.8798	1.90323
10.7363	0.955752	12.6615	0.210256	42.7715	65.9492	18.4301	2.55484	70.2052	13.834
42.0109	88.7956	70.2828	0.790404	34.9729	174.588	12.5354	0.0782828	13.174	0.280519
11.3626	0.0417582	16.1461	10.132	34.2434	164.02	46.4501	7.31969	10.4735	9.57632
20.5192	32.8626	17.2189	0.137339	15.2311	0.0589623	14.371	0.120141	66.8684	98.17
45.4388	207.733	58.8721	0.0116279	12.7541	12.2569	13.0549	17.5316	28.5872	0.0262664
30.4458	0.0854167	15.8046	0.0170778	15.487	11.487	146.551	118.928	51.2167	118.512
50.073	0.0285714	22.9242	41.9474	11.6682	0.129032	28.6768	70.7561	16.2446	6.88926
10.9391	0.437681	17.042	20.62	33.5424	153.746	16.4628	1.29496	15.7489	0.15368
13.9193	0.0345964	12.0733	0.178886	18.9488	0.0388693	11.8249	5.25394	20.5811	0.272201
8.53118	0.491917	14.4384	0.827789	10.7469	0.0848401	18.0743	0.551429	16.2332	3.52767
24.2103	0.321649	15.5459	17.4068	22.7172	34.0897	17.8809	11.4466	14.0138	5.74309
10.0732	0.402439	15.33	47.8809	29.7394	52.1901	18.931	1.56724	31.8662	24.3285
11.7763	0.940727	24.0571	0.03	45.4962	2.43358	14.0173	26.1818	21.1449	0.0714286
51.2442	58.6215	12.5584	0.121212	104.768	170.589	15.6304	25.7393	44.1578	57.1514
18.019	19.2608	47.8846	0.737762	14.4234	7.90541	17.1311	27.4055	14.5678	13.6394
22.3339	98.1513	16.0439	0.0570175	12.9401	0.0725552	13.9084	0.948207	33.4557	135.546
14.4163	0.0386266	155.414	0.207207	18.3369	1.12943	15.0604	3.97281	11.2409	0.552097
16.8814	64.8832	75.4734	1.60253	63.4962	98.5434	14.8293	10.8153	21.7022	0.0297806
8.77095	13.8641	36.4112	70.9178	15.8089	34.6851	12.0286	5.84924	47.5698	89.9419
9.93584	1.76327	32.4286	18.7096	13.8422	0.309168	12.6417	0.0962567	23.4779	0.0307102
18.6627	6.38554	59.5372	0.0275229	21.0655	0.141921	26.9328	32.5484	22.6095	4.77909
20.0261	8.61684	12.6104	6.93474	10.1317	1.72439	22.1907	12.6459	17.07	27.125
46.4208	0.599707	12.8586	0.062069	19.2898	107.428	17.4393	39.9139	39.1938	3.15367
15.8226	0.206208	12.382	8.09363	55.6993	145.442	32.0748	1.05985	54.6989	0.537931
42.3497	65.6561	16.6142	0.0272315	50.1383	133.077	30.1226	119.804	54.5518	86.3644
12.6444	1.4404	24.8877	84.6035	12.1239	10.9263	43.1089	0.0635209	73.3365	0.0588235
16.1159	0.242215	16.37	0.737885	127.358	0.467043	18.3543	11.2111	20.5066	11.3554
17.0986	21.4928	12.7228	0.5	62.4292	0.0283019	34.6143	0.171161	40.781	36.5786
19.3544	0.0316456	48.7878	57.7926	16.9671	16.338	49.5941	138.188	33.3434	108.798
13.6691	4.15625	12.2402	0.729981	12.1314	21.7057	27.3826	11.657	24.242	21.2207
14.3174	0.250399	43.7876	5.95258	17.9	23.1385	20.2054	0.403465	20.4212	0.0353261
15.7163	32.7025	23.006	87.6888	15.9204	0.151456	18.5223	0.0222603	23.9799	7.07143
32.5034	132.606	16.7722	31.2206	11.8889	3.49042	15.2737	0.0608187	10.5035	0.0422535
103.212	0.0288462	17.8611	7.87476	10.4019	1.74143	34.6983	0.0813559	14.0792	13.3896
13.6581	2.17817	17.7914	14.0936	10.6845	14.2925	11.7601	9.65318	17.9146	34.364
14.1101	34.091	11.7838	0.125	33.1653	136.282	16	51.984	19.6993	7.66548
14.8153	8.26847	21.4033	0.0958409	10.3866	0.104167	13.178	2.61812	18.0458	0.0239044
118.427	0.0241102	11.6799	1.21869	12.8	0.175862	49.1429	0.619048	50.4744	35.8191
75.9179	73.9579	12.2029	0.0617647	16.0023	0.103837	20.0863	49.7766	18.5916	42.8569
10.2895	0.650376	89.7181	171.503	13.3236	1.91956	18.3012	82.9679	11.9818	0.0346535
24.4523	0.892116	27.0185	0.0720887	59.4669	65.6364	54.3923	0.284615	48.4179	0.19403
100.9	0.02781	12.5965	3.50248	9.85	3.475	17.0704	56.5176	28.1636	23.5874
13.7824	55.6827	13.6069	10.0753	36.1775	0.184783	16.6907	8.64334	66.8398	1.32282
35.1012	47.9049	55.0041	0.0413223	22.0286	83.254	14.1089	1.67318	16.236	0.0232108
9.67028	0.975232	17.6929	6.03493	15.3441	3.82881	29.7198	0.058193	64.1813	0.0197487
11.6761	22.9202	18.0515	0.117647	48.6034	81.4286	13.6034	7.03846	15.6968	0.367021
46.8775	159.343	15.4959	0.146341	68.5331	0.630165	14.7981	1.89038	64.1318	0.0185811
9.12671	0.390411	16.1698	14.8243	14.965	0.545235	18.7899	11.9767	18.5449	14.8928
19.4187	0.0512445	11.4762	0.130952	24.7704	9.32348	16.3207	7.34955	31.2062	0.0438144
11.8209	9.68589	34.7592	0.285953	47.7197	0.0777577	18.7212	0.137168	11.5994	1.35905
78.9389	106.811	17.5179	7.20062	9.48889	0.197222	15.0551	5.76872	23.3088	0.371324
21.3197	0.430328	23.2664	0.189616	12.1134	10.7835	16.2138	1.68763	14.3062	3.06233
12.5269	8.95184	13.2327	0.0338295	17.0401	0.113139	14.6298	0.424682	45.3391	37.2754
18.5196	0.232339	19.9054	56.0691	20.3656	7.40422	16.6675	44.1408	23.2089	7.07215
16.3246	0.0149254	14.3861	5.18221	19.3791	0.712418	18.3414	76.1259	22.6694	0.173554
72.7519	0.514212	20.5687	55.2359	16.5913	0.475776	36.6182	14.1758	21.3489	0.607945
28.7455	117.105	32.8455	71.3884	43.2388	116.051	19.7869	8.80769	20.8325	5.52153
13.8642	28.6919	23.7037	116.324	10.9866	0.176734	15.5865	0.576923	21.3967	1.0892
9.01425	0.0826211	13.5679	0.540098	16.0427	23.0171	16.1555	0.0984252	64.9407	0.0448718
70.3165	3.86142	21.2087	95.2769	14.6271	2.12076	15.9	66.7857	23.4788	84.0979
54.1553	17.0973	14.2691	5.90545	14.6206	0.155642	16.4016	40.8944	46.1057	167.32
53.3229	142.088	66.0106	0.371277	12.4557	0.12	14.7797	0.370044	14.4659	49.0682
13.1524	6.96222	13.1895	0.0685484	12.1924	0.395973	27.9392	2.99747	19.7309	0.0179372
114.314	4.79362	21.2206	36.1124	22.1857	10.4412	16.1958	12.6505	17.2159	0.0660793
40.456	0.564334	18.035	6.56031	63.1333	0.0781609	52.814	135.591	26.6105	3.30278
11.5789	11.1747	12.4505	13.5363	10.9724	0.654378	20.8208	100.003	49.4273	4.77533
26.5161	0.543011	11.7871	7.20335	14.9435	5.88707	13.1507	1.57391	11.3582	0.196517
15.091	0.0895954	29.4089	42.4867	18.0101	0.390572	111.764	88.9514	19.3544	0.412081
14.4271	24.7188	11.9083	0.123853	19.119	38.244	19.2581	1.05263	11.7888	3.30435
20.492	27.7394	44.9732	0.0880102	69.7597	1.07182	13.0991	0.174927	20.307	19.2573
14.7687	0.166205	18.0695	31.4911	33.687	45.7205	31.088	1.096	10.9674	19.1276
23.5622	27.3149	18.304	6.388	16.9936	12.6827	20.6774	4.21115	51.127	0.933622
23.2875	45.3312	16.7265	0.0883191	13.0139	0.10453	12.0656	1.2178	47.2947	97.4912
16.0624	4.11958	87.296	62.7059	18.3062	77.0851	12.832	0.0978793	21.8725	68.7951
24.9396	0.090604	29.2397	0.44795	30.4157	25.8199	19.9101	2.26004	55.9131	29.6459
9.71368	8.69658	14.2442	4.39147	16.2396	1.92292	15.9301	2.7236	20.1952	2.58134
12.281	6.60121	15.9182	0.890909	11.8097	1.93357	14.7231	0.214876	21.1969	0.0366412
38.8973	1.75831	11.5818	0.0841121	13.3661	4.00166	12.2185	23.8954	53.1401	0.252747
10.0204	32.1803	14.229	0.147392	18.3868	1.53962	15.1642	6.2284	31.8856	147.081
29.5766	13.1647	55.03	64.5676	51.5835	94.4047	46.833	0.114416	24.5232	0.0653951
14.3257	6.22273	14.7307	0.164666	17.4201	5.27577	20.6735	0.0790378	13.8745	0.138528
12.1769	15.25	20.6728	0.0228833	54.3396	1.60788	33.6113	4.68679	47.5873	131.257
21.3269	0.447761	26.5976	33.5627	14.766	24.4374	44.408	18.7513	18.3004	11.1654
20.1686	0.0294118	14.1135	0.059633	10.9875	0.0778816	17.5967	6.0316	16.4079	0.0230263
20.7289	27.4044	15.6165	7.65909	24.0952	0.978355	11.9934	1.0367	14.4871	0.0492958
24.9746	0.338983	61.8268	62.7143	12.0909	0.0928433	18.2627	44.6313	12.6039	7.77597
17.7727	67.3612	88.1467	0.134731	13.0952	27.1502	13.1111	0.123932	41.3734	134.779
12.4256	0.241026	18.6325	1.775	29.9315	0.0299786	12.3214	0.383234	12.5217	4.57191
9.07668	0.0415335	12.6306	0.0597015	37.5887	6.20968	14.5034	17.9128	17.0096	0.13494
65.1568	28.4101	16.3286	14.9171	21.6377	26.4783	17.8553	0.375	35.4974	36.805
15.3168	2.33206	13.8787	20.8945	14.2089	27.0223	18.7756	2.42094	24.085	8.4522
18.2088	0.459596	16.7205	5.47205	9.43164	1.38606	14.6784	36.3098	27.0236	1.39167
44.73	52.304	126.21	0.0307329	20.9902	0.162745	21.7953	9.92308	17.5204	1.75534
17.0847	0.0902778	16.8654	0.0224274	29.7683	7.12652	16.2736	66.4292	21.0261	35.7616
147.547	0.0228509	22.2689	0.0681818	11.75	0.0375	14.2062	29.8436	44.8692	0.0145278
35.8409	9.57688	19.9716	0.119318	18.2178	119.213	15.2992	0.0803213	46.7464	0.170351
12.737	8.85751	20.2248	30.0432	23.1781	10.6073	25.1225	143.114	12.1993	0.267974
10.4917	7.7601	13.6022	29.1613	26.2705	19.4385	15.8299	2.66567	51.8206	16.9458
9.20779	3.78355	16.957	69.9857	14.4891	0.0543478	22.8684	18.4804	18.8004	0.0921053
27.1547	30.0377	27.7384	0.450835	47.6618	88.2311	15.1465	0.0614828	49.1496	0.21197
75.5633	77.4937	23.6565	0.115016	24.042	0.0575221	13.2152	0.0827815	29.1534	40.3108
10.0155	1.35739	16.5893	0.227041	55.9447	98.2368	18.7854	0.171717	20.9604	77.1145
12.1534	15.6195	15.7535	0.0528169	13.8403	1.9958	80.0437	2.4981	49.1812	128.338
16.2367	0.827128	15.2515	0.85503	13.9177	41.4396	20.0626	58.9826	12.4423	2.54701
15.2383	20.4503	78.6167	118.1	11.0564	0.179894	34.7615	181.154	38.0144	100.704
21.6713	70.76	15.3462	0.269231	19.1762	125.675	30.9218	62.3573	11.341	5.29817
16.6087	0.0391304	78.1659	0.0292683	33.4266	123.9	28.8737	0.0431433	21.636	6.84149
8.67734	21.2709	15	3.12825	32.5053	3.37216	16.913	2.32504	14.2779	11.9817
9.01244	2.58706	19.7011	16.2092	55.422	3.636	14.258	23.1242	28.5425	89.5019
12.4412	0.92437	31.8237	54.869	13.093	0.465116	31.0503	0.0978836	33.5961	131.695
8.18668	1.5	12.8232	0.0231579	15.0817	0.0415512	32.8265	3.66506	14.6375	0.21322
15.2776	0.0411311	16.6347	1.05988	20.6969	0.33101	14.7604	0.178022	13.7552	9.93649
22.815	64.2612	14.3576	0.115914	14.3317	5.27228	14.8949	8.83658	18.7452	61.8317
47.3107	2.95039	16.4246	0.0403509	11.7424	12.0884	12.1615	0.301663	33.9735	1.38643
25.1129	4.45876	92.6555	0.0193089	36.0804	2.98601	29.5944	164.94	54.6382	9.5703
13.0789	8.77193	14.3228	9.27913	31.2206	27.3512	13.163	9.10507	17.6032	5.74839
86.5962	0.0662461	20.1538	22.091	28.0898	114.103	54.3228	80.8931	43.0049	1.39802
17.2848	0.223301	45.4275	89.7268	29.5664	95.7346	28.8023	0.0191939	11.629	19.9163
16.1996	4.96502	16.214	6.19964	38.6378	10.1024	19.8715	0.313253	25.709	0.100656
11.5853	11.469	18.0504	0.0395095	16.3326	6.62105	19.7363	70.2289	21.4635	1.66292
14.2063	25.4552	73.1774	0.0460829	34.5565	0.0913621	62.8406	56.7035	46.6376	0.0245232
14.5141	4.09507	16.4013	1.00971	11.6538	0.15993	41.4184	36.9792	11.2018	0.100917
19.1501	2.03881	12.4742	12.4605	28.9367	1.67018	13.9377	36.4735	27.0992	9.98111
29.2705	0.289384	14.4107	0.315476	9.96438	0.408219	18.2045	21.9602	28.2207	41.0078
13.476	0.777397	55.8366	0.153696	31.6892	0.0520394	22.0146	0.501462	18.9686	0.0457143
14.718	2.02041	55.1946	1.65235	11.5243	6.57836	12.6374	0.111722	10.9934	0.680921
18.2533	10.3156	36.7021	0.0319149	49.1568	1.35169	84.6017	1.40456	29.3856	0.0466102
11.3289	0.890351	18.1662	19.6913	10.9765	0.0938628	30.7984	138.331	16.4018	2.05279
31.8271	189.918	29.7825	0.0511727	21.6928	1.31627	30.2081	83.1391	20.9602	102.468
73.9909	13.0997	22.5923	0.0346154	15.9296	52.7222	19.6056	85.4683	22.1654	24.4787
96.9401	0.547945	20.5615	0.957692	36.8227	12.9552	12.845	2.12445	12.6679	0.0607143
14.6579	71.2233	45.8339	15.0179	18.0078	86.6057	12.7092	1.36928	10.0866	1.23466
12.0369	4.48848	16.1099	1.72922	10.9032	6.41935	17.4671	7.74651	17.9834	0.0331126
8.55634	2.26408	16.5699	3.55645	11.3362	1.41048	22.38	6.35333	18.7948	6.96104
53.0358	122.611	16.4107	0.46875	13.8182	27.1568	21.6863	122.085	15.0274	13.8713
14.8319	0.39115	23.7048	118.537	29.0852	0.0403587	15.5396	1.13669	10.9404	0.112281
11.2237	3.30044	13.7992	28.985	16.6866	23.5407	13.2252	0.501104	14.0916	11.8066
17.3614	3.75743	14.9237	26.5015	11.9241	0.146474	54.4741	86.7852	16.7574	1.5963
15.4684	1.06325	20.4542	2.80882	16.5133	0.130531	13.7138	3.3468	27.464	2.33902
12.9474	26.1534	25.8965	0.113057	11.9326	0.602996	19.1782	24.5302	13.7659	1.29756
14.9474	0.684211	12.9091	48.8182	11.7636	0.122727	128.421	143.8	10.5355	0.304734
21.4096	37.8136	109.732	1.88705	9.66238	0.241158	18.6244	71.3756	19.1515	21.6324
28.5452	29.8643	56.2187	58.93	11.4792	0.849057	15.9463	11.9785	49.8963	47.8247
13.6306	1.68471	18.053	1.07678	18.0193	17.5913	18.3603	0.151961	11.3075	0.0702179
19.4053	5.66049	123.422	2.03876	14.8378	1.2629	13.7178	0.0618812	14.5189	2.58076
32.0439	75.457	11.8502	5.80428	12.6473	9.27778	16.8495	68.0108	24.3529	2.19251
13.2764	0.143636	16.9105	1.03297	14.6955	19.2153	19.2521	0.423823	13.8204	0.800971
12.0516	0.00938967	22.7973	0.0608108	65.6745	77.3826	13.4173	1.6203	12.396	0.133663
11.4826	31.9759	25.8139	13.8528	32.9118	132.458	16.9599	1.57377	13.8053	16.6868
30.5371	0.0304762	50.4544	10.5517	55.4737	0.162281	133.758	0.734694	26.0392	49.8934
17.6065	0.330247	13.2621	0.236984	13.8177	37.2164	24.3333	4.46853	9.07373	10.2442
26.1954	8.60586	17.584	22.2369	47.3938	5.13127	16.8918	7.1726	16.2275	0.0363289
20.1782	52.6816	11.3021	1.05438	16.5963	0.0320988	13.2063	1.07292	11.7872	1.12158
33.4781	76.7727	22.4862	0.0288336	16.3308	0.338403	38.9812	0.178404	20.2635	36.8209
9.22183	0.102113	17.3957	0.0401855	12.7407	7.49158	17.7169	58.9685	24.9925	0.0749064
13.8036	1.08929	16.1063	0.339241	67.5467	1.84891	24.776	14.212	13.7114	0.354286
10.9782	0.523364	145.453	30.6753	77.1283	0.0296053	16.5586	0.0473815	14.2228	1.39119
27.0504	79.4388	22.9301	10.6727	28.7876	22.2102	11.52	3.32421	22.8916	0.0579439
40.8367	74.5347	22.6413	127.825	11.709	1.31592	46.3622	0.359459	21.4108	16.1064
11.1875	0.389423	35.4962	74.2262	16.0822	0.551724	28.5975	82.4425	16.8299	0.0328358
11.4731	0.256198	30.6667	10.4375	10.5372	0.0611702	21.7385	2.80769	21.8184	36.9238
15.029	8.85938	164.035	0.0260708	31.8687	30.3002	14.2588	16.9373	39.0604	151.609
9.7446	0.136691	15.2369	0.0582524	15.4516	0.179435	30.0282	5.22222	16.9611	4.17121
12.5686	0.291771	24.3978	70.528	19.1121	37.5328	12.757	0.644366	15.374	0.107724
19.8203	0.0437788	12.5362	0.0911528	17.8875	70.7925	39.7105	0.0349418	32.0547	0.19256
10.9934	1.29521	42.4473	99.327	10.0489	0.124694	10.7731	1.41397	15.5743	36.7252
12.3408	0.495516	107.477	88.9134	39.625	39.367	19.2188	1.2875	16.554	0.00704225
122.084	1.37989	15.4132	0.0973684	11.5	0.258741	21.3197	0.0485934	19.6546	0.0481928
15.1281	61.0616	13.2729	0.120773	17.0068	0.702055	21.4359	0.235043	26.2491	105.717
8.57248	0.127764	42.7763	0.0228311	12.5258	3.69355	16.1581	97.4012	11.5528	15.1911
12.9511	0.12406	12.1399	0.0595238	50.2131	31.8281	15.864	30.9982	28.8768	0.161616
77.8639	0.191321	39.5141	88.7359	9.9385	0.328018	12.963	1.55556	13.0522	21.6787
18.4314	77.2612	28.5043	124.033	42.5725	102.313	19.1145	43.0904	18.5827	0.0305344
14.0141	0.0281124	17.2752	17.6909	40.8825	12.1248	12.3653	0.453875	12.33	0.732394
14.7825	0.11435	14.8288	0.5762	12.723	1.28106	47.5091	2.21136	46.2135	0.950521
11.19	1.14027	17.0408	0.108696	16.7842	4.78748	16.4025	11.6321	18.8133	0.891234
13.6339	13.9686	14.6196	0.4014	11.5698	3.89865	11.9945	0.838356	20.1787	0.0170213
9.03901	20.2128	13.7024	0.680525	13.3671	2.4914	19.0677	0.103586	10.4016	1.08549
59.7987	3.21239	41.1552	40.0123	29.1911	106.869	17.0163	0.96732	13.9609	0.0273438
12.6084	0.039627	18.3605	95.7767	12.014	0.884615	26.6723	1.65538	13.3475	1.0275
14.5091	0.5	58.7781	0.0365535	27.3133	0.108818	16.8662	81.1313	22.1227	74.9983
16.1008	0.0336134	15.7381	0.115321	11.0716	0.116711	20.6518	44.2789	37.4911	0.142349
13.8248	0.287383	13.9565	0.777778	60.6429	140.081	11.5837	8.63594	9.7037	1.29762
21.0545	66.8318	30.3267	21.5245	59.6842	28.9474	11.8262	4.71951	14.2323	0.0433071
12.1443	7.63918	15.5954	13.2601	19.7818	4.325	67.0636	0.257951	21.5686	0.102857
11.8347	2.29972	25.1304	0.0537084	13.136	0.654582	13.6497	0.890374	19.5262	6.96961
10.6691	0.576642	29.9943	158.591	12.0474	0.1	18.4573	13.7939	12.4716	0.0255682
11.7872	1.08718	37.5752	1.14028	11.4686	1.14004	15.4347	0.315299	25.2198	64.0198
49.6439	91.0417	26.2421	52.4342	19.245	60.5837	15.9524	19.1732	10.825	0.51875
64.7561	45.2123	13.7292	0.0916667	11.7431	0.0940367	65.0821	174.373	20.8031	0.0221239
8.8	0.212	40.7851	176.042	10.0747	0.0903733	10.456	0.7557	26.13	8.06631
91.6019	107.32	90.0381	161.009	45.8889	0.983607	15.4873	32.8357	26.1171	0.348571
36.1942	2.7804	14.8	0.072973	31.8545	24.1986	11.6291	9.90397	11.4934	0.786026
54.2061	0.602041	29.1594	2.5289	10.2088	0.556701	14.284	3.2561	14.6414	0.790646
12.1792	0.12987	14.1536	4.24728	13.2651	0.0771812	10.5893	2.61905	13.3713	2.17553
24.3349	1.42791	22.6295	90.2289	14.7211	7.76096	15.5794	10.6032	18.1059	0.00847458
67.57	0.0607083	17.7294	0.108247	16.2336	0.281022	13.2214	50.952	11.8163	0.058309
15.7988	62.3965	21.0771	0.0792952	14.1534	7.73163	16.8244	40.0195	14.0363	1.91003
11.8241	0.198364	17.9187	6.87889	14.7386	0.952468	16.9455	40.5708	21.1762	38.8983
11.3746	10.4784	152.714	0.742291	10.8177	17.9137	20.6299	67.1289	14.8238	19.8062
44.9739	46.3078	150.061	1.69979	25.3377	71.1887	32.9161	0.311709	90.2647	2.41046
24.1197	0.259259	26.1725	67.5775	22.5824	59.6471	33.8816	98.4822	12.4947	1.18861
15.7982	1.6372	32.8389	10.0347	14.6121	0.0818182	37.6167	109.595	24.6952	31.2259
11.381	7.16017	63.349	2.48658	14.8835	2.7832	17.2175	16.762	20.0256	58.2474
11.9669	2.44294	15.1841	0.039801	16.8597	5.48497	19.7014	0.109215	14	0.0818182
22.8798	0.12532	77.005	0.310518	10.4026	0.262582	24.7256	2.79116	18.2875	1.51399
9.86039	11.9221	15.9498	0.136201	10.6855	6.08092	25.2655	97.6817	12.7292	1.95979
15.2916	26.0386	29.2318	56.6364	19.284	59.9691	63.6646	2.07278	12.2162	0.0574324
19.0765	0.109694	21.5836	5.57491	20.2158	152.704	13.871	0.246544	17.7416	0.0280899
9.90782	7.94413	90.9573	22.2136	11.1667	5.33333	46.941	0.0429338	14.6479	0.0486891
12.9244	36.8533	19.4936	0.0340426	14.161	25.0442	12.3311	20.9754	12.924	0.243816
10.1333	0.404444	20.3491	26.1197	14.2195	5.97561	14.0795	6.24432	21.7305	95.0891
18.7111	48.3096	14.2481	0.101504	18.3096	16.8035	21.7025	163.061	19.9964	0.0397112
14.9951	53.961	59.8162	12.4402	26.2706	0.41649	18.8312	39.1646	51.5578	0.0238095
8.45085	0.115254	20.4545	4.15949	19.3757	0.36136	21.5405	11.1023	12.1903	0.0449827
13.4042	3.96341	18.964	0.135546	15.1016	0.479675	15.8106	22.485	9.3858	0.126543
13.431	1.41414	76.0312	24.1438	15.6474	39.7244	17.8004	1.31116	77.749	0.00398406
13.8985	20.4525	59.6912	172.576	16.3524	4.17819	22.423	0.0482759	45.5073	0.0167715
11.3289	18.6174	14.6197	0.0786885	13.7146	0.0283019	80.7022	4.05329	12.0199	1.25914
24.5585	8.99051	20.2834	65.2955	17.5125	8.3567	11.307	0.333333	12.4183	2.67974
10.1361	13.7988	17.5449	1.30618	11.3756	0.11991	32.4968	39.8814	25.561	0.420188
48.8726	116.802	17.5543	64.9147	11.0876	0.613248	31.1317	0.0292683	44.5388	85.6124
85.0202	0.0462428	12.8516	1.1365	14.6529	37.8382	11.4563	0.814085	13.02	4.452
45.5928	9.80374	64.9913	87.2143	38.5064	164.872	10.958	0.504202	17.4389	0.0519952
21.1779	12.8518	14.9384	0.168067	11.6409	0.482143	13.2242	0.363229	23.6277	2.0617
9.67123	0.0849315	38.0765	0.013913	16.4217	0.135972	11.8431	2.56618	65.1828	110.052
46.3	82.8475	14.4576	0.0909091	17.1162	18.6969	13.773	0.957143	10.6467	0.0504732
49.8514	143.387	15.2465	1.75346	16.3028	27.3781	11.2562	2.61983	19.6874	51.0361
26.2303	107.13	34.696	5.2656	13.2494	10.1323	13.117	46.3819	13.2486	3.60811
32.3512	2.77674	14.7472	0.321033	14.8982	39.8415	71.8157	97.8036	25.3402	77.2165
17.8449	0.0755467	31.9808	225.353	10.7233	18.7075	19.9928	0.0323741	61.9188	0.431624
10.6486	4.35676	23.2749	0.0712831	11.4296	5.42965	17.5671	0.643519	18.5186	1.32714
14.9841	13.4093	32.6064	19.4787	11.8201	10.4322	14.3129	29.205	26.3253	0.0226308
12.7726	35.6386	11.9145	0.0460526	31.8524	16.6565	16.8808	4.74766	53.3836	62.6013
13.6299	9.64138	25.0258	0.0515654	11.9788	0.849412	10.6697	9.13575	12.2543	1.9711
6.93793	0.189655	16.3316	0.130779	13.6945	3.26182	22.4557	0.170492	26.7306	37.4654
13.414	0.0922693	11.1297	0.126801	13.3074	0.618519	65.7644	0.0332326	22.1704	0.0443213
8.28376	8.27397	49.017	1.83025	20.9047	0.0221729	22.8127	0.168254	10.4095	2.39193
16.219	0.142857	17.9597	29.396	51.932	98.78	14.6272	1.04142	14.306	1.16791
14.3363	3.25167	19.1843	0.125612	34.2665	68.3802	17.6409	38.7763	14.6026	2.50814
18.9243	0.020757	25.1966	0.0662393	12.4924	0.177665	18.6174	1.42488	19.357	1.28825
20.2481	27.3428	13.564	1.28198	13.3447	0.18661	15.7183	0.242063	19.881	1.07486
11.8032	1.51521	24.0441	29.4666	10.4987	1.03733	14.5612	30.8378	10.3309	2.66667
12.9554	3.56267	16.3927	33.4464	12.0081	10.4462	15.4609	0.815884	15.5982	1.94135
15.2172	0.169877	14.3412	0.540434	9.38511	0.559871	14.5838	26.2635	22.2661	0.0141129
8.69799	11.6074	18.4618	0.411647	13.0634	11.6045	11.1643	27.2867	14.4392	0.217484
11.8427	46.8589	68.699	0.113269	27.49	41.9316	19.6507	0.563319	35.6873	1.75676
15.0634	0.273551	16.1092	0.389578	16.7544	1.3208	28.1279	3.67176	10.8201	1.57074
23.6099	0.0448916	19	1.36964	18.2222	101.862	11.6555	0.137124	31.1101	91.5484
46.5455	1.81447	18.997	0.175227	11.9321	5.94848	26.1409	81.0568	9.34015	0.59335
11.9035	0.0438596	19.25	25.8891	52.8372	92.0973	12.38	2.99429	17.6806	14.1838
9.93114	0.152695	13.0617	0.139918	10.4977	20.307	40.055	1.24071	16.9939	0.0787879
8.25962	0.336538	46.8382	3.88876	18.2815	78.1232	29.8447	42.2915	15.9304	0.035865
12.4815	0.0814815	19.6318	36.8303	36.2304	2.98953	12.698	23.4444	24.9778	47.9852
13.1536	1.9902	13.9021	3.3071	20.5131	34.4083	16.5061	0.233577	22.8422	8.75229
26.7384	0.107595	16.3634	2.13033	17.4492	68.96	21.1188	23.0442	12.7893	7.5
35.5746	40.994	16.8546	35.1306	61.0956	78.5874	14.984	0.0258303	23.046	42.3372
16.1358	0.984778	27.2924	88.5356	14.6364	62.0369	12.8284	0.997041	50.3373	0.172691
9.00365	25.5511	17.4177	44.171	24.0574	0.068306	16.8543	0.226087	20.0577	0.0787402
7.31683	0.70297	22.3318	0.0896861	17.0552	20.7242	10.6075	0.947808	9.48936	0.13617
14.4716	0.120567	14.3117	0.0883117	11.7035	0.213568	26.4847	0.248092	32.0945	3.26203
12.7218	2.10791	14.6848	0.187339	15.3103	0.381609	11.7068	7.76235	16.2429	0.847458
13.5959	0.107011	31.6895	0.254566	20.8636	0.224026	21.1643	6.32367	15.0838	0.771574
11.233	0.242081	13.5131	10.0496	30.2617	2.19689	28.6048	0.650735	41.0289	126.466
11.5707	6.48436	15.9484	0.603286	12.652	0.946463	17.5448	0.396552	15.2166	19.0623
9.73145	1.11661	16.4007	5.14431	16.5564	3.37455	36.3733	1.44796	19.3343	23.5552
21.1527	0.0123153	19.8657	0.727612	35.7706	46.7853	19.301	4.52985	70.2023	0.0431818
23.8451	25.8911	17.5773	16.7843	29.7482	0.405357	11.4007	0.363971	29.6374	0.0299065
14.704	2.88806	17.3415	4.82753	9.9338	1.63415	85.357	0.396896	12.2908	0.321429
16.5505	10.1935	14.3118	0.0441176	29.2829	15.3785	18.2098	35.4481	10.5039	0.888312
63.8035	0.19214	15.4045	0.240909	12.5508	6.60164	20.0339	14.3634	31.2424	150.326
18.2783	0.0950226	11.8756	0.0526316	9.41088	0.655589	21.9256	42.0334	15.831	11.3808
12.0831	2.19647	14.7215	3.0504	17.2679	0.295918	29.7771	0.0340557	19.8291	7.07595
8.41935	0.0691244	15.5081	18.0521	47.07	17.755	14.1802	21.7928	28.7585	147.784
10.3885	13.042	12.4258	22.8665	10.3535	5.18605	45.3	168.909	107.944	0.0470219
11.1366	1.67401	70.1508	1.06239	17.6568	0.437895	12.1557	10.3958	12.2795	0.218855
18.0953	1.22616	50.5863	0.0268007	29.6119	32.2435	11.2057	0.665988	10.1785	0.107744
17.0113	34.5042	10.8333	0.186275	28.7113	113.835	14.8442	7.7013	25.4807	73.2007
24.0584	37.3704	15.9283	0.0409556	13.3099	4	18.2983	0.0573614	50.7791	118.105
15.5436	4.65552	16.1288	4.60123	17.139	18.3278	9.71086	15.3594	22.3913	13.7101
15.421	7.41315	30.4953	0.0300633	13.4929	4.47207	16.1891	0.153846	19.6965	0.0564202
14.7612	8.78678	17.2435	7.72727	17.6598	30.5343	11.0957	2.04785	18.0438	5.20585
17.1725	0.35098	18.4937	27.2762	16.8634	0.0833333	14.6887	0.103774	37.0045	0.0357143
12.6521	19.2332	15.3761	43.3343	13.5647	1.25516	16.1243	0.0295858	9.52191	0.227092
34.8219	0.714052	16.4982	51.7287	17.8623	8.88043	12.4178	3.14155	18.629	13.3145
18.2546	0.107612	13.745	5.19419	21.44	31.82	10.3266	1.27823	24.6594	1.33125
15.3066	0.456446	28.338	69.1539	10.173	6.56013	38.2183	0.105634	16.9048	0.0119048
9.90385	0.0692308	36.6877	97.2493	11.8441	0.5	12.7256	12.9811	13.124	16.0923
11.8024	4.50488	42.5684	115.432	24.1501	79.6537	22.9958	0.0381356	12.7644	0.0891239
34.6688	8.23011	15.4427	11.8546	10.6383	0.131068	20.7394	39.9602	13.2212	1.86617
27.8964	76.0724	41.777	0.0274443	23.2624	78.0166	14.8969	0.190583	87.4581	53.135
10.8344	1.48489	13.9075	4.23844	12.5	6.60976	43.2893	129.006	10.3492	4.81179
12.1637	0.303097	18.8863	43.373	18.8723	68.6525	10.2651	0.00803213	28.2355	80.4479
12.9812	8.47458	17.0122	0.256881	11.6723	0.220168	16.2854	5.64807	17.8552	1.13374
9.30303	0.204545	14.7589	2.02837	13.6303	34.1333	19.2926	0.261053	14.2099	1.34733
11.203	9.26222	43.8646	3.75556	15.3071	1.91939	14.664	0.731183	15.1098	0.532197
9.71046	16.4282	15.2044	0.19562	14.2643	5.47577	14.9265	16.3791	20.8755	6.58736
10.7937	2.29694	18.4773	54.9421	15.1809	0.239609	18.5534	21.9762	23.6044	117.229
134.554	0.0325815	17.7323	38.7839	14.6213	0.208138	16.6375	5.16302	10.8	1.6697
13.4394	19.2526	12.307	1.5907	29.8195	5.37137	21.5571	2.65525	13.403	0.092827
16.3948	43.3206	16.6198	5.88023	10.4854	0.160194	16.3399	2.76039	18.5649	1.8398
12.9457	10.0362	66.6893	148.672	31.9837	3.48246	16.2944	3.71371	21.4446	57.932
10.3847	2.4766	17.7295	0.142077	13.6092	6.21316	92.217	0.0247253	13.3558	1.974
12.4155	0.055666	12.2615	0.0820513	35.3195	94.6252	15.2121	0.515152	26.7249	2.67162
11.1065	2.01264	10.7543	2.31266	15.5863	2.98697	11.5654	9.19159	13.3929	0.0214286
14.9159	0.036036	11.5905	0.383621	15.3731	0.151386	10.1481	0.118519	16.511	0.524452
12.0358	0.604096	18.4873	0.335443	11.8942	10.3041	224.998	0.207921	32.5255	0.0164204
15.4907	0.226667	21.3681	83.8626	12.8825	0.158763	16.2888	22.0899	32.7119	92.0605
19.8384	0.698276	22.373	5.68126	9.77044	0.169811	54.745	0.0239044	18.4511	32.8985
10.9865	21.6577	22.0542	0.0685921	17.2789	26.5817	26.6928	33.0512	9.91818	0.433333
30.5256	61.2822	13.9254	0.16886	11.715	2.16124	84.0909	13.3953	13.17	5.44664
13.4243	0.0336449	12.1774	1.54717	21.2549	4.40588	12.5265	8.05654	28.5458	132.436
11.0158	16.0931	18.9185	60.7947	11.2756	0.0944882	21.6757	55.8299	45.1576	30.825
21.7972	44.2897	11.7206	0.688222	11.767	5.1156	12.9	5.27636	99	0.0425926
10.7019	0.777538	13.1304	6.27174	11.9225	28.7289	14.1836	0.0767123	17.1559	9.70478
100.365	0.0243161	14.7016	15.6573	10.2509	0.344569	13.2121	0.246753	13.035	1.4519
14.7894	0.0613599	12.2645	23.7258	13.9679	0.0670554	14.1092	0.143345	11.1598	0.150685
11.332	0.198381	15.7082	3.14889	17.5434	1.80392	21.2308	0.663736	11.005	1.87531
12.5412	0.178431	25.0429	0.100858	11.9937	0.542857	12.2165	0.151203	34.8631	0.454768
14.4063	0.0245184	17.5421	0.410367	14.8212	0.0727651	13.9008	14.5429	21.4286	8.94694
15.1071	0.345865	23.7899	0.388608	17.7111	15.2933	18.7742	2.23656	21.1203	65.8671
12.0563	19.4453	18.2857	18.1201	11.3026	0.243421	17.1401	12.2792	27.2622	0.019544
34.9499	37.7107	14.7475	0.117845	13.3314	5.15698	17.7902	22.7622	18.5892	0.0124481
10.496	7.09519	19.325	1.99	15.8867	1.6699	15.2535	19.0106	9.11416	3.58447
9.55846	3.64552	20.4051	40.9873	16.8021	2.55713	44.7073	89.6293	12.2133	0.825175
12.4634	1.54878	13.1954	16.2044	12.1221	0.212209	20.9664	32.9435	11.3018	0.0385463
21.242	66.6764	14.8878	7.62376	12.1306	0.244898	16.754	0.047619	21.7954	51.9949
11.137	0.0874636	11.2302	2.99735	18.8235	1.07721	13.9351	23.4956	11.7143	0.0215633
12.8356	3.50478	60.0331	0.0264901	9.94242	1.58485	56.3743	0.871345	13.0954	0.0276923
18.9851	92.569	12.7886	0.114286	13.3224	1.42266	24.3307	17.2953	10.6522	0.0217391
25.2626	0.0424403	15.5977	0.0410156	12.1314	4.00902	13.4878	0.0884146	12.201	0.0294118
9.39662	1.7384	70.2241	0.477011	12.7483	0.064588	12.9069	0.0635268	8.18304	0.71875
8.63739	0.11036	21.175	48.5165	17.5801	9.74471	14.9647	0.451923	18.3924	1.15663
12.6682	2.16185	12.4116	0.139842	9.83933	4.1671	61.3181	0.461318	19.3077	24.6995
11.9333	22.4086	48.309	0.781116	12.9948	0.535433	61.4164	0.905775	10.964	2.404
13.5864	21.1434	26.7162	154.805	9.55385	0.587692	13.8839	0.0287141	9.53278	0.090584
10.7233	0.956311	16.0028	17.2566	10.7269	1.10127	9.94444	0.311111	32.6798	13.7764
12.4456	3.25063	13.6141	0.0689127	15.6444	5.26509	10.3685	1.27865	11.2374	0.877698
14.7907	44.6892	20.1158	25.2772	11.631	0.140476	14.5023	15.0959	21.0589	7.96429
19.8271	115.718	13.2707	2.10642	27.6076	23.8038	10.1838	0.115385	14.2949	0.0384615
12.2215	8.52258	35.6583	0.0364465	12.3785	0.169492	15.5223	0.252232	11.4663	1.48705
13.6797	0.0937881	23.743	0.158879	14.231	1.82911	14.5458	0.576271	27.3473	28.6238
15.1959	0.113402	13.2809	0.984971	18.5662	95.2715	20.5838	1.07784	11.5303	1.87273
16.0552	13.5387	12.767	0.0291262	17.0744	1.66977	19.6235	23.2733	23.8005	29.3479
19.3942	18.4365	23.9774	99.0633	20.3013	30.2863	18.7238	1.24059	21.9276	24.3481
12.6796	3.1497	19.0246	108.485	10.832	3.86235	12.352	1.21229	21.8455	0.0314136
35.5432	24.1062	16.3696	0.076087	12.0168	0.639731	24.3373	72.8717	22.4034	2.90446
45.0828	135.494	14.1877	0.0584615	77.2308	1.12981	16.4294	0.034965	19.8789	0.15566
9.26471	10.683	18.9023	0.0517241	18.6754	12.845	12.3695	10.8123	11.2007	2.13628
7.91406	14.0898	12.9887	0.441509	14.3134	0.109453	20.1908	56.1256	28.1879	0.301624
30.697	86.8932	12.8278	1.46787	10.9511	4.51556	16.6667	41.1951	34.4328	0.480692
8.95876	0.706186	20.7039	32.6625	11.7896	10.5938	11.8278	2.89426	16.9561	14.6926
9.39927	7.4359	16.9683	53.1847	9.66426	0.398917	14.5748	5.0017	19.4906	13.717
9.73333	2.83768	19.6824	104.294	10.5	2.17832	27.9761	52.5373	26.6769	79.5341
13.0904	0.792169	28.4062	116.366	18.665	113.236	61.5303	0.141573	18.0784	53.0598
10.8071	9.40675	33.8873	39.7424	13.1343	14.99	28.3854	0.0390244	31.2071	1.31714
15.2895	22.7841	22.1096	101.203	21.5762	68.1766	20.3026	4.80263	12.5681	0.0556622
19.6571	40.7968	28.6986	27.5106	23.1952	42.0238	13.9928	1.95307	10.3598	4.39514
10.4873	0.229091	13.8535	8.54579	10.3439	0.283439	19.3005	7.50638	16.778	0.462712
8.70141	0.0676056	13.3755	2.91631	14.3538	7.05819	15.4473	11.6838	12.9511	3.01663
17.8185	1.69854	13.4688	0.825	16.6587	17.4247	54.8577	14.8885	17.4944	0.677374
16.6159	0.865342	17.777	62.5931	10.8724	3.59644	69.355	0.164502	8.35338	0.244361
10.3574	0.485246	13.6897	0.415094	13.3051	2.00404	13.4828	7.49425	14.5532	1.57713
9.54108	0.464589	16.684	0.238208	17.1944	10.0461	14.1083	2.62748	10.9929	0.19573
11.262	1.58952	22.8598	78.2222	14.9725	2.88144	15.0385	12.0872	11.0849	2.17761
16.3755	0.148268	11.7838	0.612121	14.6161	4.3006	20.9649	13.5614	10.4677	0.0149254
55.9758	117.721	20.1141	10.8817	16.3191	0.419453	62.6059	45.9142	63.0042	0.10148
16.3012	44.6039	13.4414	0.775348	18.4744	25.1822	10.6917	2.22667	15.4574	0.0277228
14.1117	0.0776699	11.2083	0.0958333	10.9405	13.2162	16.7734	0.610837	25.1585	49.1918
13.6872	0.0481283	42.1176	0.0462185	11.4955	2.61424	21.8296	28.25	23.7072	0.386243
10.0762	4.92962	16.0363	9.69948	15.9163	0.342205	19.4575	22.3904	13.2599	0.215347
9.99267	5.48596	11.7527	5.80999	15.0961	36.5902	18.3718	19.1723	9.30734	0.0917431
11.5821	0.132836	12.1092	0.0970874	20.308	21.0017	11.4708	9.98189	36.869	0.0528736
16.3655	14.2964	117.843	1.5503	12.9961	1.13514	17.955	23.5949	20.2707	0.253275
17.1294	0.246231	16.7173	46.853	39.6706	19.3353	17.5767	18.8977	10.8863	13.9504
12.2169	0.740809	11.6571	0.259366	12.4044	4.94673	24.8726	56.0669	18.6065	28.3032
11.9174	7.51786	80.164	1.23656	12.894	1.30184	13.7111	8.34949	14.7271	1.93098
18.5583	97.7986	21.688	148.522	18.0884	0.0745856	16.4482	66.5987	15.3103	0.990148
17.2496	3.71504	11.2052	1.07803	25.8747	32.6018	10.9231	5.31674	23.6714	0.056338
12.8404	20.9504	74.1327	0.039823	15.1625	5.45417	18.1676	0.767991	15.5808	0.0465753
15.753	20.1983	12.1541	6.42294	18.1058	9.62019	15.4971	31.9669	21.2602	28.623
15.8027	3.12463	17.7739	23.8115	21.0734	2.68478	12.6492	15.4013	34.6794	0.0318471
16.0415	2.77409	36.0928	0.0253165	20.357	79.7771	12.7594	4.08406	19.6904	12.718
29.2796	68.8336	22.521	96.5154	10.8784	0.170599	15.2305	13.3588	18.6997	9.46246
24.665	13.65	105.946	0.0315315	12.916	2.72519	11.9956	17.5265	23.4011	20.9121
9.9763	0.297968	13.4866	3.68358	10.2169	0.0923695	11.8208	0.830601	26.1107	0.0342052
14.6546	6.06827	59.8307	2.85458	13.8194	10.2356	9.59914	3.17672	18.427	26.2086
13.7048	0.128571	16.4225	7.05164	14.3891	3.91468	33.1091	19.7455	19.9632	4.9761
39.0069	15.4919	19.3092	78.7149	18.848	0.0818713	12.1107	1.03909	21.6477	53.9978
30.746	0.032	10.4119	0.131343	14.8679	0.166667	12.5074	2.73884	15.3869	22.7949
15.204	0.176895	51.1762	115.753	13.2668	0.156182	49.9972	91.3664	19.2945	0.38
12.2463	13.2381	15.6689	1.26182	12.12	1.55342	11.6487	1.75986	21.1525	30.2256
19.2591	4.94243	18.0192	69.8141	19.1793	0.0712644	11.9583	3.17614	27.8024	93.6633
41.3198	68.3832	14.5314	1.84041	22.0351	137.157	19.7601	6.86887	16.4882	0.023569
66.7166	46.4973	13.7961	15.0337	10.7589	0.15736	10.5878	1.53226	47.4058	0.0194175
25.0581	0.195707	30.5436	163.874	12.2327	0.34714	11.7035	0.798107	12.0591	6.49367
13.1912	4.87034	84.9781	0.0263158	13.5817	1.25896	13.0402	6.04804	11.9642	6.21867
33.3813	0.219844	26.0767	88.5367	16.6701	15.1658	10.7724	1.04878	10.0986	0.234694
14.9951	13.7266	16.1936	53.9339	11.5748	5.1285	17.2127	12.2031	17.6239	0.259965
12.5104	0.0440415	17.7046	34	14.6434	27.4596	9.33913	0.256522	19.7882	0.281059
16.5476	74.3362	10.7944	0.167513	14.4363	4.30894	21.1003	11.9604	21.7713	0.0518293
10.5532	12.2081	18.0945	8.69931	14.6928	0.0811594	16.149	0.630372	36.1192	0.020202
15.944	0.329372	16.1656	5.21656	16.3641	12.7227	12.75	4.55508	10.64	1.512
10.3686	6.33212	13.9299	3.20172	18.023	0.332822	14.9217	0.619217	11.2981	17.5962
11.5208	13.14	24.4274	11.7787	11.8109	10.9359	10.566	1.60914	17.0093	9.58787
14.6659	4.53879	18.587	0.0716724	12.9669	0.112583	12.2459	0.714674	21.2696	0.470046
50.202	51.0358	30.3686	89.3321	99.4109	124.747	13.1	1.7	9.90964	1.12651
9.9901	4.5198	42.6204	130.009	13.2751	0.123494	13.2147	5.4626	13.9124	9.71713
34.176	0.0149813	16.4098	59.0336	16.2253	50.3584	15.8469	0.308612	15.5783	0.020202
13.2273	31.0833	14.7837	15.454	12.7463	9.67662	18.5992	0.109312	17.9634	21.3318
15.1696	9.23183	14.2424	0.336364	32.3979	5.01211	15.0482	0.0321168	17.6496	0.0626598
15.6086	70.8618	18.9317	37.0258	9.84087	0.471139	20.037	0.0833333	16.904	0.46516
14.3176	16.0338	16.6642	18.3659	15.5817	0.279468	13.4741	0.091954	24.3913	3.083
17.9016	0.0851064	23.6638	162.135	15.7765	0.139496	13.6111	3.83974	10.9619	5.37608
9.91105	0.0355781	12.1198	0.258065	26.8324	12.0186	19.5057	12.6056	16.2278	2.61631
15.6275	0.0728291	12.6127	0.0867052	13.3698	18.9199	21.9122	42.1136	38.7397	0.939726
15.0875	23.415	12.4	0.15082	13.2183	0.436658	20.3659	0.988636	14.0294	1.14706
12.6388	0.0387755	15.1413	29.677	11.1292	6.38107	15.2772	10.8812	16.5367	0.0146628
14.0571	0.535433	15.0833	0.538542	12.0916	4.33158	12.3533	1.19401	16.3347	0.0635593
19.9171	42.6007	10.4452	0.366438	14.5754	36.1868	101.19	0.0446602	12.0833	7.10417
10.335	8.1699	51.7725	4.98	10.7407	9.82716	18.6545	4.57078	24.7621	0.0900693
12.1828	4.13316	47.0972	105.409	11.8504	11.349	11.6475	0.211488	17.288	4.22449
13.1786	0.027027	15.6497	5.30272	13.0324	0.168142	20.155	24.7209	26.8985	0.233996
13.0372	35.1996	17.418	0.465057	12.8052	0.954274	11.9843	8.94751	26.968	0.0890411
10.9308	0.0446429	13.9215	14.3615	15.4408	0.138776	11.793	12.4818	22.5266	0.354399
11.1749	6.34305	49.4779	25.8793	30.6504	0.378049	20.4381	1.78761	20.1814	0.0323974
12.4041	20.2507	26.2484	0.076087	14.5076	0.664122	22.8553	1.34799	14.6713	0.148148
12.2555	10.3899	11.5306	0.139456	13.884	0.0876289	12.0713	5.21755	12.3247	1.0433
13.792	4.46715	11.0644	0.118644	11.2451	0.411765	13.8393	28.1501	14.7382	1.31302
14.9197	3.52174	9.40863	1.91624	11.0027	2.16486	10.931	1.47845	16.641	6.19681
10.0743	0.306931	14.9326	0.445693	15.0031	6.20063	14.374	1.08397	23.8952	43.4221
15.389	0.0391645	13.8889	0.307937	17.519	1.31517	61.3208	0.0346821	19.2374	0.226257
12.2552	0.899306	13	1.32308	14.0631	1.0897	18.4392	0.195893	18.0596	2.35106
30.933	0.209115	15.7645	0.145997	13.4035	0.184211	11.2174	3.25753	12.4755	1.41422
10.1131	13.9297	19.0877	2.92982	12.1143	2.43798	19.6689	0.0929054	18.1667	0.335979
15.6778	0.274074	10.6904	1.64741	16.3002	0.38121	10.6531	0.472789	18.5473	0.0845771
11.274	17.4041	17.7735	12.3848	22.8441	43.27	34.7452	81.4936	17.7583	0.981873
12.0686	4.98917	13.7244	2.15347	11.0027	0.373333	14.163	0.021814	18.3725	14.7594
34.8537	0.898004	13.4346	5.19517	18.9705	4.01575	13.0619	0.37156	19.4494	0.0642055
15.1607	14.2819	14.6908	18.8337	13.8123	0.164223	9.99609	2.15234	44.3694	0.0597015
12.3342	0.0224439	10.5718	4.76238	10.818	3.1844	11.533	1.30837	18.5959	0.0786164
13.0866	1.10355	11.4274	1.56421	18.0293	0.721271	11.5633	0.122271	10.9029	1.21281
21.8713	0.214984	16.1926	0.473318	10.5589	0.0107143	25.1925	0.184492	8.3801	0.352041
39.5358	0.0339623	9.17664	3.26781	10.6402	0.365439	26.2799	164.101	8.93151	0.109589
12.7287	0.0193798	20.2061	57.1878	11.9145	0.598575	11.6365	0.556225	13.3653	0.273063
15.9168	0.038817	15.0168	0.239057	13.8354	0.0579268	15.4314	2.30588	12.9903	3.93871
18.4602	26.1882	102.164	0.0208333	11.4876	0.0992908	17.004	0.715726	12.5294	9.5724
9.16054	1.59532	16.4633	0.0673469	12.4197	8.87047	13.3793	0.0957854	27.9067	3.89481
65.6649	21.6966	17.802	5.30884	11.5787	1.27778	15.6926	24.5945	19.36	0.0616667
14.9307	7.12267	11.2691	0.116009	16.3488	15.4828	10.9093	5.54626	17.1315	1.98263
18.1399	0.242424	13.3278	1.99666	23.5453	0.0397351	17.8	67.3079	11.1184	0.140097
9.54892	0.502575	18.4309	0.0996785	15.2494	0.0719101	19.5322	72.2924	17.9489	3.1962
13.3133	9.48498	26.4516	60.0426	23.7778	0.0273752	25.2097	1.07726	13.3593	0.112963
9.07634	1.67939	12.406	0.466443	12.4909	0.6	20.0133	18.4378	30.7335	2.85893
14.7373	3.38249	13.5263	2.35746	52.8453	0.0225035	29.7674	61.754	17.04	0.364211
11.1673	14.8707	16.656	0.0816	71.6782	0.0247525	9.6422	2.40367	15.4374	0.117043
11.3418	13.6985	12.8057	0.61336	9.20923	0.713846	12.3672	4.48708	9.93217	11.8295
36.7897	1	14.2379	0.107981	13.2525	5.2325	8.0625	0.371094	11.6991	0.319749
9.92333	0.17	15.1235	0.13745	12.567	0.594972	9.60484	2.61559	11.9116	0.0325581
48.3415	21.2188	17.8106	0.77533	13.7122	1.97384	18.2596	0.158654	12.6385	0.772727
8.3653	1.19482	12.9895	0.117991	11.6997	0.117647	22.7601	57.7197	11.437	0.151852
13.4709	7.09818	13.2776	17.1075	9.81897	0.0732759	13.1117	9.49918	25.6945	7.45538
14.3177	10.8298	16.1152	0.140234	17.6485	32.3292	11.0799	2.72222	18.4515	0.0494845
12.62	3.38286	9.56011	8.13388	14.0755	1.10596	12.1459	12.7897	13.9777	0.129464
22.858	8.87332	12.5296	0.177632	11.1352	3.4911	22.8246	80.2201	33.4328	0.268657
12.3069	6.53704	19.1884	0.274481	16.6507	13.5284	12.5056	1.47584	13.0276	0.158621
10.3278	2.55923	53.8655	5.55012	16.0385	0.399573	11.1943	3.71429	15.898	0.419825
17.5284	33.1062	12.9361	0.405556	12.9668	0.028133	16.6309	32.8787	49.8941	0.0117647
12.9859	20.829	24.5092	0.256046	14.2137	11.2034	8.67812	7.93852	52.8018	0.039039
15.2979	0.0520487	28.8758	196.518	12.732	0.088	9.86344	0.092511	15.6309	0.143251
10.2804	0.314642	12.2152	0.364303	29.8119	0.793578	18.2346	16.7773	16.0067	0.510067
15.249	2.67871	17.5859	0.0881057	16.6637	0.390135	53.8953	0.0872818	22.9068	154.574
27.0111	20.1685	101.606	0.0366748	14.3447	1.27329	18.3057	0.268571	17.6259	0.547203
17.0208	23.9167	31.3202	135.504	9.30263	0.114035	14.9606	13.2761	18.3947	47.1662
27.4419	4.56571	15.4786	22.6781	12.7376	12.9872	12.1527	15.1031	11.5532	0.0780142
19.2932	52.7168	31.8152	10.7988	20.4542	10.5897	24.3286	85.9437	9.98122	0.657277
10.2673	0.0594059	11.6624	0.35533	13.812	0.146214	12.2731	9.40741	11.7372	0.658703
71.5778	52.7956	11.9654	0.394464	11.6959	3.80994	19.4575	24.1368	10.4722	0.490741
124.773	0.42053	14.2854	1.86104	15.8416	1.48185	16.6358	38.173	18.4501	0.097561
21.4761	62.8719	15.8815	37.3653	18.3626	1.09593	68.9947	48.5628	17.9965	1.07604
13.1782	14.4349	19.151	0.0612245	11.952	0.394667	10.6746	4.26485	13.0682	3.72159
16.8341	0.185185	17.4041	73.4262	21.4205	64.8198	9.54909	0.301818	11.8052	1.25859
13.75	2.38254	12.3585	1.11581	11.6531	0.085034	18.1227	4.07362	133.801	0.113248
9.47376	8.73486	16.1643	3.09662	19.0423	1.00445	17.1159	33.9804	19.0479	3.77011
12.4352	10.6389	18.2877	49.7101	11.8675	0.0541311	12.8979	0.196335	17.8354	0.0374065
13.3122	22.7512	11.6442	14.089	14.6103	3.17279	12.2839	6.22258	20.6354	25.0232
11.1953	3.08108	13.8651	4.58553	14.1776	1.03618	22.2661	8.99032	17.4014	0.0328638
14.8599	1.46051	13.5618	0.0823529	11.0088	3.30914	19.6765	16.5378	12.5945	0.562633
40.3638	109.636	42.0837	0.225681	9.27306	5.54244	102.533	0.0690909	13.0108	2.02054
15.3859	1.42972	13.9464	3.72386	11.5708	9.10833	18.9559	55.318	22.7169	0.0772059
14.9161	18.2236	61.7715	0.162162	12.6578	22.1639	12.4436	1.47335	31.515	0.073903
8.0106	7.83039	16.4296	62.8741	10.6935	0.672986	13.2308	8.64423	41.7238	1.57072
10.7756	4.85319	11.1082	0.297959	11.7895	1.29532	10.3752	0.509716	54.1379	0.187243
11.8766	40.8576	14.2426	1.69853	11.7451	2.8848	15.7934	53.7934	16.5813	0.628049
15.9821	38.8209	22.1111	0.173709	33.1273	0.164456	14.4737	0.465789	14.5028	0.0870787
27.4934	58.5009	22.5707	6.40647	11.1297	1.46025	17.3592	25.5515	13.0236	0.141732
7.95533	4.61856	21.2455	14.063	12.2899	1.92437	20.5587	26.4366	29.789	0.416185
11.4197	2.47213	12.689	0.24838	25.3754	122.091	14.6462	0.116601	21.5467	58.4556
13.8071	0.481273	17.5178	37.0178	24.1798	15.6488	14.1026	1.1339	37.8673	145.956
14.7029	0.730051	11.747	0.86747	12.748	3.91304	9.90937	0.543807	27.5283	1.24565
11.2085	0.839437	11.7716	10.2891	10.3967	9.80995	12.9966	0.285714	14.5158	0.124088
37.7404	14.8442	13.7643	15.0199	12.4936	3.59288	16.5838	21.1525	16.8981	51
11.5952	0.0692042	14.8106	6.47722	10.8679	0.166867	17.2482	32.2305	20.1143	7.23956
9.9685	0.0787402	13.7437	16.7892	10.7481	0.223228	12.0491	0.266355	16.0773	0.0124688
10.897	0.206089	23.5471	108.041	12.7696	4.54188	11.2262	5.36976	14.0262	6.21723
12.5438	27.6058	60.9332	0.0240642	12.0737	4.05474	19.0827	0.89044	28.9323	7.70573
13.9626	6.51969	20.6661	121.182	17.2478	7.58114	19.2793	65.622	15.8696	0.0410714
18.1813	0.043088	12.9197	4.01447	17.1535	0.0204604	10.1562	0.934375	18.995	0.0200501
11.009	1.15361	16.5906	0.33125	11.0479	0.0616438	15.0735	0.352941	17.5157	0.0244755
28.7102	18.6019	29.1022	0.153242	19.3868	78.4403	19.4271	1.93576	10.0965	1.03475
8.89299	0.0885609	11.1029	0.0537143	13.2414	12.7011	16.3165	9.76203	24.6346	95.239
14.8903	1.36151	13.4009	21.9136	12.6438	8.70915	16.8707	11.3325	12.2673	7.4505
11.4982	3.90037	32.7928	203.888	10.0729	0.711806	14.898	35.9512	11.8642	0.246914
11.4391	0.0673077	16.6738	75	10.8522	0.655542	21.0652	60.2322	22.4161	13.5099
14.9521	3.38083	18.3373	0.0843373	8.12332	0.0335121	33.1641	0.0153173	13.8222	12.3511
11.3899	4.45165	11.8042	0.13577	10.7593	0.257261	13.5367	0.0440678	15.5018	0.100358
16.2933	0.985866	12.831	12.5	17.3453	25.0279	12.1013	0.160338	82.3236	0.00973236
27.2664	78.9577	12.2015	0.456274	14.0679	6.27706	82.2008	0.208925	45.3391	172.772
14.615	36	13.1561	0.304348	10.8878	0.678049	12.1397	0.201995	25.2204	0.0204082
17.128	0.0972447	12.7437	10.456	13.9144	2.26931	17.5152	1.07765	18.6594	12.6746
17.8965	1.40152	12.734	1.03205	9.68722	0.136564	13.7281	1.73509	40.4209	0.104743
15.2188	0.0691964	45.5079	0.0515873	35.7597	73.5278	13.0759	1.80858	16.4313	0.0485782
16.9088	44.8111	16.941	0.798893	13.955	0.255255	13.4262	8.65436	11.4809	0.614504
7.65018	0.250883	15.8373	0.357062	12.5103	6.63326	20.0934	36.7582	30.0069	107.288
10.8094	1.96774	12.4969	24.0825	14.9456	0.610879	13.6781	0.235872	22.5389	0.0362694
15.7251	4.98066	13	1.03215	11.1464	7.45049	25.7739	91.5349	18.451	0.720408
14.4209	39.4355	11.8481	0.49789	11.9353	1.68823	21.3502	106.132	68.6048	86.8404
13.4409	0.0615764	14.9437	1.68545	11.7244	1.33465	32.742	42.8993	13.1986	0.0527778
20.7342	1.62447	12.5071	0.113475	27.0397	23.5431	19.2522	10.1362	19.1776	41.8158
14.6865	25.7352	13.3926	2.29195	12.5184	12.2635	17.3165	3.29017	13.1456	0.665953
17.103	5.05684	19.8468	77.5029	21.1101	0.700917	18.1792	0.101299	10.6	0.463768
17.1648	0.249042	18.9602	7.43243	17.4159	8.68116	10.23	0.00319489	20.5243	16.2734
29.4826	2.02249	13.3243	31.842	10.8734	0.691293	94.8507	0.0236967	25.8981	164.949
17.0195	0.017316	15.4484	0.915493	13.4418	3.2806	12.2215	0.0846906	17.6369	4.16024
11.8452	7.70952	10.1538	8.61058	13.0276	10.9503	11.0064	0.778252	17.6497	0.0405229
10.6819	26.4279	21.2245	2.30579	74.0311	2.23529	27.5382	8.89313	15.7812	0.117788
14.5425	0.556604	15.3802	12.3942	66.6791	3.38806	20.6104	0.531418	12.1097	2.8871
17.0547	36.0182	17.9865	1.51351	15.7008	17.2453	40.8131	87.8902	23.7274	34.8072
15.1339	1.08929	13.8974	10.3128	37.2213	0.596838	66.3775	121.308	32.1271	126.688
17.4551	1.49269	62.288	63.9705	16.8796	0.218487	10.0411	0.243671	17.202	59.626
18.1412	5.87269	10.2756	0.348889	10.2894	0.0516796	13.4268	0.294979	14.6764	0.301124
34.7209	93.617	13.7767	0.0845295	17.6632	0.0376569	38.9683	0.00904977	14.2512	0.0243112
6.45899	3.38918	12.8736	2.13718	12.1393	2.86966	11.3578	1.16114	9.96672	0.0399334
12.007	12.1066	10.6068	0.145631	17.7706	22.5991	12.6935	1.68844	18.7768	7.51368
26.535	0.29972	11.4124	2.55891	10.6868	0.123684	19.1692	0.169197	13.9064	0.0200669
26.9808	3.07544	11.1038	0.622951	10.7928	11.0623	45.8913	7.40217	9.51148	7.70564
25.8682	0.147287	16.2239	0.130275	17.8756	0.0339367	16.4095	0.37619	16.0521	0.0758294
10.2613	0.126126	13.8537	1.05923	17.2413	7.05594	17.2189	5.36695	21.8867	0.285714
13.6343	41.2551	10.4164	0.0648464	10.5882	1.35948	17.3964	0.53068	16.2284	0.140086
10.3252	15.4612	17.5569	36.9655	14.4821	3.03846	14.8093	0.0911017	9.66667	7.05263
11.4678	5.07921	18.2417	62.0728	14.6954	22.0482	35.1269	0.0453172	22.875	0.0367647
10.0594	0.926941	30.8825	4.21587	12.4303	4.07565	10.7804	6.09199	13.5038	4.11587
16.4992	0.879339	13.7496	2.95462	10.4265	7.0681	16.1919	0.0654628	41.8161	29.1704
19.7443	3.55682	31.6328	0.41533	13.0066	1.33333	20.4628	0.0478723	11.722	6.83902
10.7226	9.10616	16.4585	2.93231	11.728	0.857741	21.6685	0.342318	20.3951	1.17711
12.5148	6.47679	14.8302	1.56761	13.228	14.7818	11.0671	8.29505	15.9577	18.5765
12.6055	0.702422	22.1613	0.0946237	11.3649	0.0777027	23.4107	0.368948	12.9869	3.36393
14.3704	5.23027	14.7717	1.56609	10.4264	0.153976	17.7914	32.2825	28.4368	0.329764
11.6103	3.82564	14.4564	3.57429	9.61259	0.479419	16.4793	7.80178	19.1413	15.3863
28.884	51.9062	15.1384	0.161017	12.2327	4.72459	31.5306	0.0128894	109.292	0.0302376
12.8443	15.3413	10.6826	11.8696	10.7322	0.988604	82.2087	44.3225	38.7991	2.8747
17.721	14.4943	17.527	2.5	12.5164	1.32917	22.8908	17.5482	27.3156	0.61144
12.7704	0.17942	38.417	48.5561	9.42807	0.308772	85.7353	23.2316	19.9197	0.0240964
12.0933	5.76833	13.339	0.458422	9.91506	0.818533	21.9045	27.9098	14.5347	0.174484
16.1642	0.646628	19.3919	0.110169	13.1395	36.0651	11.6382	4.35043	25.474	37.1055
21.6309	0.0673317	13.9109	5.59631	14.936	0.054878	15.0983	5.38248	11.7695	0.144981
12.7832	11.1489	16.7273	0.0324675	11.3861	2.74531	13.4917	1.17021	14.2106	0.0324074
10.0881	7.61303	11.0305	0.129771	10	0.891954	8.51793	12.7211	19.5238	45.1289
14.7818	15.1567	64.8889	0.0716846	9.18587	0.449814	16.1693	25.3323	15.3787	7.70896
12.3203	5.10938	13.8252	0.64823	25.3007	56.5152	30.9481	0.0562771	7.71429	0.362934
9.29968	10.0883	12.9676	5.70833	15.765	8.67866	12.5287	12.7311	19.4	0.288421
9.08612	0.291866	17.048	0.297092	17.6165	1.56932	15.9049	0.0461957	11.4842	0.0723982
11.9601	1.34188	11.6836	11.4384	17.6491	0.192982	18.412	54.1199	17.8365	17.6481
12.9708	2.47766	11.6119	0.576119	11.4351	0.164502	13.3203	0.635945	14.0686	1.36412
11.9215	14.8753	115.827	5.59296	10.6911	1.81957	12.1881	1.63333	14.3188	0.0600414
14.3909	0.132727	24.3039	0.0759669	41.9893	47.6139	14.8348	7.22124	21.3352	0.145604
20.0053	22.1888	18.0257	11.7714	12.4568	3.01235	28.3012	9.13976	80.0784	11.4784
11.4458	0.0361446	18.9693	0.0350877	15.5409	21.2872	10.0689	0.399606	20.9132	14.9102
33.0341	53.0406	14.3405	0.036193	18.8615	5.82374	79.7179	10.3526	12.8315	10.2097
11.7456	7.81297	14.0928	0.0603248	18.5325	0.202109	60.7461	0.0181347	59.6698	0.126543
23.7907	4.95155	10.6332	0.0655022	12.7095	0.137387	15.3471	21.7388	17.9387	0.0980392
16.6894	109.925	14.2918	5.32626	10.6008	2.04412	28.6718	2.99746	12.7925	2.93776
10.2073	4.10799	12.6995	0.80303	10.6091	0.0823045	20.5098	101.324	21.3972	43.4473
16.6673	3.76883	11.0729	3.71151	18.0973	2.94617	13.4367	0.261224	22.1427	34.4729
39.6032	1.81508	13.4823	1.00951	16.9429	0.202597	9.10769	1.68462	28.8596	133.643
21.0481	65.9519	12.4094	0.380577	10.9761	4.1565	12.2712	2.06712	14.1736	0.424242
13.2292	18.6333	14.8929	2.53721	15.5979	0.0996441	11.9048	0.0879121	64.3342	0.0997305
14.7269	0.684615	12.4523	1.18523	13.3767	6.99499	17.8107	22.9831	14.5473	0.281065
14.8926	14.4421	17.6671	42.8038	18.9977	0.231308	20.1073	97.0282	35.4526	1.80526
12.2341	0.859532	14.5224	0.249412	19.309	65.2588	19.4535	1.68031	18.2476	7.14313
20.35	7.04286	12.9878	0.603659	14.1638	1.14972	11.1245	0.0301887	9.03448	0.241379
12.2969	14.5985	12.2801	2.23698	17.9971	0.475219	18.1746	61.4015	15.6897	2.15776
13.5226	20.8459	19.8881	2.50909	9.81013	0.0632911	12.8682	0.279743	28.9355	15.7935
13.9865	3.26517	12.9364	4.11243	14.8561	11.5509	18.2271	3.8952	32.3285	64.0707
14.3914	67.1053	14.9667	0.0266667	11.2048	0.0542169	22.0421	52.1682	16.0789	0.116371
24.1652	2.18018	12.393	4.72059	10.5925	0.153605	101.32	0.307018	11.5743	0.0201511
7.6	4.49355	61.3563	0.203593	20.3912	64.2917	15.7349	1.01342	17.3284	5.71808
14.3929	0.04	18.7339	0.656331	9.59101	1.65169	30.0784	0.823529	10.2383	0.184579
10.195	0.442177	17.0291	0.397287	10.6944	0.583333	29.3763	166.715	16.4702	0.112466
18.18	0.0309893	12.6046	1.30086	10.2582	0.0654545	35.6234	11.5417	53.4489	0.0645161
9.21975	2.21338	13.5847	19.4345	14.0507	25.0272	64.3619	50.751	18.4763	5.1741
8.97783	0.0399113	14.956	6.13354	17.0055	46.9114	16.2595	17.0462	10.9651	0.825581
13.2997	2.19395	18.8204	11.0161	12.2662	0.248811	18.4444	0.0660661	28.6581	6.85023
17.8502	62.6476	16.6822	1.70543	14.8278	5.00783	17.3795	1.27036	12.587	0.025974
12.4122	0.563063	25.9642	0.0339623	15.4416	11.7175	15.0159	0.828025	12.8652	0.0434783
14.7565	41.664	13.7871	12.2363	19.9216	0.0735294	16.6059	0.239407	17.6455	0.826291
27.9237	0.100509	12.0333	5.34096	11.5209	2.37299	23.3704	1.17329	16.9441	7.8882
15.311	1.54849	11.841	0.568905	16.3005	1.33654	10.0422	3.16566	10.7377	0.328221
16.7425	48.3174	12.2061	6.04605	12.5084	0.0668896	20.0554	0.151603	19.2589	9.67221
48.0639	16.8689	19.5427	5.04132	10.3309	0.156364	18.0385	8.5858	16.3018	10.957
12.0939	0.146939	13.2986	0.312329	11.5872	1.97297	18.3498	0.0684411	15.7055	0.750809
10.6993	0.241259	93.7072	46.8224	11.1159	0.799172	31.2424	5.26441	12.4436	2.51818
14.0562	9.8465	17.4602	0.0737052	10.3682	1.08915	12.2256	3.57179	36.9265	98.4152
13.8357	10.3516	19.3612	0.044226	37.3418	59.7018	13.7085	13.522	22.3589	71.6909
16.9788	53.131	63.9067	0.122667	12.7425	16.3441	12.913	1.95652	13.7761	1.95522
15.2379	55.8643	13.9191	0.0295858	18.9022	46.2101	16.2482	0.291971	22.668	55.278
14.7509	51.0377	11.9228	6.70062	51.3381	2.40064	13.6654	1.52045	14.9843	0.827451
20.8954	9.14286	59.5951	109.607	16.3536	0.952471	19.1146	0.041502	64.5784	0.020794
18.5844	42.063	11.6849	0.592466	15.0687	0.819338	20.7537	1.03158	18.8762	0.0179153
73.2877	128.466	15.8132	13	10.4767	0.88016	14.6124	0.940191	21.0548	71.4863
14.9586	33.0796	10.1024	10.6195	11.3547	0.587209	15.2397	10.2562	62.6143	0.605119
14.3349	19	16.2702	0.068323	13.2758	0.0242424	12.7203	0.152542	14.2606	0.158898
18.4259	33.4698	16.6401	23.8097	12.2996	14.7595	88.4179	0.0790274	29.7108	2.67944
17.9721	0.0343348	13.2158	5.03206	11.9136	1.59242	16.9656	0.415233	18.5184	22.275
11.0302	0.36891	15.1414	9.54098	16.2675	4.2028	21.9658	9.84472	10.7603	17.7678
15.147	0.0541586	16.9279	20.9279	19.7865	75.0899	14.0378	1.27297	11.6443	0.122449
11.9497	0.230769	11.0272	0.494163	10.6645	0.558587	17.3042	30.3194	13.9655	0.023988
15.1505	1.10201	20.7329	0.658137	13.3614	0.837349	19.489	6.87123	18.0448	0.0682261
7.01883	3.73013	13.61	1.95753	13.1194	5.80224	11.2822	1.50072	21.5493	44.5829
12.1661	4.17868	11.1471	0.329721	12.8962	5.98188	26.4209	0.0235043	22.7305	16.5924
12.6884	0.214286	15.3822	0.664544	29.5066	0.220395	11.0274	0.575342	20.6597	2.67675
17.695	16.768	13.2885	1.43817	8.85	0.342308	16.4257	42.6104	19.2836	46.077
23.3141	3.2147	15.7483	11.4327	14.4984	9.97068	10.756	0.382775	17.0107	1.43694
16.3291	37.75	31.1822	1.08686	10.8983	0.892514	53.4335	73.5279	17.6942	0.253444
21.8142	13.8868	10.0865	0.112179	10.8173	0.833887	15.7473	0.0533808	28.5867	3.8766
17.8995	42.2131	13.8194	44.7161	10.3068	1.93625	14.2233	0.858086	16.3443	32.8306
15.8683	20.0669	12.2693	7.91611	11.3435	0.614801	15.6623	20.8442	17.7373	0.686709
6.94245	0.473022	12.2411	0.48227	12.1803	3.39813	14.1864	0.75	30.1338	1.86245
12.5784	8.93873	13.4071	4.65714	11.9049	10.2854	14.2335	0.242038	15.7019	2.6206
26.1996	66.8758	11.697	0.140152	14.7914	8.59429	16.3465	0.0511811	19.3487	19.2739
14.406	6.96557	10.0123	5.1831	12.8293	24.0288	22.5663	78.3819	51.8326	134.302
16.4425	38.9735	12.8087	0.143478	12.4958	11.6128	14.3192	19.7573	14.9903	0.281553
21.8079	80.2913	12.9052	0.334165	13.3848	0.195122	16.148	4.34156	53.1845	9.98706
15.256	0.996587	22.3489	0.410072	10.6387	0.10084	12.7751	1.82405	22.9286	58.1912
14.736	0.034965	14.3492	0.25	11.1818	0.295455	12.5707	0.0788043	17.1436	0.842382
49.0179	81.4367	9.79545	4.47403	16.9388	35.1151	44.3295	16.2912	13.9583	1.32292
15.8462	0.100733	14.8933	0.316705	10.792	0.328	13.4471	0.0936556	15.4618	0.139219
13.7218	14.1732	12.1921	0.0629139	28.5495	13.3364	14.5738	3.21107	22.0813	16.7698
47.2827	59.2451	13.1609	1.55727	13.1029	7.01103	12.6466	1.6569	19.1834	2.64151
15.2274	13.8165	9.50219	0.252555	17.6701	11.7843	13.6222	3.85469	23.2297	18.4347
9.22137	0.160305	19.6567	6.58778	12.5831	0.646526	129.927	1.38168	21.584	0.341603
25.0617	0.580977	12.3795	0.157895	15.5361	65.1694	15.603	50.4299	15.7841	42.9581
19.6221	75.9465	13.1095	39.4677	11.1654	23.0752	18.0713	32.0336	11.8964	15.6673
103.033	0.0596206	13.364	0.233216	14.779	12.7251	14.7831	0.0984615	17.1429	47.1945
17.0572	68.2723	10.7319	2.63404	11.0427	4.42486	13.9365	0.0115385	17.0676	4.03824
14.1715	5.69657	14.7991	10.3085	17.8554	0.372549	19.7994	7.52749	94.0092	156.345
11.6415	0.125	14.6063	5.10476	14.4471	3.18235	14.2202	0.494585	20.749	1.10359
14.2915	27.7289	14.9696	11.1913	27.9635	2.90754	11.0597	6.74129	35.1801	0.0254042
13.7264	44.1183	22.4812	0.0390173	10.3652	2.19565	11.699	0.0582524	17.6638	0.126338
16.1256	1.00688	12.2526	0.113402	18.8516	0.785714	29.8791	24.4549	31.7164	49.8655
12.2821	36.359	15.4496	47.485	9.74766	0.13785	13.4653	9.06019	16.3195	0.105263
12.4831	7.38559	10.6941	3.84018	13.7413	4.81739	12.0439	3.66796	21.7917	0.0281426
30.625	82.569	12.6983	7.55706	16.1074	1.15185	52.0088	80.0264	10.8479	7.11633
51.3986	153.348	11.709	0.439932	13.1282	45.5855	19.0838	2.75579	17.5764	0.172911
18.8734	68.3314	11.7491	7.33626	12.2629	7.15299	13.8063	5.77465	38.814	30.863
16.3201	0.0571049	13.8943	9.7732	13.0712	13.5342	17.1473	0.0352697	21.2316	9.22632
24.0814	0.0814249	10.4338	0.211813	10.8391	0.28046	23.0263	58.188	27.7061	0.0248834
14.8711	45.7732	10.5427	0.862694	21.1641	0.5	18.2017	0.0700855	16.1866	0.0335821
11.578	2.23988	13.8507	1.93006	20.2528	9.98178	15.2903	26.8372	11.8577	0.760163
12.2297	0.109049	12.2383	8.35018	15.8231	0.555957	18.4938	5.08	13.515	0.803987
20.7138	79.4503	13.5571	0.141553	11.0712	0.209964	170.397	16.6064	20.7775	38.978
16.2405	3.32595	12.4472	0.211268	10.3308	0.0967118	12.8311	6.11149	38.3251	56.9241
28.8026	24.9298	16.3501	27.491	12.7212	9.80669	14.4809	6.60617	14.8675	2.37528
65.3521	82.9137	14.999	16.3124	37.7609	169.711	14.6567	0.354077	11.8733	0.0264977
14.371	63.5452	13.8895	0.0607735	27.4901	0.342254	13.4503	9.2924	44.1543	24.4938
39.9465	90.205	11.3801	1.22945	19.0543	0.126761	16.7957	0.0231884	18.5354	0.547692
19.6105	71.119	14.4558	6.82051	13.9818	2.18182	13.6883	0.286996	17.4881	0.0146789
12.68	0.386667	14.303	4.99663	18.3652	0.0327456	14.7607	15.5711	11.0219	20.354
14.5563	61.5023	11.6804	10.6997	88.9853	0.246777	20.0807	58.769	17.0689	0.388123
14.0144	12.6173	14.5933	0.996269	14.6345	65.7208	14.0556	0.0308642	30.6855	0.91453
15.2252	0.087395	9.72177	14.3387	14.7	21.5259	32.4459	0.139073	33.2339	0.405963
62.2359	102.002	12.9918	8.98854	13.3757	0.127168	45.2649	0.285421	25.5339	54.2956
10.641	0.0242291	83.0293	0.0162866	9.37768	0.0858369	21.2116	59.0657	25.723	125.509
14.812	19.4231	14.7671	1.5443	15.0527	0.258004	11.7995	0.148585	11.64	10.656
29.327	38.1997	19.1769	4.54154	12.5704	0.169014	34.6615	9.78261	15.2781	0.556291
18.2488	12.3199	13.3838	0.205387	12.5406	2.2465	16.8753	38.9015	10.7388	6.22015
15.0492	0.0492021	12.0896	0.741036	17.6343	6.14266	12.0108	17.0538	10.5018	6.13684
9.56172	0.945607	91.439	0.0232558	17.6622	14.2757	13.1036	24.886	23.4558	80.0986
35.2948	47.8705	13.4631	0.938931	19.768	82.0352	18.1914	1.53333	46.4147	19.3641
47.8638	114.606	9.9295	9.92022	13.835	0.215886	20.4345	1.67416	24.2017	17.4654
25.2701	24.2117	11.1583	0.0539568	11.7061	1.10612	23.2177	0.0683544	19.4467	0.0192308
18.3704	65.4463	14.3315	7.3972	26.1307	48.3464	11.9261	1.3035	13.0744	0.827778
16.1664	56.1074	12.626	2.88618	12.6623	3.04918	14.6835	0.382524	22.7167	2.19922
65.9563	183.549	18.1079	0.0359712	14.8582	1.87687	14.3605	0.0257511	15.3416	20.3369
14.0396	0.326979	79.0231	0.0257069	9.99533	0.392523	13.9514	0.0428571	23.668	8.75374
37.0844	43.5658	13.0261	2.26493	14.7857	19.0097	12.6527	0.336283	20.713	0.626424
41.4283	1.42204	13.5901	26.5065	10.8858	0.289982	10.2154	4.56009	18.5811	1.27297
13.9351	0.121212	16.1184	8.74342	26.0864	0.0460653	19.6305	0.3867	19.4612	0.0205479
15.2204	0.505732	13.181	0.0949555	11.2167	14.7286	17.2577	82.4209	16.7981	4.10096
12.2591	9.95995	13.9247	0.0888554	29.7823	65.6478	21.7485	0.216495	15.8727	0.427273
45.1182	55.0485	16.4564	0.0947631	11.435	0.307593	13.2161	12.6935	13.4857	1.23929
33.2049	81.3507	20.2364	2.08182	13.1397	0.698324	27.8175	0.0684411	20.9282	0.0773481
18.8997	35.1471	11.3185	1.68493	12.9397	39.5661	17.3098	0.0170732	37.251	72.3968
9.95455	9.0303	65.1035	0.0176768	40.965	0.0582751	17.0877	0.847742	49.4687	0.106262
25.9476	21.4534	14.4295	0.0470016	6.65581	1.53953	16.8912	50.8211	16.5369	6.42857
17.0112	0.0266854	12.1585	0.150084	9.64087	8.80805	14.7552	0.211618	11.3165	2.43297
11.376	1.96267	23.2585	44.8574	29.1556	0.05	14.588	0.182628	40.584	0.0110193
18.683	0.0742754	11.9644	7.33333	40.1128	0.0132743	28.0155	1.39104	16.6429	7.67857
15.5516	29.9707	21.6898	20.3325	25.0499	0.579173	15.6561	1.44673	64.8466	3.21661
16.4329	0.0583039	14.1759	0.460177	25.3306	1.15924	12.5632	0.0689655	17.9237	54.4769
10.8	3.33913	12.7855	0.0852713	16.8061	37.0679	16.393	0.316279	30.7054	0.713427
19.5675	0.808682	16.7518	0.121718	16.2124	0.223118	11.927	21.3757	14.9513	0.0663717
40.3476	96.4742	14.6018	0.543624	14.7906	0.113636	66.6524	5.307	15.3818	0.0236486
23.4036	47.0904	10.7437	4.12814	19.6575	30.1977	60.8996	4.07435	46.0099	0.218254
12.5885	0.0311005	11.6667	0.123123	12.0223	0.111421	14.8254	43.246	19.2443	8.93451
8.91153	2.6193	14.1833	0.0708333	10.5417	0.204082	12.9727	2.26739	19.1938	7.17697
12.7803	17.9891	14.8478	8.81118	32.4967	3.2022	59.6141	43.5646	19.1744	1.0251
11.3909	1.06029	37.8208	136.01	10.8746	0.225397	18.6761	0.538732	12.1291	0.220253
22.3308	48.6995	13.273	2.86614	57.1132	0.124711	72.612	0.0264256	16.2206	23.6361
16.2969	21.9392	15.7744	0.0325815	14.535	15.1799	17.5635	11.4762	32.1549	30.9742
16.0571	16.9201	16.9198	25.8316	9.74387	0.0735695	64.0653	35.4429	59.3396	104.274
15.9369	0.782077	16.2705	0.079918	13.8018	0.926829	16.8656	0.0349908	32.5532	84.9478
8.25352	0.321932	11.2172	2.86724	11.8351	1.20557	12.2048	17.4449	24.1498	77.6878
7.76446	0.0454545	12.9151	0.157233	20.4521	0.171983	55.7631	54.6523	51.8028	0.12993
14.2075	29.3113	21.3295	40.9886	13.6262	1.40033	44.478	98.465	26.5967	0.0596659
13.6476	38.2335	29.5931	146.946	5.3722	10.9686	42.1907	0.0544747	11.3595	3.14937
15.2783	32.6117	16.2872	5.95745	11.5522	0.900498	12.1117	0.584951	23.0458	22.7077
63.1626	151.533	17.287	3.17069	11.6721	0.353153	13.0673	0.0286783	12.3952	11.3524
17.1908	16.5506	15.5621	17.4862	11.6556	0.405612	14.4595	26.1954	13.3033	0.879177
28.2063	55.4604	14.9833	0.125523	36.4	15.7511	58.0467	8.91333	15.8063	0.0759162
32.0962	71.3509	13.5841	1.74299	24.2034	127.073	12.5183	0.421505	18.2707	0.902893
14.8967	30.9755	84.7793	0.169014	43.7281	0.0847953	25.0984	0.397541	18	25.3735
20.8314	4.15152	13.7925	2.01006	13.9125	0.270557	45.7634	79.4926	19.425	6.6
14.1926	7.06031	13.2626	4.82449	10.4664	0.0909091	40.123	111.371	14.4601	0.680851
13.6088	9.50294	11.8215	0.421053	18.2395	42.7386	15.0089	9.70694	18.2812	0.10625
14.2881	35.8644	10.5235	0.100204	18.437	0.26087	14.1152	1.6106	18.7597	0.131783
24.986	42.22	15.8641	1.24457	15.8241	0.147477	56.9381	0.688963	32.3204	136.779
23.4781	0.893333	17.7275	0.0486618	15.8118	37.9824	15.6427	5.00771	32.2729	147.537
21.918	21.9775	20.434	17.4426	10.2236	0.524845	14.9444	9.75845	44.3113	0.0471698
17.0359	0.597046	19.798	0.026936	11.9646	0.862205	14.1252	4.13008	53.6904	37.6997
72.5612	4.97074	17.1128	17.8095	49.8533	161.269	61.4444	120.561	17.4143	12.175
91.9789	30.0549	160.431	87.9005	36.5381	0.222395	42.0612	70.1148	19.5239	25.208
19.9287	96.7446	16.1782	0.485149	14.529	1.16667	36.8151	5.92605	15.9326	0.0703013
10.5462	29.409	13.4044	14.9069	22.1141	1.19837	13.8519	0.201646	19.0473	18.277
18.2292	27.3385	15.5076	5.34772	17.6117	34.2529	15.3791	0.0686813	29.6732	16.3745
12.7382	6.33476	14.1958	6.4962	9.86405	1.25076	50.7426	0.799544	46.5174	119.227
16.2452	0.242424	12.0928	0.0506329	13.6645	0.528322	13.8301	3.66301	22.973	106.435
21.9504	35.4256	12.4789	0.537223	10.5525	0.646409	17.1683	0.0214521	15.6923	0.424015
11.6839	2.04013	15.7924	10.0932	12.5957	0.203704	35.3088	4.67892	11.7629	0.0711207
15.3255	0.659824	13.5247	3.74691	12.4126	0.187063	14.9654	7.95213	19.8643	0.0158371
16.6857	0.897839	13.8071	0.298824	23.3281	91.8621	12.1364	12.9697	20.3428	4.64047
16.2291	18.24	14.2313	0.0783582	10.2926	8.53106	43.7847	173.705	59.7968	27.1547
11.7585	1.12778	15.3192	0.0558036	13.8242	49.6099	29.2768	53.6004	13.0635	0.322742
17.856	2.8215	13.7365	35.3188	14.7769	0.426997	16.3645	10.9498	13.6816	1.35323
17.6771	2.29154	11.0528	0.150407	11.5949	6.85063	37.0244	0.0213415	25.3171	74.2016
22.0691	0.285396	18.5204	14.6265	44.3419	13.2935	13.359	10.0956	38.2805	1.19547
23.0583	69.7937	29.1907	130.307	13.4403	0.294248	14.3992	21.4958	80.2338	6.17254
20.727	7.39894	12.4337	15.5276	16	0.458427	12.5696	0.433071	10.7051	0.302564
22.0295	1.23207	12.1061	0.628492	19.4903	46.9584	13.4369	17.843	24.7316	126.603
33.6608	0.687063	26.2543	176.191	13.6595	0.0864865	43.553	0.732946	24.9729	45.5113
17.414	17.7361	14.7635	55.6216	16.257	0.0785597	37.1846	138.547	33.4643	5.30195
9.0794	2.62035	13.9845	1.05088	45.7669	0.188825	35.4552	0.420035	16.0966	0.0434783
14.3406	0.760396	15.239	35.5697	13.8919	9.02365	20.7316	24.2972	15.138	0.00484262
45.7757	0.947664	15.6381	2.58859	16.3868	15.6793	13.91	32.8376	45.9733	0.137143
26.0853	12.5607	15.1733	1.24549	11.2188	2.83594	15.8276	0.453202	17.4101	0.0209424
21.9256	0.03125	13.3409	19.9955	12.3172	1.62555	13.8904	9.46881	18.4421	1.16809
12.4467	0.0266667	15.4617	0.0292793	17.3623	9.64493	19.4862	0.652033	19.5265	2.21023
67.1662	162.212	15.0229	1.63072	10.3029	0.872964	11.2187	0.292247	15.0956	0.49522
83.7755	1.31509	16.3298	10.9634	12.182	1.17838	22.446	3.94501	56.1239	0.446686
7.18322	9.34216	16.6477	0.704641	14.7934	2.59504	11.7717	0.48913	19.5335	0.65669
15.66	0.0563636	17.4714	4.41429	53.51	0.172	38.6452	42.6402	15.848	37.0234
20.5345	84.5829	12.9756	0.0878049	65.9613	2.99405	67.2327	0.161538	21.2053	4.16761
17.8684	12.8664	13.4777	10.6721	76.1959	4.90643	21.7336	0.432314	12.403	3.47529
14.2937	33.7369	14.7808	0.744966	24.239	126.088	20.6124	40.495	37.5429	32.6816
25.5277	5.76208	13.9925	9.22444	16.364	4.00628	17.3098	52.4017	82.0596	16.6149
28.2706	15.87	19.1623	0.175325	10.6989	1.52615	42.0882	58.1499	18.8872	1.80827
67.6457	8.24638	10.9005	0.0460199	19.121	5.48043	20.88	59.8367	23.9015	46.6843
15.3078	3.84853	14.1284	1.46995	14.9557	3.15152	13.3576	27.9968	29.5885	69.888
12.0515	14.4234	19.5376	0.756264	12.2075	0.812362	24.3154	126.383	10.7569	0.358796
72.5571	108.526	14.6302	0.035503	16.9185	8.81818	57.2174	0.0201342	23.4188	17.4838
14.7713	0.641256	6.07305	0.00503778	13.3311	4.43243	58.3389	74.5364	39.9004	0.0649351
31.2864	47.568	16.3931	0.117936	47.1246	18.2212	24.2768	83.3473	13.8264	1.63636
24.5829	44.7193	12.5768	1.25217	12.2768	8.04762	28.1633	73.0962	57.2024	0.462926
20.3786	12.0311	13.2794	1.13235	91.1036	9.94118	71.6789	131.589	46.2731	99.0577
16.267	44.1904	11.9857	0.0966587	13.8587	44.7859	15.4631	0.0454545	19.9019	20.1849
22.8239	10.5895	15.2559	0.108179	22.3798	26.0439	21.439	0.584967	33.4081	129.8
13.3893	0.248214	19.0417	0.0172414	19.8035	1.33913	11.1695	0.218673	20.346	8.67164
28.2005	1.08802	12.1779	4.81818	11.4384	17.7612	13.2293	1.25532	19.5264	40.8762
18.6157	84.3745	13.3881	0.855011	16.8246	53.8333	25.3793	106.966	16.0533	0.0289193
18.4458	49.9197	16.0151	0.453401	11.8266	0.366834	15.9071	3.61475	20.9606	29.5148
30.8257	0.5	14.6667	6.40467	14.5304	3.12955	23.702	0.0764706	11.2574	3.0205
11.913	0.391304	22.5329	0.302469	14.1206	1.89716	39.7713	0.0396341	18.1047	0.0331588
14.2368	0.100877	12.9457	1.23551	48.5504	0.937589	12.4457	0.363296	15.5562	10.0262
12.7828	3.80969	22.5839	2.57047	17.9641	0.737844	13.657	2.81198	19.9308	0.0251572
13.6265	5.55792	12.1288	0.354077	11.6091	1.43648	13.9742	1.35244	10.7733	0.309824
23.4819	21.192	13.6484	1.39835	11.8753	0.110855	29.0479	5.68085	16.0991	24.2943
9.75346	0.0277008	29.9258	0.430622	13.808	0.146667	28.0392	22.4267	10.6016	15.9818
67.9012	141.536	19.5575	3.91571	11.8092	0.241228	10.4487	0.161597	47.3647	6.09021
27.7412	2.99779	25.4744	99.8241	27.3472	2.33397	20.8815	3.49311	26.9295	0.176349
20.2094	4.07965	6.00939	0.00469484	14.5703	0.190763	21.987	0.0673575	13.9725	19.9451
7.65831	0.153605	11.4752	10.7327	10.8511	0.205029	10.4223	0.129032	68.3084	0.0317003
20.316	40.808	62.181	44.2693	74.7969	113.644	81.2172	4.35484	13.9474	13.4379
22.9525	70.6107	17.9974	4.5582	23.1304	5.75072	26.3507	4.168	19.9794	59.2638
30.2033	0.676349	12.9717	3.45892	13.0415	1.56218	18.2561	37.5223	17.362	8.58875
13.842	6.36554	49.5379	66.6496	10.8383	9.99005	33.9083	54.9467	15.8352	1.6978
19.6727	30.5243	19.0601	0.189922	18.1458	48.7675	14.9212	4.37344	18.4596	0.022695
13.5201	10.6966	16.535	22.2313	33.1419	78.9246	12.2921	19.1298	10.8685	0.270471
17.1854	13.2561	13.9043	0.366337	11.4675	3.89024	12.9093	22.2426	18.8395	23.6593
24.664	4.94136	16.3056	33.7006	16.8863	72.4232	19.0128	42.0974	13.3111	0.08
12.3672	3.49585	37.9825	0.63591	48.2209	0.767068	18.9823	13.6896	71.8843	0.0123967
14.4587	7.83828	11.8626	0.0971564	23.6033	18.0962	31.9812	10.3647	19.2894	7.98611
19.542	0.0237226	19.1556	0.0938215	10.1664	0.867572	16.5044	29.2311	17.4164	1.84232
34.2019	49.2112	11.3658	0.352324	19.1034	9.73994	92.7188	0.0265252	23.3387	1.50401
49.9255	112.178	11.0845	1.48357	13.9235	1.02059	13.1717	2.2259	12.2853	0.64
25.4059	27.7544	16.0332	0.555556	28.1364	2.5176	19.5821	53.659	23.986	0.234637
21.8339	1.9311	19.2527	5.41166	28.2079	3.1985	14.3891	9.06655	10.0186	2.20825
16.721	0.038674	93.9255	0.0428894	55.184	160.635	14.4002	19.0459	13.7	3.12162
16.9579	2.84737	14.0159	2.58407	9.47202	0.23601	14.4583	0.0802469	43.8142	2.45133
20.4528	43.6698	12.447	0.0719697	10.7784	0.564103	15.0197	11.5175	55.3907	5.33528
35.8021	2.40106	12.3512	0.0682927	17.1139	3.65376	17.3489	25.8069	18.4819	7.97283
64.3714	93.6095	21.6963	6.87958	13.8067	1.73109	17.1513	2.74207	20.3877	0.0318091
16.16	30.28	12.711	0.506881	22.5483	66.5792	11.2342	1.65428	16.9476	0.216783
15.2944	0.157258	17.0126	10.0147	11.2933	0.114053	64.8762	52.2807	37.7159	202.235
36.3298	0.131078	15.1772	0.566624	25.5085	3.13559	22.8763	142.69	38.8179	0.0274914
87.4925	121.825	11.827	5.83784	10.8144	0.124654	98.4987	1.06266	38.3216	0.259794
11.9547	1.78317	14.8922	12.451	19.5274	10.453	13.7784	27.8295	15.5013	0.287532
21.8104	55.693	13.2963	0.193208	15.0201	2.9914	11.6351	3.1982	15.4405	5.96861
11.6856	0.9729	12.9501	6.29953	14.5047	0.224057	56.0512	0.213953	18.3058	0.0785124
45.3169	136.239	11.6055	0.103976	11.1857	2.67857	12.4527	0.118681	11.9177	0.22276
11.0945	4.78731	13.189	0.0839895	22.1931	4.68732	14.7467	5.16741	17.6598	0.612705
114.081	6.91129	28.2412	107.837	11.5755	1.51244	13.7646	0.434978	12.4806	8.97573
67.084	74.524	14.8447	10.2907	13.3084	0.120482	15.3471	6.15362	20.4808	58.9423
18.6989	55.3733	14.4783	0.0237154	13.6013	54.8257	18.1137	8.59532	75.1558	0.0218069
17.3352	15.8457	18.1361	37.4909	9.77758	0.532028	11.5212	6.69498	41.5983	50.6305
18.3216	60.9024	20.2973	11.7543	27.7116	4.40069	55.5362	4.86888	16.9715	4.64431
12.519	0.0845481	18.0369	1.92876	12.3169	13.8286	15.7982	0.124629	13.5234	0.261682
24.8558	0.00480769	14.5542	0.0454545	12.4014	0.130641	74.6788	0.0336788	62.8825	7.54308
8.6052	0.470449	10.8173	0.101695	13.8262	51.1282	14.7476	1.21657	33.2487	8.24343
35.0362	3.8994	83.1157	0.0633609	13.7953	47.7307	16.1124	0.0784314	31.3823	19.9564
85.6217	68.1826	14.205	0.343096	21.4095	26.8848	16.9205	0.0353357	17.5753	0.127854
12.1174	1.80201	13.0131	6.32898	11.9676	0.0470588	15.0921	13.1447	15.3394	12.5518
19.8503	8.35472	18.8321	1.19338	31.6524	21.6838	17.4203	44.1966	19.0057	0.0226843
75.4943	101.728	13.3363	2.06675	14.4937	0.430818	15.307	0.0210526	43.5056	0.514477
21.8826	61.6397	16.6805	29.6831	12.7257	0.0801688	13.2241	1.58543	75.991	9.37753
38.5549	104.823	18.6809	0.14786	13.681	2.37759	13.2684	14.7446	18.0183	18.5678
13.3503	7.26679	17.0376	0.0626959	15.3491	44	28.9403	112.081	18.75	0.0551948
27.146	10.1357	14.0878	0.0610687	17.7734	4.38889	57.4833	116.792	14.2023	0.0924855
43.1776	139.806	15.5381	13.1508	22.4466	47.2993	17.7003	44.8734	16.9684	19.0948
89.4369	136.798	13.2937	0.0583153	11.2998	0.0936768	35.6269	130.617	16.069	0.0241379
33.0532	59.3975	7.91758	2.2033	12.2775	3.42033	84.2945	1.10274	21.4092	0.726257
76.1034	0.0178253	16.1512	17.0803	27.8203	90.157	18.8005	33.2668	23.4781	12.3942
22.3621	2.50572	16.9622	0.138655	39.8301	3.10131	24.1933	0.0532544	14.8665	0.350679
20.092	96.0552	15.5505	59.886	14.7673	1.51153	16.771	33.3328	58.5478	89.8641
49.0498	0.0930233	20.1227	0.542751	40.4593	1.8963	17.6478	0.023913	17.2651	9.625
58.9239	64.75	25.8024	0.368635	40.0177	26.7774	11.0642	0.835196	18.4226	1.75541
31.0507	26.0155	14.4024	0.101626	25.2515	117.289	36.049	44.0981	17.8935	0.0668058
21.6724	1.29809	11.7413	3.34497	18.765	29.6855	13.3855	0.0957944	18.3752	75.3008
16.4243	2.1422	14.5981	15.893	23.4454	3.0262	34.9126	81.2772	43.5159	0.83758
19.5976	49.6545	27.02	159.034	15.1508	22.0532	75.1946	25.132	29.4792	59.8116
16.4822	15.429	18.8242	1.01832	11.6727	0.251948	20.7839	15.6311	21.6339	19.4991
72.331	1.29965	16.9941	8.24556	14.4093	24.0162	22.5851	0.594406	16.3369	20.389
12.5023	5.3871	69.8189	3.12336	10.6484	0.149856	54.6593	100.861	14.7836	1.87016
13.3373	0.0803213	16.1044	30.0218	15.3049	2.20327	114.411	166.488	27.5455	0.16317
21.6044	9.08376	37.5435	51.1304	17.9062	50.502	18.9794	17.0802	16.422	10.2203
13.905	3.16574	14.4612	0.0931264	10.8199	0.669746	48.4297	0.689655	8.63117	0.0883117
28.6203	0.0271186	13.4828	4.23775	10.4305	0.058296	18.433	10.8445	35.2111	0.848611
13.9544	19.3805	15.246	0.110215	28.3652	100.997	17.6173	52.1049	26.5517	0.0991736
13.5305	3.46737	37.7268	16.8538	18.3128	23.0223	28.4507	9.752	19.0155	0.0240964
23.0288	0.435897	18.3312	0.826802	21.0137	98.9023	77.2272	136.062	48.8734	0.00829876
13.1255	17.0547	15.8916	1.91265	11.0857	0.81993	16.5336	8.03992	18.7562	0.0472637
21.4725	4.83609	13.1676	0.112637	22.576	40.1328	12.9412	6.11765	17.1064	2.90842
8.49078	4.92627	28.5714	0.0530612	12.4348	1.19565	15.3498	2.61737	10.7122	0.283582
106.164	0.0318182	21.2671	60.8454	15.4738	9.58603	66.7993	112.333	15.2103	0.0493562
12.7978	15.8868	14.367	0.0536481	28.2644	66.6616	15.6417	3.97571	12.0282	0.649194
13.6997	2.05977	12.9146	0.186411	12.3525	10.7386	31.6745	42.1439	76.417	0.0617761
17.8463	14.804	14.5366	0.0487805	22.3213	0.0642674	49.7798	58.9911	41.6524	91.9905
45.0743	177.663	18	49.501	50.6374	0.203297	13.2176	0.225191	20.7388	0.0748752
14.8177	0.821385	18.8562	31.2244	27.2106	64.0796	62.3476	0.579345	61.6905	139.47
17.601	20.8424	13.6759	10.2352	25.0139	3.41115	14.6077	0.634383	17.7159	0.0365449
17.6675	8.10451	13.0797	7.99451	15.3695	0.359606	14.1279	0.827941	17.5034	0.263158
17.4751	0.0747126	14.9069	0.275547	18.254	37.727	19.8076	0.0789809	14.5012	5.11369
25.4207	50.8517	14.4301	23.3401	12.7042	0.183333	67.7935	0.0782609	17.9363	0.0238854
53.9415	0.0544355	16.7287	25.6092	19.5896	6.34381	40.1709	65.531	97.2007	82.9375
27.6794	12.1655	23.4306	34.3636	16.3814	8.56279	26.428	0.104938	44.7493	78.4402
18.7626	7.81288	34.1203	84.5827	10.712	1.22977	16.7039	0.0461165	13.9209	0.0395683
24.6843	0.394068	17.5794	0.126354	11.2478	7.06739	22.6977	1.88665	76.2346	96.163
24.1168	0.0268692	35.7406	0.0443686	25.0324	0.64	17.5516	68.1846	39.5591	4.60038
18.3632	11.5067	15.9044	12.4478	29.8653	0.0362694	22.478	114.227	15.4771	5.12615
54.1154	34.1054	11.6886	0.04	20.4936	16.3898	16.5145	19.2454	20.7182	0.0381062
27.3333	0.0460526	22.2338	4.43692	12.9689	0.306667	19.4956	64.8584	33.5172	12.7198
8.5736	4.33991	15.0155	0.525907	47.4538	0.69459	15.4369	45.5946	26.6644	12.8
52.1628	67.8622	16.6621	14.8915	22.6678	44.875	12.3111	1.525	21.9813	44.2109
21.5173	3.00754	24.9109	101.239	16.2968	73.0989	11.8526	0.898246	61.9508	102.324
24.6956	16.2201	12.4959	4	13.3361	15.7497	14.9809	1.50409	15.6967	0.0514706
33.5596	17.2217	127.762	33.836	81.6246	0.245847	19.2154	4.35962	75.9178	53.2759
13.345	19.2963	19.856	0.0680628	13.8949	1.20755	86.7525	84.9775	18.2211	0.0998043
12.2333	0.261538	16.3988	30.3441	10.8466	0.214286	13.1333	1.54815	10.2875	0.0679443
75.2323	8.31305	21.9426	36.311	28.3574	19.7417	21.594	4.65922	72.1304	18.9973
26.9907	0.0371517	20.3571	83.2126	11.9467	2.96954	37.8679	30.3694	50.9728	96.0214
12.0112	0.156951	15.4318	0.0545746	12.3222	5.6037	24.9585	0.249012	18.0265	0.338776
15.8985	1.52538	30.6755	0.670673	25.9161	0.0912409	69.7928	31.0558	49.8217	2.03478
28.122	73.0768	24.0154	3.74462	33.5678	24.7779	16.0135	0.155581	41.6156	136.771
44.8649	37.5618	18.2612	34.248	12.2685	0.175342	15.9205	1.06147	51.6919	6.86555
17.6077	69.7129	16.6833	0.786575	52.0793	147.726	14.197	6.99621	22.1019	57.1327
20.1648	1.42198	13.8338	8.52208	37.3696	20.0908	26.3278	2.59081	16.6968	0.0208333
48.9581	0.226257	11.7201	0.102041	17.1824	1.07982	63.189	51.7736	48.6312	44.1868
23.4356	0.0508167	20.5097	1.1323	15.9646	1.125	69.2041	0.0249433	47.5963	98.9815
18.6215	15.0888	12.7009	39.6719	15.416	12.1652	55.25	0.0691489	11.9162	2.88439
17.2444	10.6187	15.5679	31.1643	12.8382	0.226152	28.4951	61.141	20.6634	23.1523
16.7333	28.3354	19.9034	20.0467	27.6308	106.306	25.3715	0.163551	18.1492	0.290323
13.3552	0.0849421	16.9142	27.4455	12.9398	0.123494	53.5948	0.012931	13.2472	1.70542
10.1073	6.24347	74.0754	0.0223464	11.1077	0.337237	15.4738	17.0727	18.4808	0.0288462
21.756	14.7289	19.4417	18.3794	25.6096	15.7442	11.8115	0.134615	16.6324	0.0434783
13.7363	4.5837	13.7276	0.0877514	15.214	14.994	39.2686	23.1467	11.1111	0.0042735
20.9745	21.7015	15.1278	25.5114	50.0129	17.7226	14.502	1.04706	13.5312	8.93437
32.4344	0.340164	12.6812	0.278261	11.1813	0.766667	14.3031	2.97055	17.1908	0.245337
9.6318	4.18689	19.1369	61.3213	20.8433	0.0783646	189.473	3.82734	65.127	0.0171184
35.3727	108.518	17.8425	1.3578	14.9534	7.66308	29.7285	198.529	12.9614	1.64985
17.5672	0.279318	49.9615	133.471	27.372	0.914634	21.1136	0.0555556	14.3231	1.57055
12.2611	2.16879	26.3956	1.74677	8.63924	1.44093	11.8375	0.0195059	17.9633	0.357143
21.8105	143.548	14.795	0.744604	14.5483	6.55569	21.9759	0.060241	18.205	0.13354
82.441	0.0535055	18.295	0.368764	14.2581	5.5914	35.6263	17.5593	28.4094	0.279528
63.1201	38.1111	15.7369	0.0618956	37.2484	96.911	39.8081	92.0337	17.7515	0.0234834
73.0201	114.887	16.1118	0.914706	22.1571	107.953	28.6507	44.6875	14.5665	4.26994
15.0819	1.10174	51.8224	2.53488	12.2552	3.01609	12.4692	0.0233546	46.9863	0.0357143
76.5948	6.4313	8.57255	0.0980392	10.1483	0.127753	16.7132	0.812016	11.0956	1.71664
42.0439	76.0121	11.8604	7.41624	14.3657	0.608209	65.1643	0.012837	36.6403	0.178218
38.9284	20.4827	17.069	11.4847	40.0213	22.5655	12.8415	1.43804	24.9834	0.0207469
23.0742	9.0382	19.7071	32.2536	18.2878	20.9281	18.7392	2.90586	13.6882	2.23529
86.3741	2.72993	45.8724	0.789474	17.6527	9.36899	17.8469	25.5063	11.6561	0.164912
47.2335	21.3852	14.3569	12.2875	18.9454	1.55819	20.9519	0.112299	38.9858	0.0373002
18.2391	0.151767	13.3349	0.059633	12.6836	1.61283	37.2496	0.330684	16.8721	0.351351
16.1313	24.4711	14.6352	0.175788	11.1434	0.147287	67.4986	77.8992	39.4852	0.555085
40.987	48.2348	11.89	8.78389	17.5355	8.18579	17.3542	2.41341	11.5415	0.0292683
84.6209	0.0436817	12.5609	8.15625	63.7673	0.24898	24.89	8.24165	18.6572	0.204013
11.3146	0.142857	13.2268	0.233227	61.7335	2.50708	19.0837	68.9678	15.2717	3.41908
19.2494	43.4	19.8106	66.0817	12.0551	0.393382	55.1459	31.7634	55.4847	0.0306748
51.8955	75.5486	13.2968	24.7131	53.1431	2.82353	20.1794	9.61425	13.0138	0.534404
22.7521	14.8116	21.9919	140.602	22.9156	23.3214	50.6085	23.4016	54.2615	1.18462
12.8901	1.16622	23.4615	92.7981	17.0949	23.3399	14.7721	6.33746	16.7807	0.0540936
44.669	85.1504	9.68393	0.0321429	10.9349	1.95904	15.9505	0.0106007	12.7005	3.07432
15.2819	12.1969	16.5785	23.5707	15.246	1.62754	60.1751	0.0241449	12.1293	0.0844327
27.7077	62.8669	22.6568	9.98305	13.5481	1.7362	29.0062	0.281734	14.769	0.0458861
22.6775	2.25391	17.8434	8.4019	22.9323	3.26693	21.1857	111.757	19.066	10.1076
13.8717	47.1062	19.5678	71.0063	10.2466	0.0616438	15.3433	1.22333	43.5453	67.7826
106.409	0.0353982	18.7673	14.5	11.3445	1.43841	14.2215	0.0899654	15.5009	49.3684
55.0371	0.62877	14.576	0.0770878	16.1765	4.4982	20.1415	0.504615	25.5815	108.187
9.97411	1.90291	10.7882	0.101961	23.9404	81.5929	86.2455	0.69687	31.6573	0.0244755
8.97907	4.77209	25.0845	33.5131	27.3764	0.0442804	63.8566	122.095	18.3487	68.2886
41.7075	3.00472	18.3712	23.0511	18.1741	43.6776	31.3728	153.998	10.7262	0.0662824
7.75	0.084375	19.7835	33.0712	13.4274	0.353923	15.7371	26.9906	20.9658	102.23
16.7935	3.88065	17	1.62555	50.0377	103.755	49.3453	100.597	28.1237	0.0328283
11.6564	0.0247934	19.4773	1.41591	18.2838	3.06841	16.0526	0.296053	60.5152	15.8646
27.7949	49.2222	14.3357	0.971119	76.7453	0.821946	24.4206	19.3302	52.859	0.0169173
11.2088	0.12285	20.7696	28.2565	56.8612	48.0431	16.154	8.33259	12.7765	0.030303
61.0674	46.4045	17.791	15.782	17.2017	0.0469613	13.4613	11.8661	19.5178	49.1672
57.5163	0.305764	13	0.083682	94.0959	90.2021	86.6037	72.9585	62.4249	0.129108
119.584	152.82	12.6884	25.6611	27.1408	4.0977	23.1786	65.3517	31.9908	109.35
17.0908	0.0286624	17.389	3.90692	11.4451	17.8676	80.6266	2.43671	16.8526	0.557692
92.0385	0.0269576	10.5956	0.231618	22.4863	89.7916	21.924	0.0718686	15.0323	0.0737327
12.1531	24.9686	20.3986	160.651	12.9931	0.0619266	17.0724	0.0344828	78.6304	0.0316456
62.1517	16.8095	10.7435	4.50785	7.95801	0.245407	28.8557	17.0962	13.4295	2.78747
16.9202	0.0598504	17.1406	0.131519	17.2228	0.0767327	16.3934	0.0526316	37.8501	78.323
19.7678	33.9196	23.1966	0.801512	12.4065	1.49809	30.6717	0.0304569	32.7906	114.856
47.5286	107.955	20.0316	5.44244	11.6948	0.132035	17.1051	3.51213	17.413	0.0335968
40.1911	0.429936	56.1715	11.5379	19.5491	11.5507	117.818	75.4299	20.2203	55.3194
23.7874	33.59	12.8703	0.0502092	15.1913	14.4595	17.0029	30.7759	81.739	28.6386
37.9484	110.92	15.6865	0.368339	10.2786	1.00227	29.4309	97.4337	21.848	0.598
45.5958	35.8375	15.904	0.41	16.2233	14.8107	13.75	45.0045	19.8551	0.22449
32.4348	0.269565	44.6443	44.2448	19.6482	0.00969529	13.2703	2.51351	15.936	19.8924
28.9043	0.030303	13.7957	11.5696	75.8151	0.260563	47.9489	0.105431	23.4566	45.9479
36.115	61.1529	22.7871	53.6514	16.7406	3.17767	15.1586	1.57253	13.7233	4.61646
16.5274	53.1383	15.9198	12.1175	15.8616	45.9373	17.8824	0.0305882	45.8881	0.0213144
55.5876	9.7184	18.7209	0.175824	20.8641	0.0354505	41.9242	81.8879	14.0535	22.0502
18.1071	17.7857	47.774	97.1683	14.9798	0.130376	18.3625	0.0708333	17.5058	0.281977
22.6918	0.027673	14.8105	36.7158	26.2906	5.54017	23.1443	31.2381	17.3679	17.193
63.0348	11.2221	22.7102	0.102041	13.3748	0.136095	13.3048	0.200535	13.4255	0.764423
32.2203	0.224576	71.7841	49.1256	17.7583	0.0826141	27.3219	22.3438	13.7509	3.68959
13.6011	32.442	12.6936	3.3078	59.537	64.4765	41.9953	101.229	12.4712	0.0544872
16.9789	1.76956	17.3784	0.0699881	13.3241	7.43213	46.8157	0.0110041	39.0124	0.0639175
32.0026	29.4474	21.9025	1.39407	15.834	0.135135	54.8163	136.555	20.8113	3.5751
15.627	8.57003	14.8141	2.85034	44.1573	113.864	49.9533	0.0233546	13.6326	1.34419
63.0837	116.717	17.4232	0.379921	32.6835	19.4818	13.1524	0.235294	18.1423	13.5841
21.3102	6.0429	94.7607	67.4424	17.4097	0.191041	16.081	3.39764	43.1126	106.328
16.0402	0.450586	15.8735	68.9508	20.531	0.166667	14.1807	0.365546	72.2224	0.0652463
51.4167	1.48958	12.7081	0.710145	18.8889	15.3543	12.186	16.8239	11.7888	0.0948276
13.8517	11.877	27.7143	23.7014	25.482	0.0585586	21.7643	106.491	51.3512	129.217
73.9333	0.0444444	13.8054	5.88926	60.7575	0.0207852	19.2362	4.10039	26.2644	104.453
54.1357	0.0589286	21.472	22.8935	20.7263	37.1621	14.3827	0.0740741	15.9048	0.984848
29.6191	0.483595	17.7567	40.7033	48.7269	46.5421	17.4953	0.0321361	17.0793	0.0576577
13.9288	13.9109	29.5311	22.1244	20.4594	0.650083	17.0578	5.58675	28.2834	111.754
24.3871	0.131965	36.6099	0.126241	10.0878	0.310036	88.2751	0.010917	19.5094	0.025
59.0989	66.0243	19.7106	8.00366	13.938	6.78295	108.669	65.4587	15.2558	33.5524
30.8889	0.0228311	18.1069	5.52138	18.0186	0.0714286	12.2305	0.107784	23.4702	0.187719
13.3286	1.58805	15.8865	12.422	12.4624	1.53405	64.1824	65.6996	24.4535	0.0576071
9.35907	0	17.3159	0.147541	10.3466	0.0730689	14.0546	26.6421	14.7601	0.461694
15	0.212476	12.6723	3.41687	11.9779	6.84254	73.7874	0.26378	50.6288	6.48668
99.5639	0.0273834	16.1948	2.6569	12.8412	0.772532	84.0649	39.3052	21.8757	0.0198198
12.1157	17.9091	22.2874	3.21379	116.638	0.0424242	46.1156	68.0215	12.6565	0.0954198
9.92911	1.73418	37.2997	55.351	17.3724	0.0943878	170.736	0.015748	48.3034	12.0276
11.2235	0.205418	31.0272	20.0149	10.8904	0.421348	37.1871	145.117	65.7636	123.032
22.6061	0.127273	45.418	0.0154799	13.2487	1.40672	21.3701	0.937008	12.4406	3.77062
15.3854	8.25	32.3026	0.223903	15	6.30389	16.2889	0.0348361	41.5992	85.562
38.9792	100.22	12.3425	0.3325	10.6227	3.56364	14.6272	0.0701754	40.4555	10.7881
32.5341	32.1046	17.8826	23.5117	106.307	0.148148	116.898	32.6382	19.9367	0.080292
78.6176	0.182898	18.7615	0.25	10.5552	0.123028	16.4009	4.14865	27.3952	3.58468
142.089	136.618	15.6038	34.8571	11.6639	49.2515	123.169	7.04265	47.9668	0.013267
21.7737	71.179	14.2767	16.0362	23.1349	54.8651	15.9956	0.0266667	24.691	34.1771
114.465	3.19385	14.879	0.213445	39.5075	41.427	16.8342	0.419598	15.5914	0.0233463
48.2732	54.774	34.1649	1.69965	17.1653	49.5482	41.9345	0.559819	11.5818	7.34286
94.8171	0.0319716	29.4168	153.857	21.7673	0.0875576	16.2225	14.2912	38.4061	0.0960699
8.68421	0.253289	13.5279	2.76494	33.745	0.0325	16.3459	25.5872	19.3058	0.0329835
82.9192	121.691	18.2164	31.976	12.3303	0.844037	50.4047	5.58224	38.1669	0.0204978
23.1328	0.00813008	13.5599	0.513812	12.4515	5.60535	14.7754	7.51638	12.1417	1.34167
133.261	0.0217391	12.0813	1.11905	11.4897	0.241379	21.753	0.0335366	18.9939	1.8693
81.6327	149.568	16.0302	1.61339	26.8	1.02373	54.7232	15.6194	12.2888	0.148936
16.4879	0.0560606	25.6804	64.0219	15.1463	9.74634	11.6865	0.075	14.3407	2.17729
14.8148	1.64052	19.2824	4.12706	32.911	0.0462633	21.0033	11.7441	12.1738	0.729345
14.9409	0.266174	11.5833	4.475	11.3693	0.701944	16.7548	0.0222883	77.8849	0.0143885
15.379	9.72805	72.7484	0.162162	23.2277	2.22535	14.9412	9.57059	80.3861	1.44389
33.4626	13.2335	34.6388	10.9395	11.33	14.776	10.8244	0.0731707	36.7098	2.82383
14.5106	15.1307	15.2301	0.0840708	14.4633	1.71565	50.4338	0.0220588	69.209	86.5503
68.9432	154.932	12.4278	13.2861	57.3592	11.6964	19.1532	0.0793434	30.1978	0.463043
17.7351	5.06402	16.5035	83.5528	16.7814	0.0694915	17.4341	0.0503876	26.3177	4.66221
22.5906	9.34399	14.9754	0.111475	21.0524	0.409524	67.5991	0.735805	25.2168	0.0182149
63.1474	0.0505263	22.9684	2.81329	12.8144	12.3997	30.2984	0.277154	23.3586	0.05
43.1194	6.86318	15.4045	19.9011	100.666	1.21258	17.7492	1.17685	26.8632	0.0205882
88.7986	173.281	12.7382	0.727468	12.2966	0.0706215	22.543	0.0347682	52.7483	0.0766074
22.3009	34.31	23.8748	63.0626	16.4138	4.98161	16.5989	0.120879	22.8069	57.0375
55.8119	22.7203	12.3407	0.0531136	14.1483	0.107731	25.2232	0.822034	26.7409	34.2827
21.9071	0.0257143	20.6128	20.2779	27.5117	129.831	52.5308	0.139165	21.5494	0.0247148
8.42999	6.04957	21.1587	37.2734	56.7099	172.715	13.7388	0.108179	13.0107	0.0960854
11.6906	3.13677	131.846	0.0508475	35.028	0.0280374	16.822	1.19697	51.8675	0.230769
18.4175	9.735	14.8096	27.4873	23.4733	0.118761	52.3368	0.00687285	24.8478	125.588
29.0794	0.0291005	34.1042	0.164062	17.4054	38.875	19.5896	0.0238806	14.2886	0.407159
82.6195	50.9049	15.5747	11.7361	19.8537	0.245739	14.8212	12.1335	23.923	5.62609
87.5677	0.0364583	18.4111	0.545455	33.263	35.2192	42.1333	3.69	42.7601	67.6854
12.0685	11.737	61.8265	0.392694	15.3205	0.0651085	37.4294	85.7588	37.2595	0.0159681
44.5463	0.03861	12.1253	5.32115	48.9894	68.8238	166.205	33.4793	48.5089	0.521352
12.5393	0.0840951	17.0729	5.70159	11.0182	1.25818	84.5282	35.6314	35.302	116.252
19.6868	0.15309	20.4181	3.80249	66.6152	0.275758	20.12	6.29882	26.1728	0.0205184
8.29261	6.25	13.2935	78.1097	20.2121	0.961722	45.4605	14.9605	31.0128	0.0183486
13.9258	0.0870968	23.2395	138.032	32.1122	0.0703422	95.7073	6.73576	22.4694	24.4633
21.4793	0.133333	14.1611	5.48341	28.2974	14.1	14.7747	0.0329986	12.1914	0.0123457
11.9488	0.710843	12.2299	3.26667	15.489	5.09615	60.8498	41.3428	11.6013	0.0718954
94.8134	118.014	93.1261	0.073913	12.7678	0.175043	94.7996	0.448087	69.036	62.1452
91.4577	65.8042	25.418	0.208	22.986	44.385	64.6775	1.40875	10.5826	0.0165289
24.7712	20.1724	13.2465	1.08741	9.98778	0.977995	11.1265	0.171838	41.7269	0.00769231
14.6	0.573196	16.1236	0.307471	115.902	86.8035	26.6289	0.0204962	18.4778	0.0339426
30.4861	0.0779221	57.3069	0.027027	18.2429	0.0885714	16.6466	23.4739	24.5176	0.0539648
16.7102	0.204545	15.5561	11.9585	15.4093	3.08185	15.2818	6.28729	29.9211	1.02368
39.3198	0.717054	11.2885	3.36538	14.9073	22.3041	58.5147	0.535025	21.0972	1.78879
56.5279	197.277	34.6455	190.68	43.3036	79.0251	15.7542	0.804469	25.201	97.2647
95.2125	0.285714	24.3084	121.592	9.97674	0.0147992	23.988	0.0325342	20.2623	8.21142
14.4235	0.661728	23.954	0.016092	13.0286	0.244493	67.1032	0.0992063	22.3538	13.5234
125.473	1.0689	15.0462	44.1683	28.5578	22.5064	43.2151	0.0368217	13.0122	0.0528455
41.1734	0.0540541	62.8215	5.1916	65.5915	0.296625	17.2854	2.04292	12.6062	0.356164
16.2692	0.0480769	23.1266	40.692	10.5577	0.206044	15.9676	35.1361	26.4861	0.0428212
32.666	70.2282	111.283	117.786	15.9635	8.20408	18.3092	3.82805	29.6196	0.141304
6.29902	0.0343137	19.5667	0.5	11.5242	10.1956	21.0873	32.7302	18.4261	0.0426065
12.6652	26.7692	16.7054	0.0221753	8.50708	15.6374	48.9732	1.58557	10.9086	0.652497
23.0672	2.94098	16.1254	0.11254	23.8944	41.7178	19.0774	0.0224215	11.0897	2.17692
31.3975	0.0430328	24.4124	0.148776	12.4207	9.35373	71.3462	40.4058	13.1095	0.708934
12.7997	0.175084	16.956	23.4762	16.2722	3.24259	27.1838	20.2564	25.826	86.9906
53.4532	10.5449	16.6567	1.94684	21.3497	0.948998	68.5071	0.0165094	69.0868	0.0785124
90.9216	1.76343	21.6749	0.0913313	22.4677	0.0645161	13.8014	0.0191638	34.9073	43.6487
28.3339	46.4975	37.5411	0.074813	23.0274	147.461	13.8975	7.85808	35.97	2.73
9.5809	0.782493	17.5318	6.97412	15.4338	24.8462	17.5765	6.84142	36.5343	170.757
12.4195	1.04634	14.8913	23.5594	26.3299	0.0309278	69.006	13.7258	18.38	0.032
10.0823	0.44856	48.3037	0.0174081	9.16082	0.248538	62.474	40.5189	21.2792	0.108987
47.0219	25.1803	29.0323	23.1633	26.748	98.9016	28.5812	76.6354	50.1223	0.00970874
10.6859	4.92455	13.7878	12.7454	33.4239	0.0398551	56.9943	0.037037	20.6034	0.422414
15.6376	14.7036	15.5463	2.28442	12.926	42.2053	25.1192	0.00355872	14.4716	3.44482
46.318	0.0506912	16.3925	0.0304659	16.9109	0.269353	16.3498	4.89921	35.8176	93.9231
16.0046	0.0547945	35.6632	0.029361	40.4026	6.64537	97.5844	26.2753	12.1258	0.775258
29.5172	0.045977	10.3527	0.369295	21.5066	38.9123	27.9263	70.8077	53.0029	35.4058
11.9558	0.235988	11.6029	0.035343	44.2861	63.1467	90.1186	0.164602	56.0549	0.0202312
62.2551	31.949	24.9628	0.185996	16.3177	0.034188	83.8043	111.332	13.3155	0.0757098
10.168	0.511628	70.8094	102.541	43.6711	150.069	36.9069	0.416667	16.8953	1.17568
33.8719	1.57221	20.9333	5.30081	54.7978	66.3654	32.1198	153.587	10.2658	0.607595
33.6389	90.1474	14.7038	0.0730769	14.0933	0.0535714	87.8043	0.026253	14.4372	0.125683
11.1639	4.63611	14.2867	2.01024	12.5078	3.1028	11.6693	1.00598	25.2911	0.02079
24.2389	39.6019	21.2736	5.15878	93.6524	23.372	17.2713	8.58777	33.7324	95.7178
38.1873	0.673375	22.1798	0.64532	11.7394	0.0545145	24.108	0.0250391	11.3955	0.264925
37.0761	13.6851	31.6942	114.336	11.5226	2.79864	28.0165	56.8733	22.911	0.0534125
15.4595	0.0236486	30.5432	7.24198	19.3922	0.698529	19.7197	0.227689	8.52	0.175385
42.6679	153.411	24.766	147.991	30.2839	98.2057	16.7851	0.0387722	80.1474	0.326923
12.2353	0.176471	19.5112	60.1927	24.9562	49.3011	47.0387	149.918	19.145	49.6914
18.3176	0.0471698	13.7793	0.121272	76.2355	0.0471014	13.9433	35.0701	68.6724	0.00770713
72.7607	2.63077	12.0971	0.0812641	50.7543	40.1829	151.526	1.16275	29.5301	0.0248227
40.0245	22.1076	15.1511	0.04	39.3048	134.482	12.1149	0.578829	16.5821	1.19978
72.8011	0.0510563	15.4776	0.18109	64.6047	0.0998043	71.4749	8.44327	22.8571	4.22991
8.63222	2.06991	12.6284	0.126147	36.559	16.1335	24.7977	32.714	16.6375	0.0206677
10.9466	6.08427	32.1273	150.568	74.9252	7.09813	14.3134	0.323711	22.7608	38.0144
12.4559	21.7643	19.6884	52.4632	45.4716	0.0238806	44.1847	1.57831	20.4885	0.0423077
10.8296	5.09023	63.2962	0.377734	10.4652	23.5404	122.555	0.147573	28.6356	82.4133
19.7992	0.0957447	18.2085	26.9858	18.6706	0.0392157	12.5972	0.666667	21.98	5.60061
60.3144	152.766	42.705	138.929	14.0779	9.34016	15.6642	0.0234604	11.7784	1.75726
13.1667	16.0201	13.8436	0.871134	13.5994	0.50077	46.9438	1.84075	12.5882	9.05098
66.6096	0.177453	57.393	154.083	45.2133	0.0345821	16.8184	16.0678	18.911	21.836
96.4516	0.0258065	16.6013	21.6881	9.80894	0.284553	32.135	0.0802348	68.3089	0.0244821
13.2871	0.375626	18.818	0.805486	8.7	0.221538	22.6098	0.134146	24.2994	0.652866
13.3529	0.084399	20.8785	0.632911	42.9547	103.028	50.7537	2.99331	57.0607	0.0404494
23.3476	0.0285714	15.7815	0.608108	11.572	0.258065	55.2174	2.7808	19.6467	0.323333
11.0091	5.00911	17.0702	0.174334	73.7133	55.9423	22.7737	0.0282862	54.575	53.2715
33.7194	2.83453	16.2656	0.0664062	13.0611	0.105834	27.32	0.184615	15.5851	1.34925
16.6059	32.6059	57.5056	125.142	10.4499	1.02836	45.6489	6.09743	15.0986	0.639423
56.8322	0.0283688	19.0038	39.7075	13.1236	0.757825	96.8057	0.0566038	13.4528	38.2547
108.968	119.772	52.9701	0.0833333	74.9265	0.0324786	11.5759	0.140845	70.6239	1.75641
66.95	60.0896	14.0625	5.20455	38.1485	0.221122	19.864	0.188544	71.7836	0.428858
37.0561	0.122661	16.6976	4.07127	15.4483	0.85977	34.589	42.0677	43.2703	45.3784
127.883	124.379	14.8874	0.86059	33.7231	25.8488	54.3674	0.0364964	42.6667	0.00913242
52.3403	20.8403	15.4795	0.334091	9.55039	1.31525	49.3354	0.103659	17.622	18.134
48.8313	1.23169	15.8392	39.2219	11.0903	0.190031	54.9887	0.378422	78.3808	0.00384615
64.9248	52.9941	42.789	2.60552	13.8509	19.7154	11.6536	0.0555556	13.286	0.0830258
12.2774	14.7774	31.2202	6.16966	16.177	0.141593	70.4407	78.3724	59.217	87.1745
21.1385	1.41892	13.7164	0.0223881	74.5596	0.244944	25.9545	0.014742	20.2535	1.02507
91.8928	107.582	14.7456	0.0818584	19.089	0.0231707	14.5957	0.90927	72.6346	69.8752
33.9147	0.162698	28.1506	2.45534	12.5519	0.589623	16.1127	13.4366	53.029	0.0491071
9.01467	0.276	24.6179	0.0689238	13.611	0.144165	28.5123	0.0218579	26.3894	0.0251256
15.3723	36	12.8578	3.28442	37.1747	1.81659	15.1507	36.4261	19.2826	0.0144928
17.0793	5.03744	16.269	1.32234	39.5	0.0677966	85.5625	0.0294118	59.5174	0.0152174
69.0913	95.3739	17.6163	44.5222	12.8302	0.232075	92.8574	128.717	48.5102	114.199
47.2478	21.3855	41.3974	0.0607553	26.3501	65.7692	92.9048	0.0306122	11.9246	0.32459
15.5663	3.27309	92.4523	0.0301508	34.5418	123.396	13.9286	14.805	19.1844	4.69326
17.6029	31.7328	34.2056	0.127758	15.0348	0.0438144	16.1838	0.538293	11.7297	0.784777
26.9652	0.763478	19.6011	64.3534	15.2426	0.424074	84.8049	0.414634	31.3759	0.0310219
13.5742	0.015625	14.561	34.3984	15.9157	13.6031	59.2489	104.157	32.6893	0.169903
10.1096	1.30618	13.1947	17.4447	55.7859	9.88719	14.5034	0.0304054	13.0903	1.2129
20.1557	9.20681	46.8776	114.86	56.5174	87.8927	12.2681	0.181159	13.6254	0.0996564
55.0746	2.34703	12.7587	13.4935	76.7803	62.6738	13.2336	6.52849	25.342	0.365796
18.7275	1.87725	13.8424	1.90761	20.2731	98.4385	12.0717	0.0226415	9.85477	0.120332
63.497	120.205	19.6282	45.9103	18.6857	0.0734694	17.6107	1.09467	11.4797	0.0116279
12.5526	1.88259	52.142	4.20455	12.0777	1.82282	193.297	0.0271845	54.2437	7.58962
71.3169	0.0531309	24.6311	112.26	13.6528	0.173594	116.332	21.321	24.9122	0.0387755
12.2117	1.5387	88.2509	166.526	36.8574	0.107438	72.498	0.0161943	36.8244	0.414634
30.8835	0.0176152	13.751	2.21012	17.6396	1.61851	28.5438	1.73258	11.4758	0.111959
22.2216	1.12887	12.6567	1.18256	59.7962	35.4885	83.3723	5.79518	14.7042	19.8694
17.0331	10.2782	22.8583	78.7927	6.30328	0	98.5032	0.0512821	42.1618	152.437
33.3564	0.12	35.5783	131.157	11.9542	2.01719	41.8662	0.0280083	14.1069	22.5346
66.7918	3.81234	10.9692	1.73697	20.6299	0.0284698	39	105.323	91.6089	0.0377778
119.938	0.0186916	64.5647	0.0258621	30.6463	98.663	147.725	0.0460606	12.4914	0.276284
10.898	0.930921	22.1947	9.75039	24.3678	0.297723	58.8346	50.4453	41.8277	0.0269179
25.368	1.27509	12.1472	1.32035	13.6996	35.2854	14.3163	26.1384	23.5853	21.9459
20.0118	7.26415	11.3387	0.569892	11.1734	15.8694	57.9259	0.0961924	18.2586	1.16749
35.8943	0.0551724	24.5293	101.856	11.3736	6.00224	12.7317	1.51264	66.5681	0.0137825
10.817	10.4693	16.6645	0.0347107	16.401	1.55469	26.0098	129.652	26.6978	14.6108
14.9828	0.772059	14.2948	2.8595	50.6342	0.478599	37.7191	0.543071	11.1652	0.73913
41.9861	0.530815	14.1743	0.626556	26.3022	53.3316	123.248	0.0255009	23.4094	52.4963
18.51	5	84.9928	12.7397	12.2395	0.275449	21.8354	0.0182927	33.3089	0.145115
69.6514	13.5069	16.8817	14.3244	15.6798	0.0745614	101.637	0.0475162	26.2109	32.7152
17.2743	1.89873	22.6697	106.407	27.5964	21.302	12.401	20.8486	56.0395	0.0281955
65.0797	0.447802	12.0144	0.180505	12.3372	0.300336	27.0228	0.118135	59.2199	12.1842
14.0992	9.05228	11.4794	0.135294	10.3249	2.09391	30.2497	4.83055	34.7759	0.0407407
10.9432	0.227273	33.9028	0.762148	70.9681	0.0425532	20.4877	0.0324254	21.0206	14.1514
47.9247	151.439	16.5212	0.496075	16.1588	0.0472973	29.1944	95.9097	14.3567	0.0623782
15.1509	8.02477	15.1637	6.23423	19.5051	0.0279001	24.575	0.147917	12.3251	14.4187
20.8685	0.553633	19.0836	1.34478	14.2888	0.0668258	16.69	7.50874	11.3744	3.78986
70.0436	89.2241	23.6174	58.8305	20.5195	0.409475	33.2304	12.5257	52.7456	36.5063
20.7696	0.0257353	52.5833	0.0224359	20.3654	0.690934	34.2957	98.8272	58.6406	37.9401
73.389	86.3766	15.1246	1.32827	11.155	0.0266344	13.5072	0.0191388	24.9336	14.2998
55.5541	162.427	16.3296	11.3172	41.495	84.4547	18.2306	25.8923	28.686	2.86916
73.1207	11.3103	12.3713	0.955882	17.6947	0.0377358	46.677	59.8599	46.3792	2.05204
32.7556	29.4661	31.1891	0.121795	15.2727	0.0868687	81.6493	0.0292276	69.7872	142.294
65.6861	36.9827	14.1058	0.791809	55.1961	82.5196	14.9046	0.111842	20.5342	0.26484
13.6531	1.64833	73.88	0.233782	92.6182	42.3271	21.1507	3.4411	14.797	52.0303
70.1499	2.18398	47.6057	0.162371	15.7826	8.97628	61.4411	109.218	49.286	73.2668
10.1894	10.8502	27.9724	29.4862	11.5168	0.117647	32.4408	7.58452	39.9055	0.541237
11.757	0.988785	22.9539	82.7024	49.0812	84.9813	94.3702	0.513359	15.6595	0.345281
21.9099	0.0827179	10.2378	0.408108	12.087	0.529307	27.4502	0.030303	22.3636	42.3464
18.4938	0.348148	15.2891	1.32313	86.7479	0.0294118	51.7209	0.0968992	18.8399	0.175227
[truncated: 900 more rows]

## Sheet: e11.5_Zfhx3
Embryo1-1		Embryo2-1		Embryo3-1		Embryo4-1		Embryo5-1		Embryo6-1
Zfhx3	Edu	Zfhx3	Edu	Zfhx3	Edu	Zfhx3	Edu	Zfhx3	Edu	Zfhx3	Edu
9.22868	0.0852713	7.51587	0.00529101	6.86795	0.1562	5.90517	0.0344828	7.69863	0.0273973	6.7104	0.0742574
11.3679	0.0980392	12.8238	2.45538	5.07353	0	7.42837	0.0550964	10.9578	0.119266	9.56832	0.161491
24.1198	0.0199693	9.19444	16.9417	5.68917	0.0204082	6	0.0436242	9.52083	0.100962	9.7636	0.320826
6.18576	0.0185759	8.2443	0.0912052	17.846	0.0642978	8.77289	0.047619	11.6836	0.0646853	9.8268	0.154639
16.3462	0	44.8663	0.0377907	8.67597	0.0542636	20.7352	0.02118	11.6691	0.101103	7.09852	0.254516
10.7655	0.0191898	19.5386	0.0462963	7.99788	0.0254777	14.2742	0.0824373	13.2258	0.0665323	8.15121	2.05242
8.24806	0.0186047	47.356	0.0593368	15.7387	0.616945	6.83981	0.0404355	10.8601	0.103147	7.2478	0.203866
33.6275	0.0326797	7.17172	0.0808081	7.26218	0.0974478	12.2539	0.0736677	6.17065	0.0238908	9.81981	0.0665584
13.1927	0.256449	8.05709	0.0397924	18.0371	0.0196507	8.5272	0.0634715	44.2091	0.0486224	6.1115	0.0522648
8.24964	0.213353	66.8048	0.0557576	9.2177	0.0477876	10.783	0.0482204	10.6021	0.13089	7.41538	0.0634615
8.97159	0.15625	9.09222	0.0379747	8.57091	0.0327273	9.38085	0.0467706	11.0017	0.0364238	8.78194	0.0851789
48.6275	0.0283401	13.8843	0.0416667	9.5209	0.0373134	9.87602	57.7308	11.9883	0.0635538	12.0016	0.0807754
10.1655	0.320423	5.38812	0.019802	14.9573	0.0315399	7.733	0.079602	11.5056	0.0478469	38.3691	0.0711044
12.9912	0.0497076	7.87176	0.0914052	8.2333	0.0513875	8.81078	0.0313283	11.776	0.102431	9.69164	0.0940767
30.5301	0.0558003	6.04849	0.0367893	8.91124	0.0502959	25.2341	0.0170543	10.1449	0.0630841	8.1384	0.0643275
14.4978	0.128467	8.91318	1.74598	10.2562	0.0429752	12.5301	0.0636574	28.2466	0.0543689	9.29107	0.116071
11.1421	0.243968	6.91159	0.0213415	19.9258	0.0508475	6.95918	0.0280612	10.7795	0.060274	9.92083	0.0104167
10.4316	0.0641026	32.8542	0.0267857	11.4689	0.0638655	10.1491	0.027833	9.83237	0.0621387	8.42509	0.0449438
9.38313	0.775904	8.43094	0.058011	25.3421	0.0296053	11.9333	0.0617284	7.88162	0.0311526	7.02888	0.0638298
11.0993	0.226027	9.50962	0.0673077	86.0558	0.0792952	10.6662	105.581	10.4569	0.0543071	6.44976	0.00478469
15.1947	0.369737	15.1523	0.0205761	46.7589	0.0566535	4.82943	0.0130208	14.1529	0.0336134	22.1768	0.0691318
11.5886	0.0284168	3.70405	0.0155763	16.5501	0.0440098	9.25743	0.0712871	11.2947	0.0728477	8.81108	0.0327456
21.408	0.0452156	12.1506	0.179487	10.3806	0.0477707	9.18919	0.195195	12.0169	0.0698795	9.18413	0.163492
43.508	0.046	6.88075	0.0794979	23.2283	0.0471014	8.74761	0.0627558	8.8321	0.0498155	5.16114	0.014218
21.2245	0.0836735	12.6238	0.0096463	11.7193	0.0365449	8.5181	0.0552381	11.6548	0.0859788	31.641	0.0601504
12.1845	0.0776699	9.4824	0.0659824	8.49416	0.0434057	7.43794	0.0474198	12.9519	0.0949367	9.01964	1.61782
9.07466	0.0294695	8.72805	0.0299786	10.0341	0.0341151	8.35962	0.0115385	34.2989	0.075067	10.6911	0.0716724
33.5417	0.0340716	10.9429	0.0142857	7.43567	0.0225734	8.34609	0.0414673	6.0431	0.00862069	13.3354	0.0310559
17.3499	0.0636238	35.3893	0.0133588	6.52648	0.00934579	12.0035	0.102473	6.2979	0.414698	10.1838	0.0641026
15.0602	0.0468227	15.4878	1.03343	7.58315	10.7247	8.07033	0.032967	9.75047	0.0302457	9.60853	0.0542636
12.0912	0.0439914	8.98538	0.0263158	7.48199	0.101201	7.19308	0.0360231	10.7534	0.0593607	16.6339	0.0491591
23.8466	0.0511247	33.4317	0.0163934	11.4843	61.1363	6.08443	0.0395778	11.6035	0.0758017	7.64875	0.0230326
14.9022	0.0573356	10.6589	0.0473684	9.40239	0.115538	12.7706	0.0606996	8.06912	0.0184332	10.5076	0.0653595
14.381	0.038961	9.77956	0.0295567	9.29727	0.0502732	10.6877	0.0742297	13.2743	0.339823	9.6616	0
29.9414	0.0206897	12.3927	157.696	10.5157	0.392317	16.0104	0.044905	9.2	0.0565217	9.4014	0.247818
13.8368	0.0421053	8.01056	32.9308	10.4496	0.0947368	11.3448	0.0536398	9.14121	0.45245	9.7109	0.196682
12.0491	0.0452196	8.62651	0.0210843	23.8958	0.0638655	11.1578	0.0905563	11.8726	0.0822581	17.007	0.118674
41.8096	0.0112	92.7681	4.7663	8.3694	0.0460199	5.19852	0.0207407	52	0.05	27.5766	0.0025974
11.5227	25.8414	22.4932	0.0454545	8.39721	6.92615	5.12893	0.0125786	30.141	0.0330396	10.1154	19.0577
8.70155	0.0251938	17.4518	0.0350877	20.1991	0.0313199	8.13397	0.0382775	9.37552	0.0414938	6.53662	0.270553
10.6051	0.0415704	30.5853	9.33895	18.2852	0.0866051	7.82164	0.0643275	19.738	0.058952	10.1508	0.0628366
40.2115	0.041958	9.80525	4.4814	42.3879	0.0618238	9.58488	0.691869	12.4477	0.150138	34.6902	0.0690209
15.74	0.0515222	11.6072	0.0394511	19.8029	0.0529412	5.50209	0.0083682	37.4821	0.0454545	36.9437	0.00528169
9.63244	0.0184805	32.7332	0.0441459	10.0662	0.0331126	33.4505	0.0161616	10.6319	0.0937866	6.94559	0.151471
34.8468	0.0766208	27.944	0.0293333	6.21813	0.0445469	6.7129	0.05	10.3163	0.0511628	9.08086	0.0643564
23.6563	0.0278638	20.7839	0.556405	8.5815	0.051395	14.716	0.117825	13.5907	0.116279	11.0972	0.0526316
17.5908	0.0659489	11.4091	0.145455	7.77428	0.910761	16.5637	0.0514905	12.0583	0.145719	15.2603	0.0412926
10.9215	0.0256798	6.28704	0.0154321	22.3866	112.49	10.4209	0.0697674	22.3125	0.0539773	10.638	0.366883
12.8428	0.0530303	7.66187	0.0258993	10.8992	0.0681199	28.0819	0.0419048	23.987	0.025974	57.7856	0.0293686
10.2211	0.0165017	9.2519	0.0273141	30.0612	0.0236439	9.09109	0.0534653	10.0434	0.0907298	8.65849	0.0603774
37.3895	0.05	12.1357	0.0636255	11.3804	0.0797101	15.2091	0.0372671	10.3587	0.0706522	6.84478	0.0852417
8.80273	0.0117188	10.4918	0.0491803	5.04401	0.0195599	9.31608	0.0326975	11.2792	0.078534	15.9815	0.0521008
54.4279	0.0379363	10.4481	0.149362	27.0809	0.726619	18.7909	0.0456942	116.394	0.0673469	9.95833	0.0657051
10.7107	0.0297619	11.0618	0.0572082	9.73506	0.0285714	6.66114	0.028436	11.1453	0.0116279	8.39048	0.102381
18.1145	0.025641	26.6997	0.0830671	9.58	0.153333	35.6381	0.0655226	12.4437	0.084375	11.0327	0.0327273
12.1308	0.0411622	10.7179	2.51049	11.4432	0.0714286	13.6856	0.0330969	17.3094	0.0576653	20.7986	0.0827338
14.1315	0.824658	44.3234	0.059633	28.8773	0.0556465	17.9851	0.0523169	16.0777	0.0674847	19.3205	0.00854701
10.8974	0.032967	11.0871	103.166	10.25	0.0477273	9.53209	0.0506757	18.4352	0.0739394	52.882	0.0782493
11.7059	0.168301	5.28437	1.025	12.0272	53.0272	10.9522	0.0478142	10.6349	0.0027248	35.9286	0.0625
42.0901	0.0229682	11.1708	0.0458333	7.33548	0.0483871	7.76073	0.0363036	30.5514	0.0810277	50.0179	0.0208955
83.0018	0.0288809	8.88107	131.299	10.7992	0.0562249	10.9523	0.0430769	11.5657	0.0808081	13.7671	0.13242
4.57343	0.00699301	18.4154	0.0935897	9.60714	0.09375	9.86	0.0672727	31.768	0.00266667	9.56639	0.0912863
81.0431	0.0172414	9.62803	0.032345	18.1567	0.0230415	11.1627	0.0238095	49.2362	0.0856354	30.177	0.0353982
21.1248	0.0564103	7.70652	0.0326087	10.7468	87.9266	9.15301	0.0370943	9.94796	0.0836431	84.1626	0.195435
11.5167	0.355019	8.97135	64.4792	11.4459	0.127407	40.3274	0.0493274	12.1417	0.0708661	44.6313	0.125899
8.56688	0.458599	6.27873	0.295844	37.0253	0.032491	10.4214	0.0660592	14.921	0.0360825	9.84369	0.12611
23.1938	0.0414201	7.00659	0.273476	10.2408	0.0693642	12.1172	0.0488145	10.1617	0.0451128	11.3451	0.107394
15.6656	0.0432	23.5895	0.0261569	12.3022	0.0613139	7.25256	0.056314	29.3015	0.0409091	18.7898	89.065
12.9925	5.58383	9.13153	0.0573356	10.3754	0.0623229	11.0795	0.0774059	18.3899	0.0595238	11.6117	0.0602837
20.0053	0.0626667	9.59736	84.1881	13.7651	51.379	10.1745	27.2545	10.0495	0.0693069	8.11589	78.9205
9.76235	0.026749	9.67496	0.0408526	40.6972	0.0232919	32.3825	0.0529954	7.48117	0.0376569	8.86905	0.0396825
16.6899	0.0548961	11.6451	0.0360902	19.7096	0.0381125	7.42486	0.0520231	12.528	0.129371	9.99409	0.0807087
12.4004	1.5154	11.2372	0.0325581	16.0459	0.234694	11.8957	0.0139082	53.123	0.0641711	61.9944	0.0325843
37.4503	0.0496689	20.3498	28.7242	8.82418	0.104396	6.43722	0.0269058	12.2072	0.0472837	67.5021	0.0155587
52.0376	0.0709318	9.58065	150.66	7.78318	0.242991	10.5348	0.118671	10.0162	0.0243408	24.8533	0.0613772
10.7062	0.0423729	10.3503	0.0423729	11.4273	0.051963	66.8571	0.0997024	7.42545	1.29273	46.9746	0.0115473
9.87726	0.0216606	7.46847	51.7417	10.0324	0.0506073	15.3667	0.0666667	6.13318	0.252336	7.51261	0.0672269
17.5881	44.5176	4.29391	0.00477897	10.6047	0.0559567	8.5745	0.0645161	10.6864	0.102564	32.7396	0.0200308
16.7461	0.0507812	5.38261	0.430435	8.75253	0.0151515	23.0471	105.875	48.0668	0.0712695	29.7234	0.0797872
7.8329	0.00771208	6.06682	1.16036	36.4115	0.0232919	12.2388	0.0306122	20.5152	0.0454545	8.2754	114.524
19.9351	0.109116	5.78788	0.0792541	6.26161	0.0293399	10.0632	0.063197	12.8725	0.0938586	13.7275	0.067623
10.3382	0.0145773	6.51559	4.32614	46.0287	0.0320405	15.2439	0.0404313	7.20435	0.0217391	46.2471	0.0151261
10.1751	0.0411899	14.215	6.92901	11.3859	0.0597826	8.20426	0.0461812	11.3957	0.0778146	15.6468	0.0965693
26.8076	0.140975	7.89198	0.0360065	39.2585	0.0495356	7.20455	0.0587121	9.73897	0.0477941	9.47668	0.0794473
14.6868	0.217082	12.727	0.0297297	8.64058	0.0527157	8.93441	0.0408602	14.0633	0.0506329	8.55921	0.114035
13.8367	115.275	6.65414	4.59148	8.06383	0.758865	12.7343	0.0657143	10.5255	0.0595745	8.97493	0.165192
81.3495	0.056231	5.57353	0.841912	7.70332	0.230179	10.8914	0.0620843	44.7229	0.053286	21.017	0.0718336
9.6661	0.0616438	11.6893	0.0482143	9.27692	0.120879	11.7543	0.0717762	20.3033	0.101093	14.8437	0.117994
30.8336	0.0480591	10.1267	159.998	11.2226	0.04947	8.57556	0.0377778	12.0426	0.0893617	44.3115	0.415301
6.46552	0.00574713	7.52762	0.04	41.988	0.0256849	10.7534	0.0308219	8.51525	0.0497592	18.5289	1.21199
9.43203	0.0174966	6.94161	6.81265	10.0511	0.036036	17.2484	0.131988	22.5224	0.0733831	33.47	0.0775
10.6077	0.0418006	28.7435	0.0413043	39.1115	0.0920354	12.4063	0.0834879	19.9431	0.0459519	61.6369	0.11597
12.5355	0.0319149	7.02492	0.0431894	28.675	0.0622665	14.9602	0.0265655	15.1332	0.0112867	12.6589	0.125364
13.429	0.0405797	7.90975	43.6805	12.5447	0.0196078	10.2883	0.0306748	10.878	123.764	10.3553	0.102913
18.3283	0.0453564	14.3893	0.0447427	6.91763	0.492775	11.5496	0.0764075	9.15058	0.0868726	12.0214	0.094306
15.6393	0.0327869	7.57265	6.98718	8.94515	1.42616	6.62628	0.0349076	13.368	0.1152	10.3088	0.0693277
12.1675	0.0203046	8.48571	37.8607	11.6492	0.0637755	6.64954	0.040367	21.1844	0.0901804	7.71947	0.158397
10.3585	0.180488	9.12626	0.0277778	9.91553	0.0616438	55.8492	0.068254	27.1175	0.0528634	9.614	0.336343
13.0836	0.041791	16.9167	0.00203252	10.0217	27.8797	11.6391	0.0880282	7.93029	57.2413	7.3113	3.61834
9.75078	0.029595	9.26087	0.124638	8.4664	4.42292	11.9137	0.0863014	54.5032	0.0573248	15.5984	0.0984127
12.3848	0.0272727	8.46957	133.591	18.5427	0.0247934	8.85991	0.173121	12.876	0.092	56.9018	0.0781563
35.5429	0.0415512	8.36538	22.15	22.5857	0.032538	6.5305	0.0344828	10.5411	0.0672646	46.6518	0.0188235
26.2882	0.0455076	11.3153	0.0474576	15.0592	0.0654206	11.5434	0.0482315	12.4201	0.260274	11.0217	0.0650602
18.9483	0.0270936	10.1256	141.071	8.38662	0.0408922	12.0242	0.080308	28.1388	0.130612	12.7586	0.0603448
17.3931	0.0516499	12.9362	0.0265957	12.5904	0.0408401	17.7073	0.0308943	33.7206	0.146214	44.8241	0.140316
18.1763	0.0531401	9.97707	0.0458554	7.86313	0.178808	13.0028	0.0138122	12.5286	0.0396476	12.0418	0.0481172
10.3026	0.0679825	8.82671	0.036566	7.80574	0.263514	24.4037	0.047046	10.4738	0.0893204	82.7105	0.018797
15.1639	0.0490046	7.59152	21.9769	9.0982	0.0440882	6.78892	0.0738786	7.68861	0.0556962	8.26339	67.8348
12.8414	0.0675039	27.7132	0.039185	46.6962	0.0180624	11.8868	0.0424528	11.4447	0.100451	6.44898	0.00816327
24.1383	0.0434783	6.59189	3.95943	12.0022	0.0494624	10.3673	0.0890538	8.43548	0.0241935	41.8569	0.245098
12.0201	0.0759312	14.463	17.148	9.8391	0.050173	9.50362	0.0723589	11.9755	121.422	20.4502	0.0995261
13.5416	0.030426	44.9233	0.0619469	16.9779	0.0675325	8.23236	0.0740103	6.22738	0.0672854	38.0102	0.0479651
10.6754	0.011194	11.8417	0.0467626	7.45244	0.699229	7.21351	0.0326797	11.5821	0.171795	11.1904	0.118299
15.8101	0.0534125	8.80031	0.0168971	34.4089	0.0459418	51.3802	0.0234234	20.5021	0.164583	52.2948	0.0889774
16.4398	0.0518672	7.87848	0.288608	33.0935	0.0767386	11.049	0.0816327	10.5563	85.0587	24.8929	0.121693
4.57452	0.00480769	8.63355	0.203091	10.6489	0.0591716	10.6203	0.0573951	13.521	0.0618102	7.70406	0.288201
13.4812	0.0341297	8.95756	68.6578	9.28364	0.0363636	11.4505	0.0627943	6.36066	0.395492	8.88235	87.6863
10.0263	0.0216718	6.44237	0.395639	7.0098	0.0318627	6.77662	1.33506	23.4627	0.119403	24.3756	0.0101523
16.0287	0.0507726	12.0183	184.594	15.0827	1.096	10.8455	0.079929	7.08974	0.017094	9.19863	0.126712
9.07471	0.033046	9.95588	0.0588235	12.8543	0.0846824	8.20881	0.0522023	34.2289	0.0651408	52.0497	0.0879541
33.3165	0.0409277	22.1506	0.0125523	8.7747	0.118577	13.9731	0.0423077	10.4767	0.0669371	7.9087	0.0543478
13.1528	0.0327511	8.94802	0.031185	40.9435	0.0290792	9.04644	0.151703	18.2392	0.0980684	18.5222	0.749518
17.5185	0.081862	13.1686	0.0439883	11.3398	0.0543689	10.3846	0.0432692	18.5475	0.0505051	15.4059	0.0510753
8.80089	0.0201342	48.8489	0.146667	12.3989	50.6253	9.97884	0.0282187	27.32	0.0872727	70.2745	0.0196078
19.9881	0.0514851	8.8818	97.6567	10.2253	0.032967	13.376	0.150895	7.95631	19.1456	7.50935	0.0140187
13.2394	0.0425963	5.55093	40.8981	9.96082	0.0511073	7.79024	99.0171	7.52299	7.81034	42.0783	0
11.983	0.0530303	12.6466	202.942	10.4899	0.064603	8.26949	35.4967	44.5705	0.14094	121.881	0.0128866
15.3785	0.0440141	35.765	0.0239808	9.91389	0.0254403	9.63333	0.0583333	50.1084	0.160991	54.4663	0.0505051
11.0732	0.162602	29.8172	0.0241379	9.13295	2.29191	15.3588	0.0882353	10.2427	0.0873786	12.941	0.0842697
21.542	0.0182073	65.5507	0.0133843	53.0426	0.0728242	12.8341	0.0613636	10.0029	0.0514706	10.7961	0.120388
11.4394	0.0661972	23.1973	0.0497427	16.0701	0.0350263	47.1415	0.0518868	33.7035	0.0477387	10.1117	0.0595903
14.9849	0.039726	8.19035	0.0965147	55.1044	0.062249	7.44782	1.24478	10.6445	0.087156	12.4963	0.186813
22.3252	0.112462	10.2542	0.0411215	6.35749	0.0483092	19.0673	0.166891	15.3311	0.0547945	7.37587	0.139211
21.2383	0.0747664	10.1038	74.3251	13.7934	82.7703	6.24885	0.112135	12.4936	0.0897436	10.736	0.0738714
33.0307	0.644385	9.09726	98.0274	9.90672	1.97614	29.2654	0.0653846	12.7751	0.109467	12.2667	215.693
15.3845	0.0295775	23.4711	0.0165289	9.2656	0.0288	11.0255	0.740606	8.31207	1.30296	25.5057	0.0709382
7.93308	0.00573614	84.5805	0.0402542	49.5946	0.0646688	12.6231	0.127303	8.92802	0.040856	14.7161	0.148387
12.5007	0.0784314	7.81674	131.057	10.7564	0.0257104	13.2884	0.0815047	14.203	0.19802	11.065	0.496324
25.1683	0.0603175	10.2982	0.185458	46.91	0.0622837	5.9057	59.558	8.48077	0.0641026	10.3118	99.0409
13.1346	0.0275229	6.61435	0.0829596	8.58611	7.49722	5.71028	0.0186916	10.0661	6.68182	63.3925	0.10302
9.81392	0.0568182	56.7744	0.0248566	9.60455	30.4203	15.7617	0.0312876	16.6616	0.0890585	11.6411	0.12035
36.3101	0.0679934	9.67115	0.0307692	7.21107	0.0491803	14	0.0694645	11.3376	0.0590717	37.9148	0.0875912
27.8915	0.0694645	14.9596	0.0118765	8.47564	0.0417633	8.62427	59.2407	15.7267	7.11845	7.57529	0.0579151
30.7668	0.0459364	9.84682	118.757	48.2972	0.0322581	9.16747	0.037037	14.7394	0.0751174	20.8074	0.0708215
19.6512	0.0216049	9.32632	0.022807	10.2987	0.043131	59.4324	0.0506757	8.6047	0.0215264	8.08939	0.0977654
9.93631	0.0471338	7.35627	0.029484	31.194	0.0458554	11.2217	0.0485437	9.80144	0.0598086	24.3654	0.126923
14.681	0.0347107	7.36874	12.016	29.3737	0.0894737	29.086	0.0495868	14.936	0.103448	11.1892	0.0712531
10.4661	0.215405	10.227	136.81	7.14922	0.0289532	16.1434	0.0587432	8.9774	71.1921	9.47872	4.54681
8.66162	0.020202	8.6	0.0108696	9.84474	0.0467446	15.1093	1.49393	48.9772	0.0474383	17.8144	0.0451505
12.0627	0.0392157	43.9069	0.0281385	8.77713	0.300388	12.1825	0.0753968	19.1185	0.110442	8.74875	0.0831947
12.3979	0.0236128	11.9698	0.0392749	9.52267	0.0426667	7.43943	0.707838	7.12592	0.272328	9.99692	0.0785824
62.8266	0.0455342	9.80952	0.032381	12.319	0.0824373	11.9715	0.0339674	11.6384	0.0885122	7.72081	9.11168
27.1966	0.0559322	40.309	0.0257511	12.4888	0.0758929	8.89189	0.039312	13.0306	0.125637	11.6746	0.0340237
10.53	0.07	8.28873	8.13615	11.0073	58.6146	29.4168	0.0991597	9.9209	0.0875706	16.6186	0.116223
11.7887	0.0687961	37.1331	0.0722433	30.0524	0.0452381	8.46715	0.0875912	28.3892	0.0648734	10.7693	47.7059
11.8339	0.0614618	7.49492	47.6066	13.3366	0.0517799	10.5662	0.0876923	8.5873	72.873	23.849	0.273523
19.3133	0.0444444	9.73561	0.0323741	13.7257	0.145598	14.6744	0.0542636	10.9503	0.0923623	58.2029	0.00901917
34.4068	0.0418079	60.3253	0.0131868	8.68487	0.0168067	8.33764	17.1777	15.2419	3.79472	9.53846	0.10395
6.01259	0.00539568	26.0424	0.0310734	34.8236	0.0246914	13.1009	0.0440367	25.5405	0.116667	12.0674	0.128589
14.4426	0.0640301	65.8987	0.00220264	6.15217	4.98068	10.4511	86.9368	17.9516	0.0919355	7.69921	0.0897098
12.5693	0.0788321	6.63211	0.355691	15.8678	0.0606061	20.5571	0.0571429	10.8972	0.0778816	14.5617	0.19685
10.1139	0.024911	20.5922	0.207373	13.8903	0.196203	33.163	0	5.98993	0.45302	134.894	0.01
11.6019	0.274074	64.3789	0.0186335	12.3518	0.0234542	7.24696	0.0323887	9.14783	0.0956522	71.6934	0.0730838
34.7174	0.0391304	8.55585	0.441489	17.1649	0.024055	9.80854	0.0737387	9.25	0.0625	6.93033	15.959
15.0962	0.0408163	5.27414	0.115265	11.0582	0.045738	10.8527	0.0701262	15.6018	0.0575221	25.6399	0.0853199
29.7605	0.0676417	6.73621	0.226619	8.54397	5.82736	8.71429	0.0454545	8.22075	0.0849057	29.5616	0.147388
23.8109	0.0437828	17.2944	0.0373832	8.15411	0.0582192	20.3988	1.2505	9.35308	0.0751708	10.0983	0.248157
19.0073	0.100437	10.3912	0.720588	10.93	97.267	29.931	0.0649087	7.04983	10.8239	17.1136	0.102273
19.016	0.044405	22.2382	0.089527	63.6147	0.139908	11.5695	8.73386	13.7065	0.0580645	59.8118	0.0494118
10.103	0.0430712	7.40291	15.5024	11.375	0.0492424	9.90071	0.0673759	24.4789	1.67606	20.558	33.1024
12.5142	0.0503282	14.1976	0.156863	9.31056	0.0227743	6.53606	0.0409357	5.44917	0.375231	157.807	0.0467572
10.0651	0.0412698	10.6388	0.0334448	10.0228	0.0398293	26.7827	0.0670927	15.7097	0.0537634	41.2322	0.131716
29.8671	0.0582751	6.99425	0.272989	8.60266	0.486692	8.35976	0.0335366	13.872	0.113744	11.8003	0.171875
12.0253	0.0421941	29.6624	0.0309829	34.8173	0.0228426	8.49402	33.8028	18.0845	0.0394366	27.5126	0.146712
13.8033	0.0430328	8.65816	145.089	9.47934	41.1521	7.06021	0.0445026	9.51429	0.0142857	10.1043	0.0770975
24.7205	0.0866142	19.1314	0.0127119	21.6762	0.257143	24.088	0.0520646	23.2866	0.0605096	19.5722	0.136598
17.6182	0.0631424	9.52642	0.0332681	10.8438	0.0429688	43.9157	0.0156863	9.51383	0.0474308	14.3596	0.853018
10.5821	0.0431177	6.3114	1.68421	12.5073	0.0656934	43.396	0.03	7.64407	35.9096	10.5422	0.233735
15.1496	0.0756303	9.82995	0.0304569	9.57493	0.0201729	6.51205	0.915663	14.0298	0.0298211	30.7419	0.0645161
15.9313	0.0407125	6.33161	0.0335484	17.5136	0.0740741	12.0062	0.0206612	15.1284	0.0487805	17.8175	0.0912281
36.0525	0.0825516	13.0779	0.165301	7.24764	0.733491	8.59466	0.0364078	26.9539	0.0679612	10.4325	0.0924214
18.7766	0.0980926	8.03553	72.9303	18.4327	0.0844327	9.44479	0.0520505	11.7222	1.59857	9.96941	0.0860421
9.81776	0.0260337	5.77912	0.385542	10.5729	0.049062	10.3667	0.047836	16.381	0.0291005	24.8093	0.10218
11.7587	0.0429448	5.26242	26.3913	8.86957	0.0555556	9.40501	62.2946	4.92891	0.028436	8.91124	1.35108
15.3809	0.044586	30.1078	0.014771	73.5683	0.0203488	10.5446	152.41	11.4876	0.049505	8.51375	7.44845
8.56911	0.0304878	59.2718	0.057047	14.7683	0.0365854	22.1036	0.1	12.7085	0.0762608	35.2196	4.55607
14.2837	0.0501567	7.20524	94.3428	8.29128	0.116779	12.7098	0.159864	13.4905	14.9387	14.4631	193.338
20.7176	0.0313725	5.71547	0.0773481	6.70354	0.00884956	9.34083	2.80104	19.6214	0.04814	31.4629	0.0867133
22.7876	0.0686275	11.1299	124.089	9.13351	4.94278	29.9475	0.0204082	12.7434	0.0931459	15.0433	0.0783505
38.7932	0.0471204	10.7432	0.0466926	7.31405	0.0798898	21.131	0.0352113	10.2696	63.3399	19.6039	0.0862676
33.0924	0.0285714	7.64583	12.1273	10.5254	0.0837563	7.8311	0.0451505	60.8438	0.0504808	35.7383	0.22314
52.7957	0.0358423	7.68852	5.52732	67.3213	0.0469314	14.205	0.124101	10.6683	0.0712531	8.30537	22.0067
12.9035	0.0841889	14.6173	0.0178571	41.3477	0.0629139	7.81074	0.0460358	54.9877	0.0980392	56.6335	0.211155
16.2147	0.0667539	54.8973	0.0456491	9.85714	0.046798	6.85401	0	14.0783	0.0626223	71.4837	0.0824295
47.4769	0.974359	81.2739	0.0396396	8.44207	85.4756	8.34071	0.188053	10.9014	0.0793037	15.4698	0.0927419
10.5917	0.0519031	9.46421	0.0184049	18.0761	0.0782998	11.4224	0.0651085	46.8684	0.0432331	9.36166	0.216998
34.5336	0.0454545	7.95122	29.9047	15.5059	0.0614657	4.90661	0.0856031	10.4817	0.0265781	23.169	0.0766208
19.702	0.0340909	8.54545	0.3083	6.11803	0.691803	5.557	0.410423	13.5906	0.0721649	14.8901	0.0993658
10.9476	0.0222222	6.76	0.01	9.10455	4.79091	29.5249	0.0520362	15.1473	127.154	13.3463	0.0614887
10.9708	0.0542797	54.6342	0.00789474	11.5321	0.0619266	9.90433	0.0773263	13.521	6.35802	11.9847	0.608563
45.9097	0.0936968	8.82063	0.237668	10.9451	0.0477876	4.37218	0.0225564	65.1566	0.0640569	7.75097	0.392996
15.8066	0.0585242	42.3779	0.0269939	18.2021	0.0259067	48.7647	1.17647	11.981	0.2187	18.0457	0.353638
18.454	0.0429448	9.48561	132.809	13.4232	0.0336842	6.27952	0.0361446	21.0451	0.119718	21.0117	0.0715215
49.5359	0.0239521	18.1554	0.265849	13.8635	0.0366599	14.6136	0.0435374	14.4831	0.129225	38.8072	0.0642722
20.8711	0.0488889	176.309	0.0483005	13.7303	0.0439394	24.4921	0.0687831	11.8783	0.0658482	9.77562	0.185596
15.4443	0.0537353	73.5656	0.0489237	8.73464	0.128492	9.17391	0.0301003	9.38788	0.0545455	14.2972	0.101399
15.972	0.0621118	6.01754	3.77412	11.7052	0.346437	6.99538	1.27714	9.6758	0.369863	8.68873	0.884804
13.6014	0.024911	31.9707	0.0488599	11.7569	0.0381944	30.659	0.0358974	20.539	0.0941558	12.8168	3.5374
25.1253	0.064877	23.7036	0.0393996	8.875	0.333333	43.5057	0.112069	8.9217	98.5391	9.62835	18.8218
21.2144	0.0544	27.8901	0.0460993	19.1874	0.0324324	12.972	0.0824261	10.7938	3.92878	42.0835	0.0798548
22.3938	0.0486224	7.03308	4.61578	12.1207	28.9886	38.3446	0.0313253	13.3014	0.0884477	13.5424	0.0687135
12.392	0.0552764	8.67939	0.110687	9.63701	0.0462633	38.4064	0.0424028	11.914	0.0215054	51.8642	0.0491803
36.7612	0.0776119	6.87783	0.0769231	12.2915	114.096	7.56948	9.18801	21.75	0.0614224	15.1681	1.41159
9.49041	0.0342466	42.5611	0.0344828	50.0883	0.0414414	5.61311	0.0327869	9.81034	1.26437	10.785	0.250814
10.7872	0.0297483	10.1891	186.964	12.3151	118.192	29.9172	0.0629139	22.5982	0.0662252	14.084	0.0881148
13.7006	0.039548	11.1545	0.0314136	35.4098	0.0339213	35.7118	0.121951	14.0851	0.0798611	28.9879	0.0866551
85.0299	0.019432	8.48555	0.115607	14.7358	0.0414508	13.129	0.163594	43.518	0.0989209	70.1664	0.0572451
13.1433	0.110448	40.8506	0.0396341	7.16892	0.0382883	6.6899	0.0288462	24.641	0.02331	13.7249	0.0843373
65.8693	0.0339559	7.6516	8.48404	22.6219	0.0560626	30.7397	0.575342	10.0947	6.1553	16.5891	0.125581
40.7145	0.070997	8.92391	143.885	21.4497	0.0667396	29.2943	0.0602007	12.678	10.942	11.1504	0.155752
12.0947	0.0564784	20.5701	0.488688	10.3427	49.0703	17.5583	0.0636042	35.1309	0.135193	8.15172	113.409
39.7645	0.0375427	7.06341	9.74878	16.9085	0.0657277	6.875	0.0328947	11.8635	0.0423529	21.1395	24.1429
11.6988	0.0382263	37.982	0.0179856	20.9706	0.0536332	10.7194	0.110312	6.31971	0.0216346	25.2972	0.0804196
21.3748	0.0677165	7.20642	0.233945	8.0229	2.74618	14.8111	0.0944444	13.4206	0.536082	13.1689	0.0844595
35.6274	0.147752	16.0499	0.0473815	8.68949	6.53545	41.9213	0.0337079	13.2928	0.0585586	39.0396	0.0633245
11.5849	29.2803	14.3609	0.615385	13.9136	0.088785	7.71397	0.0371179	13.5756	156.537	17.0804	0.104911
61.1358	0.0432099	11.6941	0.0650096	9.51053	0.10859	6.11552	0.032491	29.8411	0.104651	26.3987	0.0943396
36.2873	0.0406504	10.8531	185.998	17.6741	0.0222222	48.6732	0.0307018	13.0798	0.0712251	12.1494	121.846
14.9469	0.0556995	8.78299	138.909	14.5138	0.0517241	9.18462	0.0307692	11.6919	0.936019	7.95833	0.371528
13.6224	1.55298	55.7804	0.026253	17.957	0.695341	32.7673	0.0469799	11.2857	53.7649	18.8923	0.171429
40.0784	0.0337756	11.2754	0.0213904	48.6261	0.110708	20.1029	0.0536913	13.1608	0.334029	18.2308	0.161943
15.981	0.0285714	87.3984	0.0238095	9.91429	0.0441558	26.6286	2.82418	25.0104	0.112735	63.1896	0.0189573
5.48812	0.0237581	84.7591	0.019802	9.83827	69.4191	19.0648	0.448148	15.6213	0.112132	7.48387	0.11437
11.8063	0.0625	9.22826	13.9529	16.6108	0.0598802	17.2269	52.2958	25.5363	0.153982	17.423	0.0498489
12.3542	0.0587084	6.71529	0.0282353	15.1136	0.0856643	16.6364	0.04329	15.934	0.132075	15.9057	0.16
13.697	0.151515	19.5073	0.0620438	10.5793	0.038055	8.56308	0.0537383	7.87945	0.0273973	92.337	0.553611
18.3917	0.0506912	5.46328	11.774	12.4908	0.091029	6.52929	0.0464646	25.7374	0.0689013	19.835	0.0751634
11.8316	0.037037	9.43068	0.0117994	5.3908	0.0373563	12.6848	0.0362812	10.4018	0.0271903	7.02655	85.8274
14.9637	0.0515267	12.5708	0.037123	8.74234	0.536937	24.8841	0.0289855	22.2325	0.0453686	11.3947	0.676275
41.6311	0.0436893	7.98089	1.5	61.9319	0.0505837	7.80144	0.0311005	78.1241	0.078481	55.8222	0.0785219
17.4568	34.8254	30.5455	0.0219941	10.7063	0.0646853	16.4814	0.0345745	48.9054	0.0709318	14.4071	0.0884956
65.8988	0.014881	20.7693	0.0423358	10.7319	114.211	9.23315	41.8062	14.9929	0.0659537	24.5845	0.0663507
13.6597	108.321	12.7992	74.5471	12.1963	0.102804	21.1852	0.172214	17.4853	194.081	19.8447	0.057971
10.0385	0.0204082	11.2195	0.0305344	11.7191	0.0318725	9.80184	0.0506912	31.9772	0.100569	28.1237	0.0695876
75.2786	0.018711	8.10256	116.379	7.18396	1.01887	6.22254	5.72394	34.4856	0.103403	15.4754	0.0846995
13.0196	0.0576701	31.0678	0.0446281	10.7407	0.0474968	7.68824	5.77675	16.8442	0.076087	25.9427	0.0698324
11.3856	0.0189036	65.6724	0.0172414	12.6515	0.104545	22.832	0.034749	9.68733	2.09434	17.4432	0.11828
19.5742	0.0318021	42.5399	0.0254669	10.5957	0.0521739	11.2249	0.0606061	17.0335	0.291866	12.6031	0.0554324
28.1404	0.0511811	13.8118	0.129151	19.1171	0.0648801	61.6928	0.056101	16.8078	159.853	96.6284	1.05505
64.2292	0.0810185	10.7945	0.03207	62.2146	0.0546559	22.8562	0.0570825	73.2101	0.0556553	39.9716	0.106987
16.4585	0.235178	10.4263	0.690705	11.3646	0.0703971	15.5613	0.027668	21.8419	0.083871	28.1928	6.15695
17.1001	0.0564175	79.5617	0.0346386	19.6719	0.0479911	11.7583	0.101667	13.1153	0.0620843	65.3569	0.146226
7.83824	1.90441	16.5577	0.0245747	10.9965	6.30986	14.5487	62.2922	30.4446	0.115506	27.104	0.111753
67.0173	0.05026	9.62772	103.742	6.37543	0.0341297	38.8521	0.106317	62.4609	0.038055	13.257	0.0932897
9.05724	0.962963	8.36441	34.3164	8.50669	0.083612	5.95082	0.0262295	28.986	3.32064	12.1528	95.2309
70.443	0.046281	7.57488	0.512077	8.43082	0.061296	13.8523	0.136937	50.3149	6.58397	19.5755	0.101415
10.9934	0.0862832	42.2454	0.0252454	7.02907	0.0494186	35.2689	0.0368324	17.3208	0.119444	13.4206	0.0555556
17.25	0.0347222	54.3946	0.0351351	9.49346	0.130719	28.8451	0.0841751	11.486	0.907127	15.2621	226.027
51.8871	0.0237624	7.23053	9.02804	10.0623	0.124611	7.90032	0.0305466	37.0228	0.0806697	38.8884	0.0821705
24.8392	0.0127389	29.12	0.0283871	20.5508	21.1016	9.70605	4.5562	11.3892	0.0949721	11.332	0.112016
11.5226	0.0607639	7.65761	0.404891	25.967	0.0989848	19.9438	0.0486891	9.59747	0.368354	16.0825	0.113244
60.2984	0.0269841	26.895	0.0402235	12.9366	0.0460829	22.4211	0.0643275	10.2427	0.210526	10.4005	7.89801
28.4275	0.0436817	8.26273	25.3003	10.2538	72.3484	13.9905	0.0571429	57.6514	0.0292276	22.8315	0.046595
12.3896	0.0608828	8.11607	0.0133929	8.19878	10.0609	14.843	0.0819113	28.5387	0.278638	11.9936	0.794212
20.6327	0.04	8.17402	42.5441	17.3202	0.0518784	16.7398	0.0460177	11.0871	2.83195	18.4721	195.875
12.9683	0.00704225	10.0755	115.816	50.4065	0.0376851	8.90106	0.0689046	20.0708	0.061706	25.6641	0.110687
65.1286	0.0385852	49.789	0.0422078	9.3306	0.0308008	19.1221	50.5151	19.023	0.119672	12.9784	232.957
40.3511	0.0267176	36.7526	0.0644491	11.8323	0.0393375	9.1958	0.0792541	12.2	0.341414	12.3536	0.133657
32.1784	0.0258993	54.51	0.058	16.1864	0.0442338	10.1491	98.5839	16.9339	0.0985733	11.7052	0.0495868
12.7011	0.0594901	13.4672	0.0131004	8.7812	0.0820513	7.80507	4.68973	49.5639	0.0805556	11.5535	179.048
12.7679	0.0136519	42.7536	0.02657	30.1118	0.0501567	31.7865	0.0146199	7.77446	0.130435	12.3215	0.253406
16.862	0.0429864	6.88918	15.0876	9.68306	0.0737705	16.451	0.0523649	47.0138	0.156682	33.7762	0.111876
13.8392	0.100817	11.3639	119.016	19.1718	0.0663265	7.94398	39.8237	22.6737	0.0918728	17.584	0.102941
55.1214	0.0621387	12.9276	0.0519481	11.7593	0.0769231	13.5	0.0465116	12.8778	0.4819	16.123	0.126582
29.2725	0.0382883	6.76753	56.9041	11.8777	11.0247	18.5103	0.074359	13.7007	102.497	11.7905	0.0253968
22.275	0.284908	22.785	0.0441459	9.63472	1.1114	9.72319	0.0523691	26.4411	0.0386179	45.4195	0.0573171
32.3872	0.0300752	12	0.027972	46.1126	0.0443686	46.2059	0.0390016	11.6034	4.90625	8.13247	0.231169
28.7656	0.0717703	43.8271	0.0415755	9.48101	0.746835	8.4162	0.124294	36.0134	0.154873	14.4435	0.30137
14.637	0.204188	15.5422	0.00888889	14.3235	148.967	12	0.105691	41.5788	0.014652	26.1977	0.109589
45.2289	0.0311111	14.3743	0.0263158	7.13211	0.989837	5.80389	42.311	11.8239	8.49783	53.3193	0.0703235
16.3226	0.0215054	8.05819	2.11422	21.358	0.036	6.90987	0.598712	11.8959	0.0759219	9.51821	13.6106
98.6863	0.0455764	11.1179	0.00471698	8.40083	29.1736	7.94012	0.498204	27.0054	0.0864865	16.4874	0.14771
25.3883	0.0407801	25.3592	0.0387324	9.50974	0.038961	15.4458	0.0582329	10.9685	0.296095	18.4344	203.087
14.6819	0.102778	6.48624	0.0252294	11.3079	63.7583	7.67579	0.0690033	12.7116	0.677903	65.485	0.0741483
10.5268	0.00595238	33.1578	0.0481928	15.9796	0.0594796	11.0111	142.404	21.2122	0.215434	18.5339	0.0965092
106.881	0.0463918	12.565	0.41704	9.68831	0.0562771	10.2113	0.036855	7.41016	0.0429688	21.8649	0.0932432
10.8263	0.0319361	10.0425	0.0542453	7.25128	2.57692	16.4389	0.0558069	12.7957	0.146179	19.3126	0.151139
61.2996	0.0396476	28.4255	0.049676	8.29358	1.88532	10.2639	0.0515464	15.5302	0.0879121	11.1216	0.326577
21.1197	0.0821596	19.5041	0.0108401	23.7047	0.0691548	14.0629	0.0329341	23.8502	0.139731	28.0085	0.112527
11.435	83.2124	6.70222	2.0563	8.42041	0.0857143	5.44472	0.04914	10.4957	0.0654045	24.7657	0.110879
48.7734	0.0854093	20.0156	0.0467706	22.1353	0.0447609	40.6699	0.0491159	56.8835	0.065534	26.9163	0.0856574
40.3095	0.0267857	9.76812	0.0181159	13.15	123.55	19.6913	0.0325901	40.027	0.0761905	8.50427	0.0495726
20.7097	0.0349462	28.4339	0.0242424	47.6264	0.0332594	41.0455	0.0849772	20.4887	0.177945	20.0463	0.0771605
49.1304	0.0457666	6.43352	4.23862	9.27562	0.458449	19.0424	0.0181818	15.494	0.0796813	39.0084	0.0670391
100.186	0.0237154	14.2152	0.0512295	44.3944	0.0610329	12.3757	0.0972973	12.101	0.00961538	19.5969	0.0620155
19.0169	0.110169	20.1474	0.0358566	60.5322	0.0474576	11.388	0.0876217	21.9785	0.0602151	35	0.0991561
9.74189	0.193243	7.54713	1.1756	7.72937	0.10231	7.5949	71.6619	16.5664	116.934	34.189	0.116071
33.4954	0.0458716	12.57	0.0658979	7.37523	0.0900563	32.6377	0.0376812	14.1359	2.95132	11.3743	94.6917
25.5331	0.0694006	39.3924	0.0804829	13.5149	0.0628218	16.5579	52.1601	14.1611	0.212766	11.662	0.084507
64.3714	0.0373626	10.3901	0.0204429	11.5394	0.0308219	7.83008	5.10585	51.8618	0.0750853	23.5318	0.0915119
15.3368	0.0621762	11.9786	0.025641	13.9786	0.0643432	28.085	0.107143	33.2385	0.0995261	9.97521	0.0716253
36.8076	0.0278481	10.2804	138.087	9.71084	3.79217	27.0148	0.0961183	17.2673	0.0544554	31.1786	0.127232
42.3484	0.0536013	17.4387	0.0400943	19.2224	0.188976	15.4186	0.056686	17.2996	0.105727	8.12081	1.45414
33.8959	0.0771208	7.61111	1.56902	11.432	0.0464	8.80762	0.112381	13.6037	3.16359	15.7918	0.208207
17.7111	0.0355556	8.43584	0.0217918	7.51025	0.0683371	5.5014	0.170868	18.6523	0.246729	27.6897	0.168966
31.2766	0.0340681	41.2231	0.0280992	18.7672	0.0343915	24.6567	0.0955224	9.93719	0.341709	17.2883	0.228829
64.0157	0.00869565	12.95	0.01875	19.8875	0.0415648	8.55498	91.5533	28.5961	0.0944625	16.8571	0.279503
21.1109	0.0262097	20.7764	0.182692	15.9833	0.0315399	42.2475	0.0178218	31.1023	0.0825853	18.0429	110.598
24.0833	0.06875	53.1279	0.0485934	100.225	0.049763	19.2897	0.0403023	30.247	0.0815348	7.60839	9.88811
17.0464	0.0274262	6.82438	0.0247934	9.08027	3.1204	8.03267	9.16803	21.4643	0.171875	10.5823	0.524412
84.5463	0.0736342	25.3145	0.0388693	12.2451	0.133495	13.5095	0.0259965	11.7079	104.206	65.9251	0.0662824
29.1944	0.056338	8.4316	0.0289017	9.11897	0.0257235	15.2601	0.0789474	61.0021	0.0919421	10.5398	29.0795
24.3698	0.102845	12.5067	51.1911	16.636	0.056	20.1917	0.0619469	14.4211	102.062	22.3629	0.0926641
36.6694	0.0644491	12.7865	87.573	9.46491	0.0438596	7.62391	8.48688	15.8017	80.095	34.8338	0.134393
13.8327	0.0341727	29.4428	0.00903614	17.2539	0.023085	51.3546	0.0618557	39.7438	0.0725624	31.9919	0.0733198
26.4645	0.0232258	10.2092	16.7421	18.2194	0.0306122	16.0292	0.0394511	14.0501	0.0334129	75.903	0.0997268
70.4777	0.0971129	8.5461	71.1962	10.2297	0.0742459	13.3661	0.20765	25.7747	0.129602	7.09259	25.2296
26.5466	0.0384615	29.3142	0.0969479	62.8812	0.0330033	5.32129	0.0100402	9.83598	2.27513	9.90265	3.59587
27.75	0.047619	9.97662	142.278	26.3952	0.104762	9.12411	115.784	33.529	0.10628	22.5602	0.0687961
10.6371	0.20585	24.6329	0.0520231	32.452	0.0473613	22.1161	0.0416667	69.5399	0.12616	19.0116	0.0849421
13.7113	1.65979	14.5256	0.188034	41.3853	0.0917431	23.6739	0.04561	14.2464	0.0875	43.8374	0.139355
40.4947	0.0684211	22.8708	0.0110701	13.1667	0.924769	11.0783	0.098434	12.5	1.27295	25.3206	0.076555
14.0391	0.100559	11.8	0.0396694	12.4633	0.0979021	29.3814	0.0474383	28.2666	0.0737952	12.581	155.714
23.6879	0.066242	10.8621	0.354023	19.4792	0.0638978	11.3333	0.855556	26.2032	0.0474934	11.3562	0.557252
9.22664	0.0490654	41.0442	0.0212014	8.4637	0.373333	13.2037	0.0350584	15.4832	0.116279	10.5938	1.03906
31.3585	0.0794297	8.09434	5.47642	11.2768	28.6101	30.0222	0.12939	45.5843	0.0882353	22.0551	0.181102
12.9588	0.0594966	7.95929	6.60438	53.2945	0.0869565	9.25184	0.126657	16.2947	188.935	14.3269	0.342949
36.9911	0.0266075	8.92883	30.3737	13.3177	0.0601504	9.181	0.0860077	25.0249	0.0829876	10.8883	0.100559
13.1378	43.5572	59.5913	0.0320151	8.74367	0.0789866	9.5674	0.0752351	10.9888	0.0702875	10.7714	0.310409
29.1553	0.0291262	38.4158	0.0594059	11.1396	0.102564	40.6872	0.0560579	9.81655	0.169065	10.8795	0.0722892
38.5639	0.0507519	13	0.03386	12.88	0.034298	16.7128	0.0305499	24.2896	0.0750529	72.049	0.0944056
31.0943	3.06447	40.3617	0.0415913	9.10748	0.0934579	6.58	0.0366667	23.9867	0.1	56.867	0.130435
38.448	0.0950226	10.063	142.294	65.957	0.0672043	47.9458	0.0522244	20.3856	0.0651085	12.7576	0.818182
19.8891	0.00972763	55.1378	0.0576441	11.0679	0.0339426	9.76498	0.0253456	22.7242	0.126797	8.61975	0.261728
10.7996	0.0514706	29.0466	0.0416667	9.7205	16.8841	29.8922	0.517964	15.7065	8.90745	12.8427	0.104839
31.1707	0.0422764	22.0254	0.0567515	8.58833	30.7634	9.58416	0.019802	41.964	0.124	16.3468	0.150289
26.9874	0.0503937	22.1809	8.38298	8.52283	0.0319635	34.8277	0.0609756	12.1935	163.328	80.0584	0.0681265
23.8515	0.0666667	40.7139	0.0311615	28.1866	0.0457746	28.5408	0.0120846	9.60606	0.0815851	13.0602	0.075188
10.3972	0.0159681	48.981	0.049763	58.4525	0.047486	6.23821	0.0942928	10.1662	0.0686016	12.0648	0.0704225
17.8694	0.045045	35.3841	0.0490694	11.6463	0.0429752	9.75	95.5091	19.2406	0.05386	9.45923	1.22747
26.9283	0.0352021	11.385	3.14729	11.9493	160.627	17.5996	0.0644531	120.998	0.0925197	12.0142	0.062753
20.6078	0.0812325	8.24368	37.3863	14.336	0.0346232	9.56838	109.825	42.3478	0.3147	13.625	0.0952381
24.3333	0.0255102	7.275	4.44062	9.14418	0.0628466	9.45042	0.569405	7.79839	0.233871	9.67667	10.65
32.8031	0.0826772	19.5802	0.0461538	10.962	77.6452	14.5648	0.0339703	18.2989	0.0923913	25.3028	0.0626911
12.6145	0.0483871	6.47449	0.0331633	8.11111	0.136752	7.96914	17.3539	71.2663	0.0926893	23.2759	0.169279
10.3464	0.169935	9.38786	1.24011	12.5669	2.75436	15.1212	0.0659509	13.344	96.5413	15.8857	235.975
9.96552	0.0367816	13.4091	0.0430622	7.78193	0.0498442	9.72746	9.41929	13.7525	16.1834	24.5444	0.153968
16.6507	0.0147059	75.953	0.0582707	10.4338	0.0430622	5.75254	0.0610169	10.382	0.116105	11	1.49244
18.9444	0.0386399	10.1102	63.098	9.61066	2.74475	6.78606	0.0673077	12.9051	0.131313	11.7113	71.1134
31.4634	0.0772358	7.55882	2.54545	16.685	0.0381862	6.22637	4.63433	8.9982	1.04865	9.68881	0.041958
12.7128	0.0465116	9.64232	125.675	24.9079	0.0447368	7.83215	0.070922	32.7422	0.0429594	21.0233	0.214452
26.1863	0.0322581	7.58674	38.3119	8.41517	0.11976	10.3111	0.0313152	12.7556	4.26955	19.3895	0.0649189
28.6893	0.035503	8.40848	0.792727	8.89982	0.0236794	36.9758	0.0846774	15.1088	0.0839695	26.9448	9.59012
11.4606	0.0545455	8.41131	8.2108	22.757	0.0362416	9.40181	0.646526	13.049	219.804	36.5283	0.103774
54.4524	0.0238095	5.71837	0.262926	20.7553	0.0525526	15.7919	0.020202	51.3178	0.0794393	21.7171	0.14693
21.721	0.103986	8.23454	29.7249	9.80645	2.78226	8.75636	6.16525	17.8402	0.0690335	8.79218	5.98757
31.5784	0.0441501	8.5398	84.1567	129.127	0.0363901	11.4904	0.0910683	11.8776	0.0753296	11.4741	0.11358
50.6541	0.0467186	60.5463	0.0496614	55.1595	0.0674847	14.6885	0.0619621	9.1711	0.844106	16.5507	0.158497
26.934	0.0429043	31.9551	0.0534188	73.5915	0.0212766	20.315	0.0767468	11.1983	0.117647	8.25694	3.36458
23.2126	0.042522	47.8883	0.0631068	8.59467	0.536	46.6013	0.0311804	7.43255	0.357602	10.5113	0.585761
24.611	0.0443864	18.6623	0.0426716	11.6277	1.06738	12.1809	0.037422	7.80083	41.7612	13.5033	0.0766667
21.4799	0.0475483	8.35142	50.3608	62.5781	0.0736086	6.60396	0.0379538	23.5594	4.15006	17.2484	108.538
31.8924	0.0298805	23.0556	0.0568783	13.5752	0.122004	11.1617	0.110512	17.3866	112.168	40.5527	0.0683919
46.4438	0.0434783	28.5426	0.0851852	33.5396	0.10989	10.6937	0.0510511	11	0.450425	19.6412	0.114706
28.9607	0.0332326	64.9882	0.0529412	57.6635	0.0360577	10.1663	127.13	11.5419	0.0718563	13.7731	13.5798
13.1485	0.0580046	17.0215	0.0793991	10.5615	0.0576923	9.16199	0.0560748	12.1139	0.0445545	67.3312	0.100629
10.2913	0.0364146	9.67641	92.1423	9.23766	0.16992	10.2121	0.0223214	13.5746	6.85185	64.7577	0.0892532
24.3381	0.0395683	16.0957	0.072695	9.05123	5.3778	11.6359	170.002	12.5568	3.54017	10.3054	0.0538173
12.0533	0.0881148	11.6449	0.134357	8.61493	0.265672	46.9358	0.20428	27.5159	0.0834725	11.7241	24.2855
53.2944	0.0434783	23.1156	0.0376623	11.9352	138.283	9.15302	0.0355872	13.4306	217.389	66.7937	0.0828729
11.6245	61.7866	9.6833	0.0383877	11.8462	0.0128205	14.6602	0.0362117	26.6578	0.06	81.7387	0.0580762
26.8365	0.0108992	5.8026	0.425974	9.17507	0.437666	24.5478	0.0514706	13.0249	0.032419	17.0905	0.0772627
14.7612	0.0352782	7.38168	0.248092	30.5155	0.0631929	45.8419	0.0612903	12.8012	34.9699	22.8887	0.0827389
35.4866	0.112299	6.12146	0.799595	8.33582	0.915423	9.67066	0.0634731	16.8121	0.0212766	20.6269	18.6965
26.7386	0.0724432	33.756	0.0378007	61.0627	0.0337349	7.16279	0.134884	93.0326	0.137931	10.253	7.60241
21.2939	0.110687	10.446	136.155	42.0499	0.047817	6.0617	3.72751	13.525	0.0825	12.0263	30.2392
31.4906	0.0512129	14.3654	0.0232558	13.5789	0.919668	28.1497	0.0737527	11.2094	0.0788177	16.0491	0.0697674
44.9441	0.0543478	11.3592	0.0489039	8.10035	20.5433	17.3718	0.0258824	13.6459	0.0757238	14.8879	0.154867
15.0816	0.0422961	6.37681	17.8986	21.9731	0.0692308	7.86538	0.0346154	17.0612	0.190542	11.2383	89.3808
63.9832	0.0465549	13.2957	187.135	12.0559	0.034965	7.41814	108.589	10.5823	0.0884146	37.482	0.088
43.6545	0.0291971	9.3668	9.92623	7.74962	2.14809	45.4032	0.0279441	13.7223	0.338028	13.5017	0.0926573
22.3941	0.0985222	8.80634	1.20775	8.84765	0.0277008	19.4325	0.0422764	8.81429	8.13143	11.2909	0.336364
22.9262	0.043956	27.0429	0.0815451	33.5085	0.0470085	9.57801	0.0567376	11.878	0.0689655	18.4044	18.0519
13.5138	0.0550459	8.7271	0.042885	20.3639	0.0655738	7.41356	0.0389831	23.8488	0.0878049	12.0305	11.4173
29.2212	0.0705128	16.6935	0.0679612	17.2794	0.0643216	10.9321	145.825	14.8596	212.506	48.7793	0.0527344
13.3498	0.0783745	10.2276	0.0183908	13.623	0.0469799	25.0499	0.0367454	67.2095	0.0837887	16.8205	0.0801282
10.3529	0.046225	9.24912	0.0701754	9.73383	68.2065	8.3673	50.7962	33.5199	0.0458167	12.3036	2.96429
10.669	0.0226481	5.88851	3.76672	13.4338	137.349	19.3621	0.805419	12.5367	7.63061	61.7195	0.135314
14.2884	0.122407	22.2863	0.103121	21.8136	0.0483871	7.62446	0.100719	10.3956	0.0506329	13.638	0.0949555
9.39841	13.4024	24.67	0.0364372	15.1725	0.0383387	50.7293	0.0867769	55.3497	0.086116	9.20334	91.6045
31.8049	0.45993	7.44972	9.35484	10.8119	0.052381	7.464	0.224	14.2616	162.299	12.304	0.32967
30.4708	19.9924	9.90795	97.7824	8.86235	0.0890688	18.4703	0.0449898	74.939	0.0745763	9.46819	0.114504
10.36	0.0075	13.1478	3.72609	27.6975	0.0463215	8.61774	3.89516	10.2586	3.09483	51.0604	0.0850112
50.3343	0.0322581	9.75145	0.0578035	8.74515	0.0800971	14.898	0.0430839	17.5324	0.0532446	25.0597	0.0845771
48.5588	0.0404624	46.0797	0.0419287	9.9038	11.6801	33.5396	0.0503597	28.8914	3.35581	12.82	17.54
23.9075	0.0551181	8.65966	78.5462	6.20381	25.5314	7.68067	1.01401	46.1109	0.0717781	8.81655	3.51799
29.8855	0.0455172	9.48108	17.4946	9.10478	10.9154	10.475	0.025	79.4651	0.0833333	25.6202	0.112403
29.9127	0.0507937	38.628	0.152	8.6979	18.2811	36.7457	0.0780347	8.77165	0.423885	14.8283	0.633411
23.8119	0.0409683	14.9363	0.0343137	27.9286	0.0874384	7.3375	0.01875	9.67871	22.7108	19.3204	0.172535
13.681	0.0430622	58.125	0.0646552	23.4497	0.0449679	12.0639	117.134	14.7294	0.054902	21.3451	0.117253
35.6965	0.039501	40.8292	0.0465839	28.5182	0.0750605	31.878	0.0243902	18.7802	0.0366379	16.8385	7.54467
15.4869	0.0805604	8.16179	6.45614	9.72967	24.9282	32.6517	0.037931	16.3685	0.0859375	27.779	0.083558
60.2322	0.0556227	13.5046	0.051756	10.8478	0.164596	8.8744	31.0411	23.2381	0.0952381	49.8372	0.104384
14.3062	0.0318584	7.72549	0.676471	17.6276	0.047259	35.3923	0.0435835	11.3768	151.209	9.96203	0.0669078
16.7926	0.037037	9.90559	0.230769	23.6093	0.0618956	12.3153	153.664	17.8934	218.424	33.5129	0.0945559
12.1459	0.0364742	9.26906	0.0358744	12.3935	119.523	6.53043	7.43478	10.1907	0.100817	15.6133	170.721
15.0749	0.0434132	10.051	0.15051	14.4897	169.08	9.21351	0.0893246	46.9295	0.0528634	18.8333	0.0410959
12.5802	0.0614334	7.39055	0.706468	13.7621	180.26	11.1422	0.0522496	10.8195	0.149644	18.3569	0.0814371
9.69453	7.06109	10.0894	3.96369	12.006	2.25549	8.20789	0.0430108	66.812	0.0798669	9.66796	130.489
21.4786	0.0588235	9.12191	0.0547703	65.6445	0.081749	15.345	0.0571956	111.511	0.120087	12.4728	76.7657
33.5315	0.0748031	20.219	0.0457516	7.13231	0.0123077	10.7487	149.906	11.0389	154.005	22.097	0.115549
14.3333	0.0555556	18.8313	0.0376984	9.99344	19.8403	7.4132	12.3447	15.4991	4.98224	65.8058	0.154676
12.0824	0.0558511	6.95015	0.0234604	36.5742	0.0349345	15.173	0.0421941	19.1795	0.132855	40.2134	0.165527
52.7448	0.0417633	7.43271	2.64389	26.7147	0.0264201	8.18932	0.0631068	14.4145	0.0811287	15.3757	0.0636183
25.6738	0.0539523	9.75758	62.014	15.455	46.4815	9.78086	103.123	20.163	0.0503018	24.5167	0.196172
8.66828	1.58576	9.81522	8.86522	28.6701	0.0721649	24.8515	0.0969697	12.2137	99.458	59.1847	0.0667976
26.2114	0.0731707	17.082	0.0364465	23.8981	0.0569948	8.55377	0.101124	13.0622	0.223529	15.0363	0.123762
39.2425	0.0427892	73.2296	0.0642023	11.4762	0.048906	34.5428	0.0654912	13.0833	34.5965	11.937	116.391
7.79152	1.02827	9.92086	0.0899281	21.5971	79.1546	28.727	0.10585	32.4102	0.0428177	10.4158	0.0445545
60.1241	0.037234	10.979	0.0370828	30.6611	0.0360577	7.44165	0.064632	14.1557	1.29024	15.4128	0.155523
54.7102	0.0957309	15.9157	0.0491803	11.7747	0.0567261	10.7016	0.0401396	13.3148	0.0592593	16.7706	0.111111
29.6791	0.0286533	6.8913	1.28913	6.7867	0.0963303	8.81658	0.0276382	22.5059	0.106719	9.07797	0.0237288
8.45788	1.96544	54.3318	0.025	12.625	159.502	5.27692	0.0942308	14.3424	178.308	10.726	96.8904
12.4954	0.0584615	14.5508	0.0587302	6.78719	1.97254	8.77954	23.0389	13.4804	0.0213523	13.1773	0.0837438
12.8117	0.066313	9.801	151.204	26.7303	7.03338	9.00407	5.28659	13.4523	0.158038	22.5256	0.161172
10.0819	0.0948276	9.57009	136.48	23.5055	0.0393701	9.53832	0.0445633	13.4765	26.0892	25.553	0.0834783
55.9358	0.0525292	9.72254	0.0404624	7.55486	0.0501567	7.07583	0.056872	10.8125	0.494565	15.6618	108.105
44.7343	0.0367133	9.78016	0.0544747	13.2605	127.84	10.9103	0.794311	21.7951	0.111475	16.5101	0.0769231
40.6327	0.224919	9.48163	2.94082	8.02273	19.1659	14.4117	172.82	18.2693	0.477165	45.0902	0.106557
11.7024	0.0547046	9.94534	33.8633	9.18459	1.45161	11.8403	0.055814	52.8784	1.6583	12.4433	0.0640394
18.7964	0.0357942	7.7679	12.5944	11.1	4.28261	6.44182	0.46543	30.5	0.112782	13.334	6.50713
19.099	5.57172	10.9306	0.0337302	10.841	0.0606936	6.52493	2.33071	19.8337	0.075594	38.9169	0.128686
9.57099	0.444444	18.3623	0.0603908	8.42118	12.8071	6.39711	0.142599	40.5144	0.0323741	37.9183	0.128696
40.1926	0.0318258	34.6218	0.04	13.2124	174.412	38.3186	0.0526316	32.9226	0.0794297	25.7915	0.0694981
24.1565	0.304348	9.95377	5.36986	18.4299	0.0582878	21.4331	0.0638723	33.6735	0.0927835	13.1611	43.1982
14.243	0.0558659	58.6264	0.0433213	19.4432	0.029304	48.6842	0.0378289	29.6034	0.104199	8.71193	0.259259
12.1528	0.0174672	33.7088	0.115979	8.98675	0.279823	20.6725	0.0529412	10.6448	0.513854	11.3153	49.6462
13.735	0.0759717	13.8949	213.986	6.96515	4.68633	13.8926	0.036859	40.5304	0.1	41.4709	9.27907
20.3302	0.0374707	10.1877	141.93	13.5129	0.0531609	13.1816	0.0919283	8.58545	2.30788	14.237	0.12963
25.294	0.103448	8.0023	0.165517	18.2264	0.0661157	10.5884	0.0433213	10.7448	6.79897	66.2286	0.0929368
32.1116	0.0856574	10.8172	0.0328542	10.2371	0.103343	10.259	0.143426	13.5984	30.2186	22.6381	0.0685225
53.8641	0.104369	19.2372	0.0320513	7.21333	0.553333	8.27141	1.59844	12.6554	0.107372	33.395	0.0616246
21.7943	0.0678337	33.9468	0.0542231	9.85622	0.0258481	7.90074	36.7794	22.3957	0.0561497	14.7408	0.120968
10.9402	124.303	18.401	0.0273752	13.3892	0.0716648	11.9218	0.0493827	13.9503	0.343624	20.8152	0.180095
23.0409	0.0644654	10.6788	3.23057	11.6245	68.7352	10.4333	0.124847	16.1379	2.62808	13.8612	1.85524
49.3842	0.0457698	16.5873	0.0444444	10.1907	0.0851852	26.9053	0.0266272	12.1736	4.29861	33.616	0.517333
12.5239	0.587057	13.4891	0.692029	37.5993	0.0496575	29.7566	0.0396825	30.1739	0.169565	26.9551	0.0780142
19.0975	0.0398818	11.9176	0.331849	10.4975	0.0427136	15.8742	0.0398773	14.0357	0.124031	14.9915	0.110795
22.334	0.107143	9.13988	0.0297619	7.59953	0.0853081	44.306	0.0378549	11.0575	95.4095	13.0521	0.183036
38.1102	0.0472441	107.181	0.0547368	9.40616	0.0812325	37.3326	0.0349076	6.61062	0.0141593	13.7768	0.103004
11.5189	144.717	8.62115	39.9481	10.4764	0.908019	15.8424	0.0323232	12.7261	0.997487	9.45346	0.27685
39.1355	0.0119522	14.3328	4.37444	10.9391	0.0427632	11.5098	6.32264	18.0227	87.6317	10.6794	0.318471
24.6402	0.0630841	8.94541	0.200873	10.1266	0.0583215	7.01442	0.0697115	18.3183	43.0745	23.0442	0.0707965
19.1987	0.0633188	24.57	0.0407166	11.7745	1.21024	42.4049	0.0338983	20.1566	0.0639731	13.6618	0.0273109
21.0901	0.0971731	11.3009	106.354	14.8116	0.0450237	10.5203	5.51074	10.627	0.0983982	41.286	0.0924731
10.673	96.3543	9.85385	0.291026	6.57763	1.66438	15.3112	0.0512334	15.2401	0.111492	17.996	0.103038
10.5241	0.0784314	64.9397	0.0514184	12.7	0.511538	12.1435	0.0875179	27.0583	0.130536	12.6035	0.166344
11.6752	149.978	25.5486	0.0542857	36.3683	0.0483871	5.42079	0.0445545	6.62821	0.0487179	23.6696	0.147826
29.844	0.156	8.85979	2.53439	14.5177	0.0851064	17.0602	0.0421687	19.9121	9.67771	47.9077	0.108108
11.3953	0.0316206	7.35547	17.6523	49.3111	0.0377778	14.0095	0.0608365	24.9265	0.106635	12.2403	17.0641
12.9766	0.0468384	52.2645	0.0778986	116.781	8.0128	7.7623	0.155738	13.0644	213.977	14.992	0.141026
11.5201	113.548	8.42222	0.0444444	11.6412	0.0405844	8.86047	45.7481	29.9307	0.141914	14.2731	0.0615385
46.1376	0.0365854	43.2188	0.0486322	13.3768	2.41469	21.1435	0.024961	11.8442	8.53953	52.1926	0.0878274
29.4931	0.0471513	35.8196	0.037037	11.4547	8.59152	18.6922	0.0478469	12.7554	0.137615	26.7423	0.0794165
15.871	2.01708	14.4494	0.0470588	17.575	0.0455312	14.3361	0.122222	10.4106	11.6777	46.6447	0.233503
41.3468	0.133065	7.14481	1.05738	53.6949	0.0586319	8.5446	0.0375587	12.6314	0.0855397	8.55172	6.28966
10.3374	0.0282828	17.7669	0.0768229	13.8278	0.0392749	7.70085	0.802198	10.637	0.0569395	25.8363	0.0650224
26.506	0.0625	12.5226	97.8996	10.8448	89.0605	7.9631	0.162362	8.39752	0.0341615	11.6968	1.27926
16.154	0.0506329	7.3913	4.65729	54.6587	0.0431965	8.85088	5.81579	15.301	0.149942	30.066	0.0867925
27.2986	0.0327198	12.5652	0.0434783	57.92	0.047619	34.6266	0.0714286	30.3559	0.162162	16.2725	23.0968
9.72444	28.7111	74.7179	0.0357143	16.8413	0.106576	38.9283	0.0307167	11.8935	53.8433	12.2767	0.508176
15.4122	0.0423197	9.08789	0.064133	7.01534	0.0390516	11.9002	0.0392799	13.5631	0.467577	15.9034	0.244318
55.503	0.05	11.0491	0.0280374	7.68421	0.0315789	7.04222	3.56201	10.5015	0.0773994	11.9807	3.98623
11.3843	0.100309	9.80385	4.27308	21.1886	0.00516796	6.02147	0.0122699	22.6056	0.0896414	16.5992	188.329
36.4834	3.37694	12.2777	0.503386	15.9809	0.0669856	16.5328	0.0501931	16.6667	200.203	8.33048	1.55556
60.4024	0.0670732	11.2489	0.0337553	10.3801	97.5385	32.4834	0.0443459	22.9571	0.128645	16.1992	0.078125
31.2297	0.0337838	9.34398	2.16953	14.5844	0.0488145	11.2578	0.0368272	40.398	0.0787879	10.6701	0.085595
66.9072	0.028866	10.025	0.885714	17.2249	0.0396825	11.1565	0.0635697	9.65116	0.0581395	8.66598	0.0758197
11.3655	0.037225	22.0382	0.0342052	30.2041	0.201183	10.6769	0.0435707	11.5657	4.05791	10.3595	154.945
25.9027	0.0775956	7.60287	0.0669856	13.1121	0.0700935	10.8416	0.0859729	15.4859	76.2244	43.1077	0.0615385
10.1783	0.0322581	9.21151	1.25033	10.4507	0.0492537	15.3687	0.151194	45.6282	0.0288462	16.6257	0.199643
32.6348	0.0453461	31.8016	0.047619	12.8902	0.0345528	7.88822	1.26133	13.7317	0.125	9.88953	99.1017
19.3772	0.0628684	9.2598	6.95098	8.09511	0.355978	13.5271	200.152	33.4871	0.0419355	13.8939	86.5855
15.4371	0.0471698	9.43263	0.0523952	40.3484	0.0419355	16.3441	0.0172043	16.5679	0.0740741	14.5028	4.16573
12.3565	0.0434783	7.13495	0.0449827	7.22494	0.457213	9.13671	53.3519	25.0339	0.0435835	12.6377	0.0830189
8.3616	1.13716	6.43333	0.327273	28.3687	0.0328283	25.0871	0.0354839	21.1779	0.0711744	11.5	86.5818
11.9938	3.65217	11.4264	32.8721	17.9579	0.0519802	17.1431	0.0608553	11.4407	0.0949153	50.2993	0.223684
12.0113	0.0634921	10.8523	0.51215	7.61888	0.0594406	35.9541	0.0697279	59.0631	0.0749507	11.7707	0.18559
24.9813	0.0598131	16.7979	0.109145	14.748	203.829	42.5529	0.0594714	11.2522	4.26957	54.0339	0.0595794
11.3295	0.0954545	22.4569	0.0455285	25.615	7.01833	13.7418	0.174468	11.5619	1.55498	45.253	0.116466
25.1926	0.0647249	25.7011	0.0287356	8.85347	5.62211	7.55497	0.0366492	12.332	0.125737	12.0679	0.0858283
37.5719	0.0385965	19.6005	0.0343137	8.375	0.0746269	10.5226	0.0665083	19.1321	0.121762	13.3204	0.0970874
13.6915	122.343	21.4027	0.0847784	9.42234	11.1853	9.3263	0.157468	10.7231	1.29231	32.9873	0.103376
10.5652	4.58454	16.1478	0.0376812	7.62044	0.180049	7.47783	4.94089	38.7389	0.10177	12.4819	0.207831
18.2997	0.236311	9.67964	11.8862	20.7897	0.0472837	7.63604	4.09541	13.9791	0.265672	42.0021	0.0926316
32.8843	0.0448642	13.2751	0.0218341	15.227	0.0557103	11.3519	189.093	12.4942	0.106105	11.8243	0.329718
42.1326	0.153355	81.8846	0.0789793	7.74126	44.6713	9.50113	0.0383747	11.4632	202.208	12.6419	0.614865
11.5545	0.0558511	16.1321	0.0518868	7.90638	2.61702	24.0713	0.0528736	24.796	0.111283	31.4125	0.081749
21.7115	0.03125	9.91496	8.87683	27.3579	0.0402145	7.74353	20.9289	32.5162	0.180505	13.89	49.1222
14.5631	0.0460922	10.4452	116.491	9.6997	0.51952	7.45217	56.9758	11.7865	0.194444	16.4777	0.2021
16.0513	0.0164835	8.9332	0.0471513	11.4072	0.427027	17.8664	0.0434057	13.905	157.355	9.78151	160.878
8.92197	9.46656	8.90438	6.97893	17.2897	0.0615385	19.7589	0.0532995	15.0576	2.76369	11.6764	1.15915
23.0922	0.0476948	9.00253	12.9899	37.6194	0.0695771	14.8768	0.0434783	15.017	2.69002	10.9492	162.19
11.4444	131.976	46.3126	0.0600414	42.5168	0.0625	9.87838	0.0675676	9.53286	0.399061	33.4597	0.0846774
10.6984	63.25	7.94406	0.034965	10.6979	0.048227	10.3857	68.5142	8.31225	4.59289	27.9467	0.150474
12.7538	15.1944	8.46597	10.6623	16.5702	0.0688705	35.03	1.50751	10.0885	0.0846154	15.6968	0.111425
26.0209	0.0626632	41.8723	0.0468085	8.86585	13.4654	8.05525	1.42818	9.05909	71.5909	11.1361	0.0408163
12.2554	0.0584795	11.0543	140.818	52.2577	0.0665529	8.05627	0.31202	10.5953	0.234884	12.8477	0.457031
41.9357	0.0850662	56.7844	0.122222	42.1673	0.0423387	15.9102	0.0439122	21.1854	0.198034	10.2509	1.56364
79.9286	0.0744681	10.0996	99.9746	21.7237	0.03003	15.5664	0.0943953	27.5878	0.0752688	13.4438	56.7331
10.6027	1.88219	9.6732	0.0413943	11.299	0.032381	13.2557	0.0382848	10.8453	2.05447	14.966	0.0833333
10.0719	7.37188	10.4803	35.6727	13.643	0.417549	9.687	0.0477454	15.0161	0.128686	8.98618	30.2143
56.7785	0.0408602	10.7837	0.0649038	14.0514	0.0493827	7.94955	8.51929	13.0265	2.70833	14.0735	61.429
28.717	0.0404255	10.1818	38.1196	10.265	0.0519308	8.46329	0.622785	21.4344	0.0469667	62.675	0.0987433
13.2368	9.51579	22.0534	0.0507812	11.1261	0.0522523	12.269	0.0601266	56.3472	0.130952	15.2249	0.070632
8.82353	26.3176	9.07767	0.0485437	9.56989	0.0580645	6.36243	1.13228	45.9886	0.0455408	18.8285	0.0970874
16.2741	0.0984127	16.9162	0.0405405	11.1605	0.0289474	8.89325	2.58388	48.5048	0.0961538	55.2263	0.0854503
33.9912	0.0263158	9.56757	1.23587	9.98985	0.0482234	13.5206	0.059633	25.3327	0.0849558	17.5615	0.122995
17.5092	0.0593047	8.53618	16.4842	11.9133	7.3	41.8088	0.063745	24.2377	0.125	10.3485	19.7576
15.1362	0.0914894	52.7298	0.0483701	16.9906	0.058548	6.47335	0.0344828	10.0245	0.201309	111.347	0.0818182
20.7607	0.0633914	8.34624	1.22366	11.0887	117.278	11.0854	1.53165	11.5842	0.133333	9.78538	4.10849
12.1816	169.108	43.6217	0.0304348	41.1512	0.0604797	16.128	0.0894677	11.1113	61.2887	73.4157	0.181686
11.6039	0.0669014	39.551	0.0469388	7.37963	0.0396825	8.10855	29.2633	10.1535	7.69784	13.3505	1.38318
14.3433	21.5697	13.4197	27.6049	10.3355	0.0358306	49.9335	0.0583468	19.7006	0.0326296	11.2875	2.3825
10.5229	1.23547	36.5361	0.0421754	9.54728	0.0587393	7.81425	1.84224	58.0919	0.169916	13.9266	82.6751
12.6306	60.85	22.2235	0.100559	9.54937	11.9873	12.6765	0.654902	16.4421	178.055	17.0236	0.215174
28.2624	0.1056	10.5443	0.139241	11.9709	0.283293	7.98157	0.00460829	28.0482	0.073955	18.7851	0.109649
14.088	0.0495186	11.7443	153.574	65.0224	0.048	7.51887	1.06132	8.00131	0.338583	11.3596	0.28655
13.435	0.0610236	9.45455	0.083004	8.81526	0.634538	34.6587	0.0266667	11.9933	1.13525	42.784	0.139373
21.443	0.0436242	52.3923	0.0338983	7.66953	0.0429185	12.4588	0.0431373	17.7151	0.104839	26.3477	0.327493
15.4577	0.0494418	56.2052	0.0783582	19.5645	0.0552764	9.16605	0.0590406	15.0875	84.9962	10.302	0.304082
15.2569	82.2469	39.1603	0.0466472	10.3776	0.0516224	106.225	0.0346021	13.1693	0.0389016	17.9817	0.0825688
28.5272	12.6373	11.4222	6.29524	38.6285	0.0402477	27.5714	0.0428571	9.31198	5.27298	44.9836	0.116822
23.8375	0.0943396	51.5849	0.0471698	13.0018	0.0384615	18.8145	0.0328947	19.2126	0.992126	9.82857	4.47937
8.72007	0.0185497	31.6619	0.0227273	10.9647	0.0618102	5.988	9.292	12.877	0.225951	7.30625	0.278125
12.9821	157.601	11.8026	102.022	17.5382	0.0316574	11.2251	0.0306905	26.9009	0.0732759	12.6782	29.454
32.5747	0.0449927	20.1706	0.0524934	16.2071	187.028	12.9146	42.7002	8.83391	0.0346021	29.4187	0.11747
11.4406	85.7241	13.2164	86.9948	9.44118	22.0667	8	0.0682148	14.8993	17.1733	36.5666	0.128895
36.4126	0.0191257	34.6163	0.0232558	24.4474	0.0421053	11.2481	3.16962	38.7707	0.0557851	9.10499	8.57743
19.1487	0.0441176	16.7491	0.252033	54.2805	0.0672589	14.9511	0.0597826	15.8224	0.0887978	10.2526	0.162839
14.5597	0.0951327	14.4636	162.714	44.8382	0.0709091	11.5719	0.108192	41.2308	0.0512821	15.0063	1.41561
16.7168	0.0573477	10.8004	1.41924	51.3989	0.0379061	8.58239	13.3702	12.0798	0.129032	10.5465	1.77793
14.192	0.685243	10.8114	0.0412574	15.213	0.0641158	32.1481	0.0637813	10.6082	25.0361	63.4247	0.0736301
11.7776	2.48161	9.32754	1.22029	30.7194	0.0663265	8.66097	0.0459921	51.8649	0.315315	13.1301	15.7866
7.8698	1.25497	60.0071	0.0428571	16.2356	0.0483619	9.71927	82.8587	21.9016	0.0590164	9.47214	0.636364
13.6985	208.71	32.0244	0.0627178	7.45614	23.1955	15.9389	0.0462046	12.0062	0.190476	12.6468	0.0935484
9.24398	4.48795	7.90698	1.01453	30.5016	0.0673981	15.3913	0.0724638	8.33638	0.0621572	14.837	0.0583501
43.9931	0.0346021	12.5785	1.0854	48.2681	0.0758377	30.2234	0.0430686	17.2075	0.148415	13.3056	52.8642
16.9234	17.8965	12.7636	3.51688	19.7154	0.0403846	9.72727	0.0613636	15.1885	1.37295	16.3922	0.236364
14.7398	9.08347	38.6495	0.0327103	21.3873	0.0378657	24.6021	0.0575916	12.3733	95.4333	11.002	0.0585859
45.9251	0.0623886	63.1762	0.0794045	14.2939	0.0869565	16.5819	0.044665	12.3289	172.969	31.532	0.126892
17.982	0.0748503	9.94708	0.0389972	21.8774	2.60903	30.2649	0.0386905	11.6224	0.2331	16.6575	0.168196
10.9731	139.518	9.44444	0.0258398	8.60444	20.92	7.77839	0.043956	52.0639	0.105155	10.8697	0.126761
8.80247	0.0469136	11.6593	107.819	36.0298	0.0359343	11.0769	1.45455	43.7745	0.165957	22.5097	0.116732
28.1083	0.0506912	9.45583	86.7809	26.3707	0.0672414	7.80592	0.0493421	9.86422	2.75216	15.1791	0.108652
9.33913	2.57681	8.24181	0.0302267	15.7265	0.0535456	9.01985	88.8077	12.8073	0.516588	50.3811	0.127042
14.6053	0.0815789	10.9242	6.08664	12.7514	0.0504505	8.25727	0.0425056	25.4867	0.0813772	16.233	0.136761
8.78309	0.275735	13.3421	112.219	7.89695	0.110687	7.31014	12.8174	13.9248	0.165414	18.4693	0.148773
16.7725	6.07787	6.43825	0.458167	10.0153	1.59033	8.25956	2.21932	18.4695	0.0962672	30.3058	0.0998767
15.8879	68.7262	11.0835	55.7645	10.3634	0.0535211	8.65589	7.56582	48.7062	0.108333	9.23544	0.298734
59.1156	0.0342612	11.9472	0.0321101	7.27852	0.0872483	6.8805	0.291405	38.8155	0.0796646	11.1564	149.922
20.7835	0.056338	11.998	1.15905	12.9469	103.922	48.6352	0.303745	27.6196	0.0923913	17.8768	0.248188
29.9924	0.0911392	6.85241	0.0210843	10.5667	0.0283333	33.2083	0.0487445	13.2245	210.305	28.9786	0.101786
11.6301	14.0142	23.3974	0.0192308	8.88493	19.6068	20.5301	0.0722892	13.521	174.126	13.7653	0.0798122
9.55797	1.11836	25.2782	0.0263158	7.89189	0.019656	5.45338	29.5659	55.8218	0.0859539	7.91885	0.408377
9.11538	36.8894	41.8263	0.0318379	48.2298	0.0423387	56.1006	0.0712788	18.4027	0.170648	11.6829	0.14578
19.095	0.0515826	9.6766	0.0255319	8.43126	3.52822	6.99365	0.447619	16.3845	0.0838446	15.6882	213.013
55.5918	0.117347	13.6718	0.120743	50.0496	0.0385675	33.1342	0.0447427	11.8564	0.0512821	12.8905	0.118343
24.6366	0.0147059	10.2296	0.0474934	45.6809	0.0487445	17.504	0.0274637	17.7486	0.10775	11.8228	6.47748
13.0384	66.2092	17.4043	0.0425532	11.5892	0.0314843	9.79009	0.151603	50.1473	0.131783	25.1306	0.0721248
12.076	0.0811744	10.4435	0.280992	9.48845	1.80198	9.66935	0.0725806	22.9117	0.0606061	16.0842	0.0741483
11.3478	0.0652174	10.2613	4.11984	7.18238	0.983607	7.97654	43.8563	9.78947	2.19549	30.9205	0.106818
7.46404	1.2877	9.10811	0.155405	8.18367	0.120408	8.51675	0.026455	13.3516	18.0443	16.1429	0.100529
12.5916	148.277	53.8953	0.0258824	11.9385	0.0222222	9.72366	7.05765	19.4759	177.572	43.1981	0.0501193
28.2917	0.0387931	89.9806	0.0647249	22.0203	0.035533	5.84191	32.7022	15	0.0805369	10.6667	13.1105
11.1807	0.0506757	12.9024	3.28088	11.6419	0.0413223	45.1029	0.0438449	9.74845	0.947205	9.74236	1.47817
10.5012	0.0979021	9.13849	29.7291	65.0167	0.0250348	34.3206	0.0584677	11.7688	66.3759	9.03621	19.8162
30.2095	0.0573123	46.4628	0.0401146	9.3608	0.0311804	6.67584	7.31498	9.43501	38.7643	12.11	103.495
13.4739	0.0722892	7.56386	10.1831	12.3259	0.0641975	31.543	0.0351562	13.7868	0.113367	36.6267	0.186667
34.7597	0.0612485	10.3544	0.0548523	10.3113	0.0392157	14.285	0.0426621	10.8261	114.583	16.1201	210.501
12.588	138.159	29.339	0.0650685	13.0716	140.941	10.6054	0.389189	31.4491	0.273684	21.8791	0.707914
12.2833	123.313	9.97039	84.0855	8.36232	0.0304348	15.1068	0.0759754	29.439	0.0915254	11.8017	0.0563674
13.8873	163.181	11.8826	0.0323887	8.7275	3.01521	11.2676	197.637	13.1248	0.358752	11.5682	0.0669975
10.223	37.8404	7.2375	0.0375	16.9057	0.0522496	17.3963	0.0568807	12.5749	0.521739	24.9814	0.107549
13.5015	0.0526316	10.5775	0.0682657	10.4779	0.048951	10.5214	0.333333	13.8071	123.177	12.7902	36.443
13.7994	0.143079	20.7257	0.0199501	8.35795	18.2472	13.6387	0.0573333	17.8876	0.133136	13.1443	0.0770308
30.921	11.3787	10.911	130.147	10.4118	90.7941	18.0951	0.0492958	15.4895	0.154712	12.6728	42.5064
10.8653	0.0303605	9.81065	0.0650888	10.9527	16.7732	13.4741	0.0517711	34.1584	0.0792079	10.8244	149.118
25.9645	2.55924	7.58567	0.0186916	22.0174	0.0672074	8.06345	35.4619	23.4649	0.0848708	131.574	0.280353
13.7307	0.0891938	8.9703	2.37129	8.19824	0.310573	26.9524	0.0340136	14.8668	0.170082	15.0829	0.105991
53.239	0.0720131	39.1456	0.0554124	11.2004	0.0725191	15.2942	0.0763501	9.83019	104.97	19.7045	4.95503
11.1872	71.9665	12.2722	0.0535308	22.1072	0.0857503	9.65525	0.0410959	15.7667	0.784615	10.6432	80.9979
21.9543	0.031856	13.5618	0.047191	37.9262	0.0524272	10.9919	0.0343434	41.9481	0.105788	30.5484	6.97913
14.2028	1.37722	11.8206	0.0105541	22.1376	0.0646067	15.4814	0.0523649	23.6362	0.100952	14.8472	0.106961
23.9563	0.4375	35.6018	0.131291	8.92561	13.026	14.256	3.92944	30.3532	0.0949367	15.0632	0.0763158
40.6825	0.0343915	9.25597	0.390456	10.0153	0.0483461	20.6959	0.0485075	10.1059	0.64	9.71319	0.0935583
10.8154	0.0326923	8.90928	0.0253165	8.30403	0.03663	7.125	6.63587	12.4746	6.08183	12.7206	235.429
13.3744	3.57143	12.051	110.931	23.0327	0.0272232	5.9201	2.58838	13.8028	2.09404	18.4529	30.8053
9.85761	22.7799	10.5257	56.7127	9.79179	0.0455927	12.525	0.0500808	13.937	0.0730479	25.3537	0.0994264
21.9048	0.037851	12.7373	0.0379747	34.1509	0.0433387	11.1405	0.0730028	13.0532	0.106312	43.2088	0.161616
15.8665	0.0880682	7.52128	3	18.28	0.0493333	9.85919	0.322196	24.7781	0.115625	9.36567	7.12313
8.32275	0.798942	24.2985	0.0830769	9.74353	0.0823529	8.97482	66.4317	58.57	0.166421	13.9437	0.152027
9.09737	0.0710526	58.1287	0.0384615	9.96344	0.0516129	21.7992	0.0553279	9.42857	1.18546	13.1789	0.0824561
11.4866	0.0425197	18.9	14.1438	15.3069	0.0703971	9.02178	1.03564	24.1477	0.254261	42.7605	0.149701
18.7879	0.095064	11.534	81.1702	8.55599	0.0628684	13.3548	0.0611205	4.83384	0	33.7112	0.147989
11.7881	14.8634	8.24945	0.322296	40.5476	0.0680272	17.9762	0.0915751	10.172	5.55046	10.2337	1.1716
17.4456	0.0448934	7.74278	5.25722	36.4982	0.0280702	9.47512	107.547	30.8037	1.14866	9.42241	0.25
27.2657	0.102467	8.65296	0.0796915	12.6441	98.2031	9.39925	0.0527307	11.5387	0.0742678	14.8344	0.0766046
22.2963	0.0238095	8.69277	1.09036	48.421	0.544762	6.73842	4.17984	44.5435	0.0467091	39.73	0.0836502
14.5871	0.163871	9.13158	1.30921	8.05437	1.38061	22.3694	8.22118	13.7882	27.1806	10.5936	0.344029
36.5561	0.0327103	11.3266	68.4051	15.6484	181.609	11.7787	5.98225	31.7793	6.55859	25.5741	0.0964706
16.4354	0.0441899	81.3932	0.0528541	8.62719	7.9386	8.38428	1.30786	14.5856	0.0740741	22.5733	0.0525164
43.5858	0.0407725	10.3837	0.0612245	9.05983	0.457265	11.2066	0.0885417	33.8937	0.0738739	13.768	0.12761
27.2701	4.43408	107.953	0.0300429	9.31944	21.5486	8.01408	9.47183	59.9172	0.0827887	11.5975	0.105
11.3608	0.0608247	33.6421	0.0251799	46.8518	0.0320427	9.4898	75.4263	25.3816	0.0588235	12.9536	0.18299
14.7049	243.074	9.05385	0.0179487	14.3269	0.0434258	8.82222	0.0565657	11.5213	84.8902	14.708	8.87816
18.3161	0.0555556	32.6742	0.0454545	11.5026	0.132124	6.94813	9.52282	4.816	0.0048	15.0928	212.45
12.7108	0.112108	13.4552	0.0448276	10.7849	64.4117	32.1077	0.0638686	20.0545	163.109	12.1495	0.152648
14.0311	0.146998	16.3868	0.0384106	12.1902	0.138187	38.9244	0.65	30.7929	53.38	16.2992	0.0720222
10.4207	56.2452	9.3002	85.7018	18.6102	0.0169492	17.0591	0.0264766	19.0022	0.0715835	13.6858	0.697218
10.5888	6.3934	13.5732	0.0436137	16.4773	0.0453649	17.5241	0.0978102	9.51212	0.0727273	42.6485	0.144105
9.43605	0.27907	36.0579	0.0377804	9.4866	39.3443	5.92566	4.90408	10.2238	0.113372	13.7463	0.0589971
10.0258	0.0674603	9.19914	0.107066	8.66667	23.1971	8.23404	0.0607903	15.9889	0.0944444	11.8486	0.128324
9.83649	0.135071	7.86087	3.04638	14.4529	117.336	8.82266	95.8818	13.3296	0.130531	30.535	0.122378
18.7906	0.038835	9.66118	0.04	10.8172	0.0428894	32.6636	0.0661765	12.7222	188.815	21.8847	0.0498034
9.0475	0.0231425	38.1441	0.0351759	10.9837	0.0759494	6.08936	42.3319	128.966	0.0688172	16	0.136364
64.0593	1.99191	12.8939	0.0416667	14.311	0.0526316	44.1204	0.0336134	12.8974	0.106227	14.2303	215.285
13.1179	0.122271	32.0614	0.049505	11.3576	0.644592	50.8966	0.0517241	22.5093	0.0983796	8.50495	12.6436
11.5369	0.100189	12.3799	69.54	12.0249	0.362989	11.7897	0.0440098	14.6688	0.176471	17.1781	0.121622
11.0819	12.9757	9.6875	18.8409	18.5703	0.0394945	30.8109	0.0689103	12.0498	0.0536398	14.4147	56.2419
7.51057	0.0271903	11.0577	148.88	20.534	0.0533981	42.4662	0.0632353	31.7389	0.11828	15.8492	0.148855
19.0729	13.5911	17.0841	1.62019	25.6168	0.0359281	9.90852	0.0325815	12.4416	10.0488	32.178	3.05321
22.2967	0.03663	13.1731	191.399	8.3196	0.0181219	16.8479	0.064877	9.2358	0.0994318	65.7563	0.18451
19.951	0.092219	8.72924	1.11011	36.3766	0.572212	8.31142	0.155709	47.9068	0.0752688	52.8667	0.401961
8.98974	2.17436	8.83965	0.206997	14.556	0.03861	10.1505	0.0918367	45.2197	0.0560538	16.2186	0.0931174
11.208	0.0325815	9.18307	32.1465	9.35424	18.321	15.3719	44.5041	25.4493	0.123944	11.4852	0.392405
14.0924	0.0662651	9.94199	0.466851	19.1261	0.0533333	29.313	0.0406504	14.7638	0.0573394	14.9048	0.0922401
8.28481	2.99051	13.9423	0.0872781	11.8413	0.335979	18.3698	0.0301887	18.8901	0.080429	12.1907	155.436
13.814	0.11157	8.61781	39.8961	44.8926	0.090604	9.34889	2.46	31.1506	0.148699	10.3472	6.31454
9.74465	0.0691928	11.3045	169.814	10.8925	0.0265363	7.64694	80.3367	9.26269	10.0022	8.93824	1.15
16.614	0.112936	21.7017	0.0464548	9.34346	0.420561	9.62977	98.4847	40.2284	0.072758	6.78261	0.771739
12.789	0.0418251	7.58861	1.0981	9.52731	10.3766	9.68607	0.0899471	12.8633	156.182	12.125	4.8
17.0523	0.0278746	11.5734	119.87	28.6433	0.0324232	12.5947	209.718	7.10471	7.56806	37.848	0.0783848
14.9608	0.122257	11.3629	75	11.0318	78.5124	6.44444	0.0362319	30.2974	0.133621	88.4774	0.897119
14.3832	0.0868263	42.7399	0.0606936	22.0444	0.0383838	13.6996	0.04947	15.556	0.190299	8.47319	33.0631
10.8615	1.20779	18.1463	0.0736728	14.4834	0.0522565	10.3864	131.159	13.7418	0.165033	15.3755	6.50189
14.2415	0.0990712	12.6371	0.041806	13.8069	6.34087	32.5448	0.0572139	11.0412	100.088	54.8584	0.11236
11.0475	21.2285	10.6841	0.0382294	24.0371	0.0457143	12.4112	176.732	14.8819	0.145833	36.5019	0.610039
8.13655	2.97899	27.4316	0.0248668	6.67123	0.0376712	22.1195	1.67677	11.0347	0.32948	14.1159	0.0935754
10.3345	4.20285	10.5116	0.0719794	9.59248	0.0423197	8.49327	124.619	12.9705	0.298361	27.9149	0.107903
28.3032	0.0545145	10.3156	95.7195	13.7014	153.827	17.1397	0.0359281	13.5737	0.108974	47.467	0.0614439
13.5472	0.0588235	10.6502	2.87192	7.44028	0.0843091	10.5255	0.0557325	15.4724	0.0760369	10.1022	128.015
60.8356	0.083045	9.21486	0.0562249	18.2857	0.0519481	13.0675	1.7285	11.9233	0.160279	16.4733	0.0916844
16.0511	0.04	11	0.513064	7.95455	0.0353535	5.73131	0.0841121	9.56459	22.3828	15.9656	0.108779
18.153	0.100746	11.5861	154.512	9.22117	12.8779	9.29425	51.7345	15.9962	0.0676692	44.7879	0.11655
7.63084	0.0560748	9.27152	0.196468	9.12714	21.2665	64.0704	0.0704225	13.081	84.2449	12.2715	40.914
13.0348	0.0278746	11.8789	0.072327	54.1355	0.0406504	7.86492	0.0348584	13.2874	0.0910931	24.4705	0.0733813
13.6438	0.0456621	9.15186	0.0916905	11.1934	0.0309478	13.2123	0.0175695	14.2436	21.7888	13.4294	0.0910781
14.0611	0.30572	29.2977	0.268182	8.73295	0.0340909	8.45763	5.0572	14.1654	0.105769	7.50413	1.03099
12.3206	0.0426009	27.6833	0.00904977	10.519	84.123	6.28429	0.104738	17.41	0.151125	13.2617	37.2793
9.52239	4.33333	9.50365	0.0255474	11.471	3.93154	9.87885	0.0554415	30.4805	0.0735931	14.0085	19.9424
9.68251	17.3294	11.2937	0.290625	41.1171	0.0882917	11.0835	145.98	28.825	0.1	41.285	0.112628
8.53632	0.83547	20.2883	0.0695297	9.82655	0.0318584	8.55388	0.0300752	18.5808	0.803993	103.079	0.0470297
48.2709	0.0549898	10.7608	0.0513644	24.0105	0.0183727	12.1301	0.114685	12.272	0.118609	29.201	0.118557
10.1071	24.1857	7.13176	0.489412	26.8815	0.0573248	12.569	0.0373563	10.5424	0.331115	14.5924	0.0805687
9.91935	1.99078	8.9245	17.8808	24.5185	0.0509259	7.11526	0.046729	8.90257	8.16544	23.9094	0.0747218
11.9148	108.448	8.64069	9.42857	9.2818	0.0573566	9.70776	59.032	14.02	0.113586	10.3028	0.0458716
11.0704	0.220521	29.8277	0.0898876	8.82791	40.7791	22.0193	0.0676329	9.97066	93.5051	14.1222	5.94763
50.9009	0.325472	55.1614	0.0551181	10.5464	0.108247	54.716	0.0501193	12.2206	0.79902	7.33852	3.79767
10.5911	3.30208	9.34808	0.0269231	9.81772	0.0556962	6.83333	0.738506	56.1989	0.104089	12.5897	119.2
13.5281	1.1	61.5714	0.0337942	37.3179	0.150812	9.9467	149.584	8.109	1.31754	21.4291	18.4921
19.166	0.0965251	18.5168	0.0522388	9.9816	0.0480573	10.2193	60.2897	13.7443	0.194175	26.9745	0.142077
17.4076	0.0343949	9.26087	1.10766	45.0833	0.0871212	40.1856	0.0360825	12.2765	0.0567901	21.0184	0.0589681
10.4126	0.0242718	19.1518	0.015625	32.789	0.0418251	12.9103	0.0534351	13.2766	135.46	12.7663	10.2739
10.2928	0.0810811	8.60904	5.45213	14.0194	0.343689	12.6908	0.0257649	10.6772	1.10582	11.1327	0.204082
25.0231	0.0825083	10.2923	22.541	12.8331	0.037594	6.79642	3.85682	17.7509	0.472325	9.90102	2.16724
16.1924	0.066335	10.3341	24.8916	8.12179	0.034188	47.8238	0.26799	8.35152	54.9091	12.8147	133.256
9.59799	0.0753769	12.7893	0.0321429	35.8985	0.0534979	7.57261	16.1909	14.7492	0.130159	17.9689	0.139004
12.4426	0.0376648	8.73723	0.0243309	12.013	42.8528	12.4571	0.142857	13.8657	0.120141	14.1433	0.115321
10.0916	144.458	31.5434	0.064695	13.9843	1.16667	9.61756	0.667139	12.6226	3.03897	23.0917	0.08125
13.6983	0.0418994	41.4219	10.3713	31.9242	112.894	6.59434	0.0188679	10.1347	0.0484211	10.2262	0.0277778
11.3444	0.0663265	9.78586	0.0519751	30.5295	0.0753187	15.9034	0.085906	13.6675	79.5748	28.6329	0.0517647
13.4335	150.407	13.1744	0.1344	8.49558	0.0553097	10.4065	0.0609756	33.6638	0.0974576	10.7304	0.0405797
19.9774	0.0545113	8.83249	49.2462	12.3018	99.4408	8.42089	19.0443	10.781	29.7211	153.93	0.121134
11.4031	73.9922	10.3653	0.0186667	36.7651	0.19181	8.27886	0.966252	19.7553	18.266	25.6455	0.316781
15.337	2.18168	10.2621	0.0445344	9.41165	8.18072	9.0324	0.231102	17.5629	0.36478	16.8791	0.194662
10.8631	158.774	24.0933	0.220238	11.522	0.0361757	20.6226	0.0517241	32.1266	0.114108	29.2026	0.0818182
23.1616	0.040404	48.6953	0.116279	16.295	85.9707	9.67536	0.0450237	29.781	0.203175	11.7119	0.0629139
34.3736	0.0296128	10.0307	0.0498084	9.69286	0.0428571	30.8761	0.0785498	14.8918	209.834	37.9185	0.0951087
12.0983	213.125	14.376	0.0687023	10.4489	0.0541082	9.70807	0.0600414	13.0309	156.696	17.3313	0.0557276
9.98673	1.83186	8.81148	0.39071	9.73499	0.0497804	8.17405	0.0601266	34.5958	0.101796	8.31771	0.192708
17.1887	0.0562914	61.2248	0.0403101	12.0752	19.2967	23.1209	0.0565302	9.96444	1.51778	7.9916	1.34874
11.9222	0.0462963	44.472	0.0624	9.39036	11.9301	7.88124	0.0522565	20.9208	0.174142	10.652	214.383
8.60163	0.707317	12.2142	0.0456693	38.9908	0.0708783	16.1918	0.0704501	7.15618	0.340326	58.7635	0.174652
15.3682	0.0332542	12.6242	0.0248447	10.1497	0.0979592	7.75688	0.0619266	10.695	1.33069	10.9977	168.636
28.4934	0.0680529	10.6182	7.24419	57.8087	0.0651068	17.1695	0.00677966	16.5882	0.905882	68.5748	0.129921
11.7031	0.046875	12.9831	0.0430248	10.4507	16.8239	7.4075	0.065	47.2935	0.101215	26.1461	0.0974212
58.3591	0.0380711	20.575	0.0785714	12.3982	3.37091	51.7862	0.102201	33.3358	0.100251	18.545	0.180049
52.0786	0.127371	8.49534	43.5233	10.3682	0.0442656	10.8442	0.0862309	40.8313	0.079929	64.2814	0.117486
24.9376	19.7728	31.1409	0.0469799	11.5446	50.0297	8.63006	0.0520231	10.9019	0.332075	12.4345	193.991
14.4353	0.0696517	40.7749	0.0672515	19.3031	0.022673	11.6577	0.123077	27.2135	0.100906	10.8342	0.187003
5.86333	0.936667	68.4625	0.0628272	12.7	0.0343284	8.78694	0.134021	57.6775	0.126812	36.8582	0.106707
19.0709	81.5575	8.24345	0.071161	28.2041	1.06346	10.1156	103.328	22.8161	0.0536398	39.3602	0.108553
8.76982	0.836317	12.5486	0.0688259	11.9315	104.067	8.66377	49.2148	17.2823	0.0947177	12.4158	29.0212
27.003	0.0781955	8.82362	1.32441	9.08184	0.51497	11.6566	0.182069	7.42265	0.533149	9.4171	22.6425
9.25693	23.817	90.6708	3.3706	9.68389	0.0638298	10.2889	107.404	10.961	0.0640669	11.0046	0.0416667
39.2433	0.150515	11.8886	169.107	9.76442	0.0528846	8.5027	23.5649	10.7708	124.744	88.9681	0.125498
10.3582	51.6489	9.7096	0.0782828	17.1275	0.0507246	7.49487	0.025641	11.7419	5.47465	12.4333	0.0696325
13.9165	123.606	43.0136	0.0561224	8.38278	13.4067	27.1908	0.0795053	10.5043	0.0500864	45.9663	0.0657194
38.8691	5.31721	8.28509	0.175439	14.0738	0.0834951	14.4498	0.0577508	17.1978	0.0924731	20.9603	4.19555
51.5865	0.0676692	11.4815	6.54475	15.3596	108.883	10.981	0.0539359	14.6993	0.16323	10.7891	162.351
8.52312	1.75434	9.72934	0.0598291	52.5518	0.875	9.82944	0.0747664	30.4868	0.0634921	11.788	0.0899358
10.6088	1.44041	11.4073	0.0280899	54.8853	0.0746667	13.5728	0.582524	10.231	0.0902527	11.0458	19.1404
11.2543	176.056	8.51724	0.0279146	10.8878	48.4054	10.1175	84.1175	45.829	0.156134	9.49375	21.7312
14.9499	0.192385	12.9871	0.0905172	25.4443	44.6812	23.4606	0.0626263	9.92126	0.153543	14.4835	0.0974265
10.5408	1.46979	13.9486	0.0891892	14.725	0.0409165	6.54068	0.0225282	10.0073	0.0690909	18.246	0.105169
11.5527	45.2405	7.35034	0.0170068	14.7492	171.613	16.2392	0.0301724	11.1414	0.115538	8.00692	27.8443
12.7196	0.0470588	7.5051	0.0943878	11.4693	44.165	15.2908	0.148936	11.5815	0.104628	11.1889	27.2415
12.1404	4.82707	9.01125	25.7492	14.8988	191.06	16.6104	0.1067	19.1164	2.04574	16.8169	0.183099
8.44654	0.0786164	15.8211	0.123853	17.9281	0.0359712	93.4541	0.0393701	14.1227	0.506944	10.2639	63.9395
10.4069	0.0378549	15.879	0.0691145	10.5508	0.052459	8.18557	29.7337	13.3904	108.142	16.7201	81.9131
23.0644	0.141104	10.0509	0.0300926	17.2183	0.0579065	5.52667	0.156667	7.9911	1.46291	14.828	0.532311
12.8244	0.121996	12.1886	0.0841751	50.7258	0.0314607	6.65537	0.146893	11.9631	122.01	33.8794	0.143058
18.7214	0.104478	9.52356	0.0549738	46.1786	0.0382653	16.841	0.0784708	11.4089	0.0677083	23.5185	0.0967078
13.7892	169.695	9.57774	69.6759	11.9661	0.0230665	6.13939	0.106061	10.2043	0.340502	16.3089	0.150495
7.60101	0.0252525	37.7721	0.0441176	32.4473	4.58182	8.42182	8.32	12.0724	0.230769	18.1535	0.088729
30.4829	46.9751	16.1148	0.103825	42.3898	0.0255591	10.9614	0.138817	32.805	0.119266	58.2629	0.0714286
13.9164	0.284404	11.9444	157.361	14.7729	0.146968	7.05424	0.0237288	11.1456	0.18932	12.0592	0.968847
15.214	0.0444915	55.0912	0.0357782	8.29215	0.0392442	21.8067	0.0966667	7.88837	0.00930233	20.0776	3.33134
19.144	69.3498	16.3956	0.0696056	12.8946	65.9539	10.7567	1.91727	54.6445	0.0620985	32.3185	0.0891089
12.898	0.107383	9.31481	13.1019	43.474	0.0579196	12.3	108.911	11.6499	0.0437637	11.3293	20.5415
10.6798	2.04681	60.2643	0.964286	11.4106	0.202177	17.6025	0.0504732	11.5469	197.81	18.0431	0.161638
13.5015	0.0805471	44.3725	0.0382436	10.964	1.31145	6.75	2.98925	22.1973	0.120401	25.9168	0.140481
11.727	0.041411	8.79167	0.244048	13.7377	134.026	20.8315	0.0359551	28.1838	0.0661765	13.5526	0.148248
9.39418	3.2672	9.99716	1.88636	49.4024	0.0487805	9.13002	0.0630975	13.4482	0.180602	13.2519	5.39074
10.3653	0.113003	7.36557	0.0599613	9.61644	0.145205	21.7611	0.35468	15.8707	2.05782	90.4229	0.0864486
9.79914	5.78402	10.1259	0.0390071	9.76123	0.0472813	9.04082	0.0178571	24.1397	32.3915	31.8414	0.0793037
15.6562	185.926	8.52025	0.548287	9.10924	0.147059	9.14626	0.0408163	18.4224	0.435115	15.6115	0.0807692
12.6364	0.0721925	7.6875	2.23491	9.50522	56.3382	14.1209	0.0967033	11.0163	1.45825	8.66462	64.6738
49.7969	8.01562	22.5087	0.048951	9.30263	0.162281	13.8255	0.0559896	8.47455	48.9161	24.1069	0.0413793
10.6637	0.0221239	62.7978	0.0294944	11.9216	0.0576923	7.20619	0.0453608	21.9456	0.0430839	8.46281	0.600551
12.5694	0.0561622	8.46847	0.045045	10.6687	0.754601	8.63198	2.40609	11.365	0.106464	11.1031	0.291203
8.83143	45.7386	10.639	0.0561497	16.7725	125.111	9.95643	0.037037	9.5884	0.0966851	11.7164	0.986441
11.5642	143.03	7.18622	0.124633	44.1002	0.0668258	8.14925	0.0507463	10.582	4.78707	12.6731	189.792
9.63814	0.154034	6.85756	1.13372	11.9253	0.0902022	13	0.084453	13.8643	32.4506	50.5255	0.213213
12.0026	0.0704042	9.45647	0.0494118	49.6131	0.0837521	7.77754	0.0388769	51.1151	0.100213	43.3251	0.133005
10.1302	2.63802	20.4656	0.0451866	24.273	0.0556522	24.7978	6.7517	12.8348	0.629948	11.2926	73.8058
26.7103	0.0238095	10.2058	0.0613718	9.44257	0.0743243	8.77407	0.0513479	44.6626	0.0953545	14.8434	0.10989
13.1538	222.606	27.4506	0.0407725	37.3537	0.115	30.5694	0.0677026	14.1545	0.125364	27.3314	0.095729
16.9402	0.103691	11.8889	0.247685	10.0109	91.7722	25.3004	0.0538117	27.3324	0.0794118	20.5	0.136919
9.4507	1.44366	10.0593	0.0518519	12.1741	0.0851852	7.02695	4.09704	9.4408	0.127505	14.6188	0.185644
18.2129	0.0805009	28.5846	0.0377668	10.2433	0.334821	10.5687	0.0375	16.1221	0.150964	11.2032	107.896
16.3163	0.0612245	37.1115	0.0381679	47.3221	0.0765125	31.7879	0.891051	35.733	0.139303	11.2132	132.01
11.9338	4.39735	12.1093	0.0675944	9.4251	4.36032	8.73885	8.34395	9.92469	0.0543933	33.2587	0.104143
12.7377	47.4641	8.10918	32.727	11.5425	0.0566802	13.424	53.3822	53.0711	0.151961	11.6101	220.658
58.9711	0.0450161	8.25773	3.67629	14.2396	0.0798611	10.7564	3.50703	11.7632	0.10307	13.6798	0.975877
18.0986	86.4304	8.67568	49.3096	16.5805	0.452055	9.15781	0.05	24.9277	0.121008	20.0335	3.33682
24.5624	0.162393	14.2954	0.0242131	19.4245	0.0612855	8.54967	41.3377	11.918	1.7082	54.029	0.117188
9.22737	0.0673684	9.08213	38.8744	33.1293	0.0536278	11.9685	140.9	13.7064	0.0838972	10.0179	0.168367
13.4801	57.5996	86.4578	0.0527108	14.0118	22.3333	11.5169	0.0337079	12.0183	0.0497382	13.9976	151.187
11.1636	0.0363636	10.1084	0.0441767	14.7659	0.0833333	14.3182	118.739	25.7312	0.0909091	10.7788	0.0988235
9.69674	0.0441459	14.0528	0.041769	41.7929	0.363121	7.63396	4.47736	28.0042	0.101911	27.875	0.207237
15.5718	234.935	10.4454	0.0504202	7.15247	0.172646	7.13668	0.406574	12.9918	0.0762943	10.7571	44.6688
13.5844	140.782	9.68262	25.8111	20.8207	0.0252874	8.49051	0.0348101	14.3097	24.1972	13.2234	17.8217
13.4421	0.0944206	8.45287	0.0206897	8.72485	0.0118343	9.22533	64.54	11.9982	22.0352	11.7019	20.5181
11.9832	0.328537	8.03936	0.243292	13.391	0.0415973	21.3813	74.268	7.95933	19.22	8.79945	2.0899
14.548	0.159055	11.7026	0.107843	50.6	0.0608696	11.3857	0.0546075	10.445	0.159686	13.1837	0.0793651
10.6293	1.296	13.9586	0.0621019	11.9935	0.0411255	14.3726	0.0589255	18.0085	0.0618337	8.31221	3.68075
33.5072	0.0715746	17.3468	0.020202	8.07222	0.0851852	6.83626	0.136452	20.9982	0.192727	16.729	159.413
12.858	0.0695266	47.0564	0.0428894	7.84267	1.95467	16.6139	0.0382609	14.1548	1.14409	9.73563	11.0575
12.6059	0.125786	11.3408	4.48756	9.88009	51.4819	21.4088	0.0503145	13.71	228.84	10.1106	0.10846
17.2292	2.91568	8.62334	0.28382	10.3412	0.041543	8.29122	6.01499	15.7962	2.9434	13.2617	101.847
23.8174	0.195021	30.9028	0.0669546	9.02339	0.19152	13.224	0.0746562	42.8022	0.0488889	37	0.13872
8.93995	60.295	31.0158	22.3378	13.8428	95.8805	10.6473	0.0772947	18.3255	0.106115	8.92449	1.71224
9.01616	37.5414	12.002	0.133603	12.1186	0.064877	45.7086	0.0564663	13.163	138.521	12.8663	0.298329
9.22286	2.17429	12.3786	0.0485437	41.1019	0.116505	7.27869	0.0255009	21.7583	0.105644	13.0107	0.296791
12.4145	4.8197	10.3477	2.29102	7.75783	0.965812	15.1643	0.0453258	28.6124	0.0620155	41.3896	52.8133
15.0574	1.88911	6.76301	0.125241	8.79094	4.74739	8.37968	13.3476	19.3348	0.106607	19.1507	0.0917031
55.6412	2.06217	29.1245	0.0361446	14.7492	0.0334448	8.34586	1.29699	14.6343	160.617	22.8152	4.19124
8.60046	22.8995	10.6024	0.96063	53.2809	0.0556901	16.1134	0.0657216	12.5446	0.0732673	17.7853	0.17801
13.0771	3.52608	39.9771	0.0458453	9.43296	0.0949721	42.2727	0.0380165	14.5578	0.138989	15.4739	0.0758294
24.7803	0.052459	48.945	0.0525	7.59269	0.0182768	6.07661	3.8871	28.6983	0.111792	12.8593	0.0748503
20.0875	0.0512821	9.39169	2.50445	8.10273	0.111111	19.334	0.0513834	10.0662	19.7853	16.0872	0.580537
30.9022	0.0355556	7.82918	30.4413	10.741	0.0692771	15.9045	0.059448	32.6373	0.056	10.895	0.0918367
12.3934	0.0663507	8.956	6.9	12.4133	4.72333	10.1348	63.461	14.3848	0.0894855	8.9349	0.0546875
12.2766	1.95238	10.7217	79.7662	11.5854	0.177384	9.11436	1.1516	9.91503	0.0751634	16.1429	214.434
48.1901	0.0729167	11.0852	0.176656	67.5863	0.0435459	19.6268	0.798214	8.93557	5.77731	15.6414	0.112245
14.7117	19.759	35.2308	0.229021	8.1358	0.0809328	11.4081	0.0594595	9.76145	0.125301	15.0238	0.171429
14.5385	1.39367	10.0086	0.045911	36.5295	0.108571	8.05776	0.826715	12.9788	0.872587	17.1742	12.4975
12.1756	0.480916	44.7895	0.0430622	14.1295	144.007	10.9293	58.4695	30.0275	0.0869565	12.9367	46.3201
5.81022	0.127737	11.8985	4.5594	9.46354	0.078125	8.35499	0.0440835	9.44819	0.906736	11.2569	113.267
13.364	0.0364026	36.5944	0.037037	41.7864	0.0568182	8.57254	0.0405616	16.2552	0.130435	21.1883	0.124682
12.7638	3.83668	18.2928	0.0847145	10.3343	0.0371471	10.3737	0.878788	21.6842	20.1224	12.5643	0.116183
13.882	0.283671	7.78302	55.8632	13.6746	134.521	5.34107	4.92111	11.329	0.0741935	10.5079	0.0287958
12.8947	0.126316	12.9832	183.877	11.1081	10.801	8.18855	0.03367	23.1202	0.107943	14.8094	1.45856
15.3024	13.9381	11.682	0.0661986	17.3634	0.037246	11.1824	0.100629	11.7363	0.0512821	15.5895	0.0960699
11.3935	4.7327	11.5903	0.263889	10.2237	0.438596	10.7806	50.2479	16.8266	0.112051	11.1178	134.172
20.6609	0.0375	7.83861	0.0189873	11.2461	0.0898438	7.33176	6.32706	12.053	0.0468432	19.3995	0.191388
9.68593	3.36683	9.63288	117.148	21.1779	0.0449438	19.6649	1.54059	12.8764	0.127413	13.1582	0.231343
13.4802	58.2823	34.5176	0.0705882	7.94195	0.055409	10.3671	143.392	13.7308	199.786	13.0323	85.2258
13.2442	0.0534884	8.67213	2.78279	10.146	0.0713073	9.67442	0.0775194	14.3581	121.191	16.5202	0.093199
12.7414	0.0785441	16.8925	40.43	36.1269	0.0384615	9.55056	0.0749064	33.8632	0.0827068	14.3312	55.2013
19.8284	2.07298	8.85888	1.51897	11.847	3.83771	8.66756	103.273	16.0745	29.9255	17.6143	35.5127
46.08	0.585263	11.3435	0.226087	15.7187	0.0645161	9.59509	66.3211	12.8868	0.0754717	14.3013	15.8269
19.1625	8.06887	36.5054	0.0602151	9.28311	15.2626	4.86321	0.0141509	9.35663	0.0481928	16.5409	0.0898204
26.0432	0.304527	7.24131	0.030888	9.50396	0.0580475	10.9798	146.636	14.8562	0.133192	12.1643	1.51643
55.003	1.35241	8.06404	5.13547	23.3541	0.0321865	11.316	0.047619	42.6593	0.118236	13.0372	0.0945946
12.2483	22.6885	12.7699	0.0471976	9.25466	8.15321	34.8427	0.0456989	20.5234	0.161702	14.4039	34.5742
13.1967	13.8074	12.8396	0.080207	8.98309	0.342495	9.96821	9.46243	16.2219	5.34195	11.8336	0.0560579
9.01984	0.198413	7.90275	0.0465116	10.7584	63.1423	9.57228	0.0611028	31.4095	0.14808	32.6477	0.138211
13.1504	209.823	24.1878	0.0204082	8.68791	0.0263736	10.6494	0.0692641	12.75	0.0984848	14.4062	0.078869
12.5948	0.132804	12.2513	0.0499139	20.558	0.102098	8.13263	3.46154	12.1864	0.139831	12.441	0.0538462
13.7099	0.048855	9.88889	79.9116	16.8911	0.0521472	10.0351	0.226901	43.4608	0.0663984	45.9696	0.3
27.0316	0.0824561	9.32055	0.147945	47.2121	0.0214008	6.20531	6.90338	21.6469	0.0463918	15.1804	0.0672783
11.699	0.0680628	8.92568	0.0405405	9.24483	0.131955	16.7995	0.132791	18.0248	0.121118	15.8874	0.114238
11.3464	0.351351	18.1828	0.0896057	9.81126	0.0298013	13.0498	0.0442804	12.0095	84.8624	11.0108	1.58919
12.3724	0.0413793	31.4795	0.0818182	18.2332	0.0437318	9.13793	71.5891	38.8389	0.105145	16.1385	2.63265
25.937	86.7311	11.3982	26.6165	11.1055	0.0839329	8.68679	0.0415094	23.0333	0.0877193	10.5206	0.310195
13.47	8.41631	8.94759	0.288276	10.1667	0.0411765	9.76108	5.52956	11.4917	0.0708333	10.1643	171.857
55.6943	0.0607287	16.6509	0.29783	7.72791	0.0674419	12.0023	0.0634921	10.1142	0.564482	9.20976	3.67073
11.3238	2.22336	36.3694	0.0255403	8.4461	0.0334572	10.5148	134.811	21.676	0.0686695	10.3974	0.0562914
28.1377	0.0338983	16.7805	0.0601626	25.3659	0.312195	29.205	0.0669456	15.2964	0.978827	29.625	0.142857
67.8658	2.46076	8.66774	0.0225806	35.7619	0.0708479	7.377	4.51092	35.051	0.0920177	11.4145	143.097
10.809	3.62388	12.0653	0.0466321	17.1429	0.176339	12.8231	138.404	9.17331	0.0677291	10.0358	109.505
12.7936	0.122093	46.9586	0.0310345	28.9489	0.0345345	8.66906	0.0551559	13.4977	0.540582	69.036	0.111712
50.5662	0.236045	6.49202	0.0531915	11.0185	17.75	8.12865	0.128655	19.8758	0.162105	12.3165	0.0875421
13.9822	0.0640569	10.5536	41.7167	9.5188	0.0576441	25.012	0.03003	72.6962	0.128548	12.8211	5.55
7.83019	0.646226	17.1617	0.0722135	29.558	3.58939	10.3679	7.33255	15.4876	0.977528	50.0621	0.0816993
12.5785	178.799	25.519	0.323529	42.8111	0.0445633	10.5546	43.4941	17.1872	0.0738916	28.9733	12.0314
18.7276	0.107527	8.23848	0.295393	22.2263	52.5799	24.7812	0.061674	12.5993	0.363296	16.2112	1.32759
13.9798	167.222	7.54779	0.0110294	13.5013	182.832	16.2053	0.202632	15.6992	0.115538	15.8598	0.107724
11.954	0.197772	11.593	0.0760234	9.75059	0.0498812	5.875	0.0107143	43.1487	0.1409	12.3853	24.1457
9.54032	21.1747	46.2884	0.0623946	9.87681	0.0507246	39.4809	0.135496	20.5107	0.487544	23.8921	0.0947137
31.1422	0.156667	9.91935	70.3161	9.52913	1.089	8.97868	0.0852713	36.8263	0.121053	12.7957	0.077957
11.9332	0.0720562	8.29213	3.78652	38.0874	0.0597015	10.1951	0.0621951	13.9871	0.0822622	32.3783	0.151807
13.2687	20.7313	11.2214	0.332083	11.3428	0.034279	7.17661	112.549	19.4437	0.105634	25.3956	206.417
8.65891	6.30233	13.8337	0.0620843	8.69521	0.525399	6.80353	9.81108	11.7978	26.1054	14.5434	0.144597
16.9516	0.0637363	60.026	0.0641248	40.9046	0.0779014	19.114	0.233161	10.8071	0.0470588	36.4603	21.2018
36.2043	0.088172	7.51121	0.802691	11.9396	4.19316	9.69707	137.456	15.4276	120.217	17.1638	0.145009
13.7751	0.432526	9.89655	53.7641	12.8814	131.953	9.41667	0.0698198	20.9039	0.254448	11.1935	91.4194
10.6721	114.226	8.33728	5.13609	14.3869	149.804	6.16736	0.0355649	36.83	0.120553	13.5272	0.114613
10.5142	0.0377358	5.53012	0.11245	43.7576	0.0468432	16.7806	5.13889	11.1815	0.296296	36.9554	0.0414013
18.0965	42.1421	10.4027	0.267568	11.8495	0.519266	7.45408	0.125	43.2946	0.114804	14.3812	0.638122
11.7849	0.0449173	8.67588	9.31407	9.7673	0.644654	7.25526	5.34211	21.7675	0.116228	11.8306	0.0524194
63.0234	0.0501672	22.0223	0.0204842	8.58588	0.0611765	12.402	0.0732673	10.0407	43.3593	10.9676	0.337484
20.0076	0.0810127	54.2072	0.028133	18.7661	0.0391705	8.0288	0.314136	15.4723	60.4077	14.8734	0.64557
7.72381	0.047619	14.5	125.354	9.369	0.0793358	11.2725	0.0858369	9.45161	0.0691244	8.58221	18.2695
12.8533	0.0733696	7.12603	1.78904	24.9172	0.0496988	18.5714	0.0306122	14.4293	70.4844	21.301	0.122837
15.8531	0.430584	10.9814	0.0372671	11.3733	8.88011	11.4603	0.0669456	17.0777	168.8	15.7255	0.0553191
11.5474	0.0399334	12.5084	0.0707071	10.0541	0.0432432	11.3482	0.0529248	19.9322	0.137856	40.5374	0.142035
11.3846	0.0391134	8.38372	0.0193798	43.2057	0.0745501	13.3385	0.0538462	21.0786	0.097619	20.3592	0.2
12.237	0.428571	9.32661	21.0363	18.1507	6.63188	10.5412	0.266385	28.7938	0.199041	9.66183	0.0497925
9.74232	2.83924	10.0738	0.245238	18.8883	0.0467532	4.16232	1.31304	10.8468	39.5282	12.4197	0.0655391
13.1057	0.0490566	26.6456	68.1041	8.61328	0.449219	31.7615	0.263462	13.2572	0.331522	13.9461	9.78879
12.5451	0.417293	20.0584	0.0495575	51.2364	0.0763636	10.5569	0.0500626	11.7263	0.114224	12.1786	0.0649351
9.97879	10.103	30.6984	0.0353261	9.16667	0.0775194	9.68542	2.14578	13.5953	0.0535332	10.2376	0.229282
13.3841	0.058548	29.7421	0.0299065	24.0362	0.0769231	7.51346	0.0442308	17.0851	203.729	14.5381	0.100508
31.1437	0.307918	10.8889	4.53778	9.25517	0.0390805	14.4247	0.455598	12.7379	0.0728155	35.8346	0.15456
18.8756	0.464444	9.98529	0.0477941	10.3837	0.875969	18.2698	0.304455	9.35351	0.0677966	13.8825	160.102
16.3153	6.98118	9.42569	2.74307	38.2128	0.0969267	10.5866	142.548	11.2994	0.19774	14.4288	146.652
9.77674	85.8078	9.2027	91.826	9.35874	0.083707	7.89726	0.0702055	17.8849	14.0774	21.2399	0.385445
10.2719	0.0263158	16.8973	132.631	12.5724	0.0562181	10.5984	4.52493	13.9513	0.146045	15.878	67.2381
10.368	31.8447	21.951	0.0505201	8.84024	2.95562	11.9731	20.7964	10.0383	0.0886957	13.0549	0.0813187
11.7852	3.81779	9.90841	0.036036	7.80364	0.0145455	9.65913	0.156309	12.3032	0.0612903	8.625	0.240385
9.68421	2.62829	12.129	44.881	10.2482	0.0506024	30.018	0.687908	10.8218	3.64026	17.8276	80.143
14.8698	0.0911458	23.9636	0.0529801	20.2977	69.4279	11.1361	0.0436975	13.283	0.143885	15.2093	0.179207
11.9675	43.82	9.15541	0.0945946	13.2416	0.0365169	11.0952	112.311	12.6988	14.9976	8.64539	15.3617
14.3224	9.77207	9.77256	0.245487	16.8619	0.0562347	9.08225	32.71	15.1053	0.273183	26.0206	0.106959
10.96	188.367	38.6103	0.0617647	39.7606	0.0673317	45.9385	0.0874317	22.5448	0.321839	9.7455	6.63753
8.3589	0.679452	9.17521	22.3462	51.5635	0.0870185	10.5603	0.0573529	49.8954	0.0588235	13.9227	2.17045
14.1693	0.0793651	10.235	62.9685	8.61751	1.73733	52.4467	0.0556414	20.7877	0.229452	31.5074	0.118227
13.8951	0.112621	14.8068	0.0142045	15.8462	0.136095	7.72996	0.0168776	13.0939	121.129	9.36601	0.294118
15.0801	0.0637523	20.3039	0.415313	11.7728	109.474	10.9883	0.0351562	9.78072	62.4048	12.0204	0.0699708
11.3535	0.976562	16.2933	0.0942249	13.7395	90.8277	8.48359	0.0518135	13.0748	53.8268	14.7119	0.271186
13.0409	0.0545455	7.31564	5.38827	17.11	2.24402	26.0783	0.0454545	47.4651	0.102326	13.0113	0.0815752
35.7945	0.242661	12.5785	0.0599647	8.84791	10.5665	7.45195	0.0311688	11.485	3.17167	17.7434	80.9007
16.4931	0.0865052	9.90407	7.00325	19.7051	0.0440678	8.0878	0.0439024	42.97	0.108614	11.5192	43.0146
37.4803	0.103448	9.66667	0.150407	61.875	0.191288	6.92553	0.144947	60.4086	0.797753	10.5944	0.456166
11.0665	0.0755287	17.0045	216.114	10.2423	1.54012	8.25224	38.4812	10.6873	0.0433437	10.6074	0.090604
13.9582	232.974	13.9637	0.0544465	13.4583	3.22833	13.7652	178.481	9.73958	0.395833	11.7887	2.28169
12.4799	1.13953	8.71593	0.0361248	10.2804	0.0560748	9.43114	78.2295	10.5	0.255102	14.6195	0.0786164
10.7172	0.221922	7.8318	0.0703364	9.21071	0.278571	16.4328	0.0827586	12.3756	0.0879865	20.0752	0.128662
62.5778	0.0469083	8.43599	0.200692	79.6633	0.0916335	16.3553	0.273684	10.6955	0.0835821	9.65903	0.0888252
10.8252	0.0332168	9.98268	5.06277	9.47559	1.59494	7.77717	20.1345	12.6929	0.187008	9.44758	0.125
13.3667	188.317	46.6625	0.155357	12.9007	1.17881	8.24734	0.037234	38.3587	0.133829	40.117	0.0935673
50.2971	0.0766773	10.6341	0.057971	33.6453	0.0550459	15.8052	0.025974	21.4552	0.228395	14.9857	0.143443
9.48948	0.28331	8.11927	0.030581	20.4418	0.0600751	9.77609	60.8109	15.0483	233.986	19.0738	0.0760626
17.0293	0.0744681	17.5645	0.103226	17.1152	0.0608	8.37679	0.0410714	9.97832	11.6396	15.6379	0.184799
12.9249	0.268779	6.29975	0.0403023	8.43103	0.431034	13.2624	24.8109	12.6465	0.123867	34.4756	0.135894
23.201	0.110825	11.4258	111.19	10.0967	0.0876133	6.26389	4.10069	10.25	0.057377	8.125	4.4213
26.0763	0.240458	10.7002	3.83501	62.0304	0.0608365	6.94313	0.0277393	18.8287	0.364198	15.5533	183.989
13.2132	66.2259	13.8927	158.272	11.689	70.1435	8.13725	22.1604	12.7126	4.83525	27.5908	0.207921
13.6734	0.0794798	12.4225	0.0676056	10.7789	0.0968421	11.8569	68.2653	9.89846	2.91692	50.7903	0.116505
15.9459	103.052	30.0699	0.0604839	7.718	0.104	12.1359	0.0690423	12.1914	88.4757	10.303	19.2742
10.1224	10.1194	24.6694	0.0394737	11.0783	0.0559284	6.99822	0.0763766	51.2874	0.0938416	13.7227	0.0954545
14.7108	3.36106	33.3977	0.0568182	11.1645	17.6248	19.7774	0.10061	13.186	0.0930233	12.2	16.1591
16.5526	171.829	10.6626	24.773	17.4138	0.31401	8.609	6.21564	11.3201	0.0882353	12.125	0.259804
11.0814	0.191601	13.5484	0.0777989	8.62924	1.0235	20.1815	58.9692	9.93899	0.371353	16.2318	0.0837989
21.1529	1.78883	11.2944	0.0444444	10.6751	0.0536278	8.66667	0.0448029	9.68191	4.46362	9.56231	3.2866
10.8942	1.73718	27.924	0.0701754	17.8485	0.114433	10.0934	1.22261	12.6189	0.3	9.93622	82.3394
15.8396	5.10821	8.17481	0.954887	35.9709	0.058104	20.2885	0.0448718	12.6347	24.8443	50.2089	0.170886
17.244	1.25495	9.27413	0.0598456	13.8013	117.011	21.5323	0.0620155	11.133	125.899	13.8199	0.189441
12.6711	25.7549	11.1992	130.019	10.1269	0.0423077	9.96011	4.73936	13.6113	0.114894	11.3651	46.8721
12.8797	10.6426	11.0946	0.0515759	12.9504	1.13499	9.2741	27.0452	36.0281	60.0671	12.7544	4.79649
10.188	0.181929	11.7203	1.05243	12.9494	33.9314	7.80444	1.88	15.6288	1.3773	13.2292	0.582255
11.2586	0.0448549	18.0438	4.31752	11.6723	0.0651769	7.3869	0.0386905	10.7704	0.0814815	13.8395	10.3338
10.354	112.215	20.292	0.120543	10.2553	0.176837	8.44633	4.16949	12.5983	0.876204	44.4897	0.146552
17.8886	144.245	8.60794	1.84119	14.1238	156.224	10.0325	0.0445205	14.4072	0.134165	9.47319	162.132
12.4973	0.0660888	28.3202	15.823	19.3502	81.8659	8.22817	69.5803	15.3613	0.0549133	12.1697	11.1414
12.093	0.186047	9.30705	1.43983	17.2599	0.0519836	26.9406	0.889583	13.5761	42.793	10.0786	0.0714286
26.0078	7.64706	14.0413	0.0458716	15.4223	0.158031	10.3925	0.0463801	11.5492	0.299213	16.9423	1.1453
9.94723	3.32718	16.0927	157.313	13.5742	100.9	17.5221	0.0680272	11.4185	0.132773	19.9622	0.106732
15.0863	113.301	13.2354	0.0752089	10.612	0.0769231	13.3508	142.224	24.8557	0.0669643	15.2822	0.216545
20.6692	0.107739	11.8619	0.0655509	11.1591	66.6	10.3829	92.8686	36.7708	10.1862	13.9045	17.6657
30.5421	0.747368	9.70927	36.8525	28.2974	0.03698	9.4883	0.0614035	9.26087	0.0639386	9.26994	0.0981595
11.764	57.201	9.46677	0.0528701	10.3747	1.88	23.2336	0.0362416	17.2189	12.2631	16.3617	0.212766
12.266	0.0469417	13.9256	2.53722	10.3708	0.282504	11.7093	180.665	10.2662	0.114603	9.0109	0.0463215
15.2005	0.265228	12.8743	0.0293296	11.1338	0.226757	7.00707	0.784452	10.8836	2.65489	23.5022	0.125556
15.7232	52.4893	8.98784	0.144377	25.9501	56.0166	47.6623	0.0507726	19.2727	0.232816	13.9714	18.4724
36.8493	0.196172	12.8826	2.45196	9.6148	0.0994898	21.7182	15.4677	9.85862	0.0931034	15.9556	1.10836
11.7093	3.20869	43.6907	0.0580848	21.8119	164.354	10.5327	59.2446	13.5197	19.8728	27.3006	21.6845
13.2604	0.0813609	12.9679	0.0405405	48.0565	0.197647	12.5879	0.0357698	18.7601	0.184502	25.0292	0.145985
14.4261	103.283	13.7301	0.0457831	13.3239	140.143	10.4214	0.0591631	16.3379	0.0831919	48.4468	0.118644
51.0778	0.0748503	6.52	5.44842	12.0714	0.0673469	11.6104	0.0521472	18.9308	0.0503145	66.1008	0.0887097
12.8932	0.0392157	8.48473	2.67939	17.0711	0.0325926	11.3537	196.194	19.6562	1.55682	31.5379	0.0941558
11.8432	0.0621622	10.0312	0.0340909	11.5104	0.0288	7.21108	0.0316623	12.436	214.109	15.0987	2.932
10.7586	34.1724	14.8407	0.0407407	8.34262	0.0571031	12.5444	0.0887097	10.482	0.578829	35.884	0.0955631
12.2028	0.0361111	10.2005	97.876	9.13656	2.25551	7.59854	0.0364964	14.6101	0.0756881	13.6947	0.127625
22.9453	0.19708	30.7561	0.0271003	9.66279	0.0610465	9.31496	0.0341207	27.5802	2.17405	6.42708	0.0347222
11.2628	0.0271903	19.1618	0.119741	18.1877	0.116505	20.1399	0.0682594	23.2476	0.12381	13.1681	2.18389
10.1026	3.24359	7.92354	0.0885312	17.759	0.0305755	9.31191	0.0396975	26.8441	0.15587	19.9375	0.0432692
11.7468	0.0664557	8.40062	0.0217391	6.76984	0.222222	8.8081	2.08627	17.8757	3.34369	12.2727	30.5682
32.8688	0.142857	10.7549	7.59804	22.0143	0.052381	12.2155	120.797	14.9251	53.2665	22.9471	54.0655
9.57338	0.333333	12.5113	88.1489	23.6186	0.0414594	12.4472	0.0305556	38.9013	0.100897	21.203	0.611529
12.8993	0.0612691	13.9873	0.0509554	8.68011	0.397849	8.54867	0.040708	14.1455	0.168182	11.5623	35.9516
12.2946	0.0394191	52.2679	0.212202	26.0667	0.0588235	11.4134	0.103343	11.2315	0.104167	11.7804	0.0725953
18.9849	4.9892	10.4314	63.1718	11.3531	0.0379147	9.70748	0.285714	8.65281	2.6632	9.60599	3.64747
14.2468	0.0773481	8.89126	3.11456	8.40952	0.0628571	8.56827	0.0774908	10.9456	0.371353	18.3659	65.9085
9.44168	38.4857	10.8792	0.15625	34.9632	0.0620155	6.11194	46.8806	10.0717	135.404	7.67232	0.610169
9.50633	2.81374	41.6814	0.688725	13.2556	1.74591	10.3445	93.8164	12.3485	0.737374	13.5253	0.0949367
10.5727	0.0352423	12.9516	27.0596	9.07779	1.96612	16.4308	0.0734463	9.74271	0.0769231	14.9019	158.827
9.09399	1.63185	77.31	0.0566319	9.96324	5.94608	8.4837	117.275	13.0633	50.3625	11.7162	0.0630631
13.7037	0.0584795	12.4401	0.0809061	8.03481	0.0601266	10.8199	66.2961	13.4705	0.084317	17.4531	0.398438
13.2362	203.136	8.26214	0.2	42.6256	0.0477387	7.38539	3.95466	14.6604	145.402	15.5832	23.8172
37.1886	0.0450751	9.85764	0.0659722	30.8844	0.0561224	36.7094	0.132075	7.93404	0.060686	7.42296	0.755287
11.5833	0.0686275	9.58454	103.076	15.0667	104.425	16.5206	0.0262172	10.3892	0.0989247	12.0413	0.699541
6.86375	0.0389294	38.4281	0.0647482	73.0946	0.0556995	9.30899	0.0617978	10.5636	2.90649	11.8321	120.294
11.8025	0.235669	11.2793	0.628492	68.1487	0.0379363	9.74704	0.0296443	22.2621	0.119593	15.1481	2.26325
10.163	0.0516304	136.182	0.0766488	6.9175	0.2975	23.5907	0.106911	20.2585	0.0969305	21.7189	0.236318
9.53448	94.472	13.1166	11.0312	18.963	0.0740741	12.1589	0.479452	16.3798	0.195506	18.8364	0.692929
10.3722	43.8944	21.7768	0.830357	21.6653	0.0740741	10.0019	0.0681818	16.7106	0.138284	21.4958	0.115578
13.0345	1.48707	12.4043	0.272563	27.539	0.0454545	10.1476	3.75064	17.4057	0.138158	14.2682	1.18343
8.84653	0.0618812	10.3955	169.19	11.8084	121.416	8.26522	11.1739	41.0538	0.158228	18.6979	0.0875
29.9727	0.0625	7.89518	0.0377358	10.2	0.0420168	8.3	0.0375	11.9813	83.9867	9.97756	142.13
11.5452	0.230321	8.41176	2.66667	13.3854	0.188277	5.84308	2.18462	11.0249	0.328054	14.9694	0.153061
15.2521	0.136986	9.84969	62.2791	8.49832	0.010101	21.1529	0.570588	9.9942	0.0881671	12.6063	0.0629921
13.0605	0.171975	9.58101	19.2881	18.3506	0.0227273	24.1066	0.0279188	9.38861	0.108911	12.7191	0.123596
10.5415	0.0461538	11.189	0.0623819	6.88415	0.106707	8.53411	26.7193	10.1304	0.7254	79.2683	0.0956848
12.9973	0.128415	9.97814	0.0382514	8.88584	63.4338	11.2618	1.17996	10.0435	33.3644	16.1171	0.270525
10.7989	0.0275482	7.55524	0.113314	12.276	155.301	8.29588	0.651685	10.442	124.119	11.5577	167.561
10.7081	0.0317919	44.8951	0.065073	8.06103	0.157277	7.02889	5.94222	9.96166	0.086262	14.4297	1.73116
17.5748	12.1962	8.45714	0.0285714	8.93394	0.126943	15.5397	0.0546737	9.88278	0.0622711	20.7103	2.2877
13.9	130.505	9.22274	0.336427	13.5935	0.0910569	8.03715	0.0216718	28.3724	4.04223	13.4218	4.81122
14.3205	6.30201	9.17898	0.0473441	15.3175	10.875	11.1369	0.796178	12.4461	28.1863	21.1135	0.110811
10.65	0.0136364	23.0123	0.0679012	26.6602	0.114206	8.47568	34.5838	40.7632	0.243937	8.9403	0.206468
13.8174	51.9618	9.70309	19.7767	24.6264	79.5055	15.2937	0.0539957	20.6373	0.111588	13.4283	0.0909091
10.676	0.0404984	10.3836	97.3685	9.15049	0.0970874	12.5265	42.5885	9.39578	2.39578	15.5262	0.084788
14.4119	0.494253	7.95477	0.647819	11.8395	19.4555	9.38544	4.06469	15.2309	186.196	11.705	36.6655
7.92647	2.11029	9.51781	107.337	10.0975	0.11482	46.7931	0.0206897	15.552	181.112	14.2145	4.08517
8.08649	0.1	8.00396	0.055409	9.46615	0.0483559	11.8914	0.0772443	13.045	0.134921	14.4793	142.06
14.7985	22.6298	9.96904	2.14241	12.2202	6.46914	10.5202	14.2684	8.85876	0.0244821	8.58577	0.267782
29.4444	0.0531401	7.84416	0.0324675	15.2534	1.89784	9.12619	0.0452381	18.7092	1.72813	18.0974	116.729
12.3938	0.256477	11.8325	0.0375	34.8174	0.13278	15.3673	0.0436364	10.3411	0.152542	12.0095	145.556
13.6124	6.74157	29.4423	0.0889423	15.1738	0.0680101	9.93542	0.0508806	15.5531	92.9075	37.6109	0.0856553
12.932	195.947	12.7849	0.0792453	9.04136	0.0389294	9.56711	64.7505	10.1005	0.0749601	11.4606	0.0991254
12.6616	0.119306	11.484	0.0379009	11.5051	0.074359	6.85809	0.0429043	10.4538	2.15735	15.9052	0.120915
10.4799	0.40625	7.10994	0.79704	9.60177	0.0309735	10.674	102.193	12.4906	4.3504	14.1133	52.5006
12.557	15.886	30.1011	0.11042	16.832	197.16	16.4434	0.0518868	33.8914	0.0981211	15.1699	0.0383562
11.0723	0.0229277	27.7816	0.0183908	10.5388	0.216895	9.86593	35.705	10.9242	166.359	16.2586	1.4745
12.3672	0.0489596	12.3599	0.0318471	30.1899	25.211	24.3677	0.117467	13.4174	0.728972	23.3828	0.0546875
19.718	0.0977444	10.817	0.392573	13.1875	4.12936	7.9878	0.070122	14.6194	0.204167	16.8994	0.241983
17.5759	4.53752	11.8631	0.0297619	8.62268	0.0309278	9.96378	0.0581778	11.3449	141.829	57.6331	0.0985325
13.5757	1.70143	10.9898	0.0509165	9.66076	6.74684	9.29231	0.0717949	11.3909	0.17284	10.1807	0.21883
17.6564	0.196524	10.7642	2.90393	8.33007	0.176039	7.5167	0.0668151	11.037	0.107394	33.8295	3.13447
16.4796	0.061086	26.6815	0.035533	50.5025	3.55688	21.3754	0.0853242	15.6937	0.114865	15.2982	234.78
11.3893	2.37296	19.2563	22.8663	9.64021	8.80423	10.1451	91.8865	8.84043	0.0452128	14.5574	0.148036
27.497	4.22455	10.3852	0.592593	11.3568	0.0677083	9.06084	0.0684411	11.0139	0.0462963	13.6167	106.27
9.94325	30.0431	11.3814	0.363901	70.2709	0.0334129	10.2763	164.292	9.76481	2.7242	9.36082	24.6412
21.7615	3.02982	9.95257	136.763	10.4891	41.3225	7.7139	39.0214	14.2241	62.9967	10.0621	2.38252
12.9103	0.106227	12.3476	0.370277	7.92775	0.0197044	8.24664	7.82063	18.0363	0.0467128	16.6209	0.152805
116.992	0.0743802	30.3406	0.0455373	39.6634	0.0210396	12.1853	27.2748	35.9223	0.161165	11.142	18.1966
11.2563	38.1825	13.5748	0.0398671	10.3201	0.0630182	7.6378	4.49606	10.049	0.0670103	16.5647	6.27902
11.7754	161.645	12.3825	106.491	8.80597	0.0646766	9.23113	12.5118	13.6667	0.123932	11.178	0.0805085
10.7579	64.6667	8.15873	0.539683	6.58904	0.283105	13.285	0.0598425	13.145	0.0461285	13.8346	132.029
11.9312	5.32338	67.537	28.0669	9.02703	17.2838	11.4087	5.40435	19.7834	0.326531	11.635	0.0729927
12.0035	0.159722	6.11852	1.98765	26.4019	0.0659341	11.2454	0.128205	16.4382	0.107865	17.0126	0.175732
10.696	119.379	13.7551	0.0653061	9.64192	2.97598	22.9534	0.0368932	41.2844	0.187023	12.4826	1.653
13.7926	0.481481	11.487	0.0446097	10.9005	1.55224	10.5882	0.0705882	8.89055	0.616915	13.0187	0.046729
16.7265	2.46961	9.42793	122.266	12.9795	123.086	11.5214	0.0622568	18.3911	0.125984	25.9269	0.144977
28.8784	0.443022	41.9748	0.0597484	12.1749	0.865969	9.54568	0.0567901	49.8998	0.55684	17.5224	0.107794
12.6679	0.858002	11.8587	135.357	11.0278	0.0514604	13.6463	34.6083	12.3086	0.396396	29.2107	0.19697
9.88861	0.298734	8.06731	4.57452	8.49728	23.7477	9.13933	1.80899	17.049	79.6834	16.0764	0.290446
11.3713	0.126838	27.1672	0.0648464	8.73021	5.19941	9.42933	1.9894	10.0991	0.0991379	15.4725	74.5113
12.5207	3.05178	23.5129	0.0489796	9.73563	26.8218	21.6679	0.0515267	13.2668	146.924	18.9272	0.205567
16.8432	0.05	12.0653	0.0556622	23.6224	0.0830904	7.54184	0.0460251	16.6083	0.09375	60.9412	0.0588235
10.9214	0.0262069	11.1945	101.516	59.5614	0.0606061	15.2378	0.250531	12.8867	0.591133	15.2177	0.280313
11.7488	9.4064	40.3365	2.26654	9.10232	0.302865	7.94828	0.0632184	8.61397	1.76103	13.0173	0.108911
8.94604	3.94424	9.36181	0.766332	20.5954	0.0496183	21.1384	0.0363322	18.4803	0.144928	17.0167	2.35778
12.1836	0.148883	10.5859	0.03367	8.50278	0.0444444	23.3389	0.0548926	14.5792	116.355	13.9389	48.0125
15.4492	5.87257	37.3091	0.0507983	13.5	177.073	8.55144	10.4506	16.0485	0.267932	15.0048	0.1216
12.5648	31.0105	9.67066	0.158683	11.1379	2.51724	14.4567	0.0975232	11.5085	3.48023	7.76157	1.08897
69.9185	1.89688	17.0745	0.106383	11.8409	169.468	8.20027	8.80247	15.3481	98.4471	63.6415	0.175472
10.9313	0.0309278	48.1098	0.747774	7.86719	0.463542	6.45455	1.91841	10.7078	0.159639	14.5437	0.105178
10.6117	0.0585683	8.94479	0.390593	16.4024	25.7849	10.3756	88.5215	17.7589	2.51581	8.25187	26.3042
13.5673	23.3696	10.9201	0.220273	16.7183	0.0602151	10.3004	0.0640854	14.4049	0.451009	10.864	0.133501
[truncated: 2,190 more rows]

## Sheet: e12.5_Zfhx3
Embryo1-1		Embryo2-1		Embryo3-1		Embryo4-1
[truncated: 2,819 more rows]

[truncated: 8 more sheets: e9.5_Nfib, e10.5_Nfib, e11.5_Nfib, e12.5_Nfib, e9.5_Neurod2, e10.5_Neurod2, e11.5_Neurod2, e12.5_Neurod2]
