# Supplementary material for: A shared transcriptional code orchestrates temporal patterning of the central nervous system
Source: PLoS Biol. 2021 Nov 12;19(11):e3001450. doi: 10.1371/journal.pbio.3001450 (PMC8612522; doi:10.1371/journal.pbio.3001450)
Supplement: S2 Data — Data file also includes the intensity measurements of the individual channels from all replicates. TF, transcription factor. (XLSX) [file pbio.3001450.s019.xlsx]

## Sheet: Figure2 I-K
hindbrain (Figure 2I)				midbrain (Figure 2J)				ventral midbrain (Figure 2K)
stage	repeat	%EdU	gene	stage	repeat	%EdU	gene	stage	repeat	%EdU	gene
e10.5	1	0.0401366	Nfib	e10.5	1	0.0625465	Nfib	e10.5	1	0.0976013	Nfib
e10.5	2	0.0446154	Nfib	e10.5	2	0.0357143	Nfib	e10.5	2	0.0439791	Nfib
e10.5	3	0.0474898	Nfib	e10.5	3	0.0292778	Nfib	e10.5	3	0.0318302	Nfib
e10.5	4	0.0911714	Nfib	e10.5	1	0.707289	Zfhx3	e10.5	1	0.714186	Zfhx3
e10.5	1	0.340381	Zfhx3	e10.5	2	0.843926	Zfhx3	e10.5	2	0.790972	Zfhx3
e10.5	2	0.27251	Zfhx3	e10.5	3	0.787996	Zfhx3	e10.5	3	0.786352	Zfhx3
e10.5	3	0.425258	Zfhx3	e10.5	4	0.704378	Zfhx3	e10.5	4	0.696838	Zfhx3
e10.5	4	0.498851	Zfhx3	e10.5	5	0.630794	Zfhx3	e10.5	5	0.610915	Zfhx3
e10.5	5	0.406881	Zfhx3	e12.5	1	0.124043	Nfib	e12.5	1	0.625	Nfib
e10.5	6	0.33526	Zfhx3	e12.5	2	0.114216	Nfib	e12.5	2	0.39823	Nfib
e10.5	7	0.40293	Zfhx3	e12.5	3	0.140406	Nfib	e12.5	3	0.472222	Nfib
e10.5	8	0.314367	Zfhx3	e12.5	4	0.12783	Nfib	e12.5	4	0.59292	Nfib
e10.5	9	0.302505	Zfhx3	e12.5	5	0.0959368	Nfib	e12.5	5	0.419355	Nfib
e10.5	10	0.451804	Zfhx3	e12.5	1	0.115658	Zfhx3	e12.5	1	0.115385	Zfhx3
e12.5	1	0.754386	Nfib	e12.5	2	0.147247	Zfhx3	e12.5	2	0.101695	Zfhx3
e12.5	2	0.787645	Nfib	e12.5	3	0.0350109	Zfhx3	e12.5	3	0.0425532	Zfhx3
e12.5	3	0.787755	Nfib	e12.5	4	0.198853	Zfhx3	e12.5	4	0.142857	Zfhx3
e12.5	4	0.615385	Nfib
e12.5	5	0.751152	Nfib
e12.5	6	0.785388	Nfib
e12.5	1	0.125581	Zfhx3
e12.5	2	0.0717489	Zfhx3
e12.5	3	0.0408163	Zfhx3
e12.5	4	0.0163934	Zfhx3
e12.5	5	0.0857143	Zfhx3
e12.5	6	0.0505051	Zfhx3
e12.5	7	0.08	Zfhx3

## Sheet: Hindbrain_Nfib_e10.5
Embryo1-1		Embryo2-1		Embryo3-1		Embryo4-1
Nfib	Edu	Nfib	Edu	Nfib	Edu	Nfib	Edu
54.3322	4.4947	30.4234	3.73874	112.331	1.39273	6.59878	0.0942249
36.6859	8.59676	42.9291	26.6063	25.2476	2.50319	24.4641	5.50846
46.8371	7.375	41.0719	2.40196	65.3543	7.58775	33.7108	1.35944
91.8401	1.68243	41.524	16.3959	38.88	1.10154	27.9667	0.614815
109.19	2.00247	45.9416	5.01947	95.7918	10.4772	6.14035	0.00438596
81.582	11.4861	27.5922	1.60335	152.809	3.82873	58.0986	18.0211
100.737	3.24233	39.8647	3.63768	41.155	10.593	22.9103	0.666667
81.9355	2.4328	55.7161	6.03069	91.8577	1.92683	13.5853	0.405882
102.651	7.88321	29.1068	3.17949	65.249	3.51606	20.0205	13.6107
83.2835	0.948944	64.7382	3.94118	93.9013	0.95279	150.614	22.2876
77.7927	3.10642	59.6129	2.03387	41.4516	0.395161	170.89	1.07117
112.784	4.99033	77.1601	19.1563	59.026	5.20455	24.6396	2.62883
87.0554	0.674699	29.4894	25.0651	77.6017	3.0938	37.7983	1.02146
36.1115	2.14126	33.2448	23.9345	83.7878	1.67742	100.074	3.82946
51.7746	2.06667	56.7418	18.5663	71.665	0.960591	12.0292	3.25694
107.049	8.38664	74.2965	1.24941	39.285	129.472	17.0121	14.8911
43.6491	0.348684	17.4135	48.481	32.4983	3.01017	39.1341	0.977929
110.915	2.17794	35.4369	24.54	21.7149	0.919679	93.7206	2.36364
76.3967	2.33058	51.5678	6.26695	26.3446	41.1362	52.7061	70.9001
120.558	8.58732	19.0399	15.4064	30.7241	2.16552	121.457	1.20952
28.2768	0.616134	31.6215	78.7645	31.4085	1.04248	67.1587	10.996
89.3575	15.5645	24.923	25.6722	15.6331	9.03538	36.7072	60.0586
102.698	2.45475	49.5331	6.39305	45.3038	146.825	34.4032	106.273
64.1226	1.36152	12.6552	28.1144	33.3511	30.5387	130.818	16.9088
96.0253	5.30591	29.8569	11.283	96.575	1.12187	30.7986	6.01413
31.1545	93.6212	26.2683	26.4733	18.5249	0.94484	149.345	1.11804
40.5449	0.829322	31.6486	14.9904	37.4661	192.144	52.4665	96.0767
113.19	2.99096	37.0252	8.28721	50.8454	10.1881	29.2504	3.15057
145.942	1.58925	26.4497	0.597222	17.104	128.259	115.861	10.9702
86.4388	8.45324	26.9438	2.79375	28.0991	1.8066	56.9973	0.794595
28.4772	0.658602	14.9004	2.40239	123.739	19.9005	29.6423	1.64807
33.5577	1.50699	38.3258	2.11615	31.1754	93.9067	21.9811	116.523
31.9132	85.7665	28.3729	57.5772	65.4769	34.2958	118.297	19.7871
133.517	7.21429	41.2977	56.2523	65.9057	1.97011	133.81	43.7291
38.1586	0.487952	37.3274	10.7295	36.5871	94.9353	49.1169	1.85714
37.9199	2.36499	21.0619	20.7216	17.1213	112.775	21.9796	6.87389
151.465	3.48593	31.3287	3.03114	48.5822	20.186	65.3851	59.0069
94.3766	17.0349	19.1498	11.3816	36.0723	6.5877	23.3609	10.8935
84.1797	2.08368	57.7508	3.55077	22.8875	9.01608	21.6607	1.30804
112.896	0.724852	9.3932	17.0825	46.5383	3.915	39.8307	146.548
71.5558	48.9948	37.5372	6.16019	56.4406	5.04936	70.9634	10.8018
80.1767	3.7992	33.4797	32.4009	18.398	1.4	54.2144	0.906198
44.4667	13.8	25.6257	31.9211	38.962	15.0207	87.9167	31.2412
29.79	15.0137	40.0931	7.87255	51.2632	17.3395	21.983	47.034
74.2905	24.4716	28.2898	42.8007	29.7798	160.667	17.9811	5.82703
17.2824	3.25588	14.9	6.87255	22.3723	5.76596	43.4343	3.76952
44.6286	6.92718	32.1039	95.0117	27.2946	2.38589	16.3525	52.1366
24.3702	3.07612	19.2008	18.8406	41.241	18.7557	56.8342	94.1099
100.443	1.04417	21.2745	4.94608	45.8082	15.6203	56.5993	43.4249
82.4672	5.53712	27.2657	82.2727	43.695	12.3452	122.168	2.78007
113.776	1.70046	30.1984	93.3868	35.7348	1.58696	64.1242	40.1743
106.299	10.9431	51.2261	34.4304	37.5296	55.4137	5.90476	0.0175439
82.7097	9.96201	29.5383	1.84568	27.9761	124.307	21.6972	117.044
116.799	2.30544	23.3048	42.0465	37.1207	6.78215	18.7677	167.988
111.572	8.80193	19.2244	1.97115	41.6447	20.6471	62.6397	60.4621
58.3663	0.944767	27.4937	0.556426	30.6969	7.17812	35.7349	3.88976
32.0108	4.23011	33.9083	2.44541	46.1648	0.570076	104.039	10.6429
23.4566	2.93151	15.6598	58.0041	25.802	84.3961	16.3132	1.3067
67.7756	0.889205	16.1388	22.6066	18.7939	38.6069	80.1331	3.8959
111.133	15.6972	13.1458	54.6492	69.8611	37.9832	34.4809	3.04719
100.845	22.8956	11.6521	84.3723	14.7663	137.237	31.0598	1.14245
55.5129	31.0105	44.9395	2.00465	65.0855	52.0576	74.6792	5.19167
29.791	15.6766	61.6239	2.51147	22.4741	170.05	39.7962	9.75849
15.2409	8.33679	30.4691	67.749	13.1981	1.57143	14.419	26.1048
73.4991	26.5712	23.4151	2.39245	19.2729	55.5271	12.1037	6.62542
81.6548	29.7305	27.5657	20.311	30.5586	0.837838	37.0374	0.760055
22.3607	148.836	12.4509	74.4554	47.6092	4.87601	30.6772	5.39873
64.1692	1.72475	12.4497	60.434	14.9306	50.3179	44.3857	87.6446
23.5685	0.492212	15.0663	7.85969	40.0203	1.23251	80.6804	34.504
87.9612	6.57673	53.359	30.188	22.0997	112.646	34.4725	4.08091
93.004	0.515873	16.5154	1.88224	20.1732	11.6055	85.8054	52.1196
51.8336	2.66575	14.9879	54.7621	28.8491	3.2345	68.2462	71.0812
85.1264	9.62309	25.624	32.1839	31.0736	77.9491	98.5033	1.31579
87.6785	11.0556	16.5448	103.638	34.7115	24.376	72.7842	1.32014
75.7093	4.22967	25.6405	87.4713	12.7078	140.968	85.7819	46.0218
46.8872	3.42481	13.3722	31.4322	75.9749	10.6104	85.0502	3.92115
90.9852	3.91296	14.1577	26.5327	16.1104	149.839	110.493	1.39409
19.9375	0.576705	17.7235	53.3788	21.197	15.2898	13.2201	5.6499
95.7475	1.04262	14.1212	88.6797	14.709	1.53846	21.4653	77.24
18.9032	33.0121	13.9012	61.9805	97.9461	10.8475	27.5832	1.27328
48.2104	2.92208	12.6438	0.741425	19.5477	2.3188	40.9117	10.9369
106.408	11.0814	18.6107	1.61067	96.6554	8.74615	137.31	20.7113
123.984	4.28623	31.0247	64.8764	43.5987	6.94671	60.6344	4.0058
51.8592	33.7398	16.9825	5.66416	32.346	6.90091	104.97	14.5325
24	29.2696	40.3495	12.7414	12.0466	0.888664	69.9907	154.414
17.9851	78.4256	56.4034	28.0571	20.3955	76.2425	5.99548	0.00226244
22.5747	95.7059	25.9802	96.3206	15.2138	2.81086	31.1923	26.6923
32.0875	3.31179	15.5963	39.1533	12.8663	10.3604	24.8081	4.64846
70.2979	1.21768	23.5914	7.43728	45.0638	42.3069	19.0267	0.982732
70.7552	2.61894	13.0642	22.5376	13.4607	15.9798	32.8402	1
56.0572	2.70611	17.7931	57.33	13.8657	25.5355	58.3672	2.81365
77.7082	10.3705	33.7821	32.5	64.4383	3.7467	42.8211	59.8083
18.0293	4.45946	17.1807	45.9187	26.0353	21.738	82.3457	53.6636
38.0046	5.21746	27.6326	75.6039	98.4591	2.01487	32.1477	53.477
98.9189	0.799228	46.6083	2.60369	15.3298	189.212	72.3432	3.1642
26.682	13.7403	21.9934	14.1947	55.7155	13.8671	127.164	4.66932
57.7812	0.25	10.0079	0.391304	14.1121	24.375	51.7542	84.4579
71.4313	7.74645	20.8627	18.2996	25.6056	8.34534	45.8126	4.21332
19.3718	2.40598	42.4389	29.3635	59.244	63.8058	111.263	1.47175
112.483	1.22921	13.9106	61.0511	35.1502	17.7403	50.3939	65.5281
37.607	15.3742	29.5372	104.032	12.9173	182.222	90.6701	68.5952
47.4318	10.7409	14.7156	2.32444	17.0409	24.3288	61.8304	97.1224
52.8971	25.1466	8.94231	13.1346	17.3589	97.127	62.2689	52.1869
44.2188	3.4499	16.4932	0.441734	54.2199	9.71151	24.4661	68.5299
68.3884	2.00661	34.9303	11.3317	25.9439	138.161	43.492	1.05764
33.6328	15.1293	22.1697	31.1409	76.1629	13.905	19.3987	17.8605
14.4453	0.76	17.5057	120.748	14.4909	106.742	40.1235	7.66945
83.0485	0.938326	42.7059	17.7857	13.3317	1.08252	34.7564	1.52204
17.806	1.26866	17.5411	35.462	29.768	19.6112	71.2032	46.3047
61.1027	14.577	24.8962	33.2769	23.8085	1.61348	125.788	1.4717
59.8732	27.1127	48.6407	11.1608	14.127	105.27	35.9569	97.0542
23.1605	0.578595	13.0278	1.05556	12.7415	145.514	118.384	2.7624
67.164	5.23886	18.8436	80.2341	12.801	1.67016	32.1557	122.215
33.1828	10.0573	14.8156	4.13226	89.7934	29.1157	89.4556	22.4299
31.6883	44.591	11.9895	66.6888	43.1212	29.4504	6.95088	0.494737
14.1762	15.0246	10.9296	84.2588	22.0227	48.2677	75.942	95.1115
26.6761	2.99531	12.0084	5.18487	19.0122	1.56504	16.8519	125.64
22.6798	1.09449	14.9785	36.8541	10.9244	0.854442	23.3966	79.204
50.6111	4.67677	67.488	20.782	11.5323	3.53385	29.9715	1.72598
123.325	8.56818	11.5469	153.784	17.5755	1.26179	108.294	4.53962
34.5835	0.386199	31.0641	39.429	15.2341	40.5394	21.803	1.40887
55.2667	4.43056	30.8304	24.4468	41.1812	35.1135	91.6967	15.2177
42.2645	109.789	15.0038	43.8797	13.5851	16.5653	95.5693	6.29987
27.9871	4.44426	17.8672	42.7344	70.7	2.116	20.3029	1.4562
64.8671	15.5699	12.9326	3.51813	14.054	137.7	18.2862	14.3388
30.868	9.85079	11.3308	0.503817	11.0874	1.06796	19.3169	1.54286
96.3501	2.86053	16.0789	54.8529	35.2206	134.429	15.3521	2.83099
18.7934	1.35978	43.605	24.6954	80.9971	22.4556	95.5438	14.3247
18.532	110.088	25.165	3.11165	53.7904	52.7756	41.3919	1.49451
17.0174	0.628627	34.7715	51.7978	58.4312	60.2753	70.1389	1.94289
83.9343	5.96866	12.7699	0.882192	52.9595	71.6021	141.423	27.1752
82.3168	44.099	11.5026	18.1753	87.059	52.6744	40.3284	1.81919
15.3894	0.445428	15.2218	40.8627	19.956	138.031	86.5051	1.53553
80.115	21.3583	13.7264	37.2413	33.7811	3.79125	112.163	25.3119
14.5043	142.971	9.7825	69.3359	11.7208	44.2933	62.8601	93.8914
100.673	2.02655	15.8344	37.5107	14.7537	134.946	108.899	6.37097
24.0363	86.2038	12.3714	14.7263	12.1736	1.15039	13.3944	137.763
14.3837	0.481633	12.3713	196.354	38.7433	5.03285	52.7749	3.68176
24.6991	8.91232	11.6983	3.56897	11.6724	1.01478	56.1491	18.3922
47.4705	17.3432	24.9745	64.2527	61.9299	90.5717	43.5156	1.3881
74.395	3.54335	15.7044	0.775556	11.9964	117.287	47.607	26.6298
44.0649	2.5013	21.9883	35.7804	94.5554	32.2903	29.5508	89.3803
26.3249	0.545994	54.3148	1.89198	19.3199	25.6296	35.7251	1.16616
19.7115	9.78261	9.32915	0.55788	50.0438	29.1484	48.9873	52.4989
64.3498	0.955665	40.0248	2.17327	87.1827	1.89114	34.3709	3.6557
53.2896	18.4119	12.1751	1.0678	21.4556	5.27961	60.9908	53.9489
140.945	6.2419	28.4757	12.2913	68.7536	2.65714	46.3603	59.0126
93.5465	9.63663	42.7527	54.4562	56.4962	22.1117	110.903	55.2959
31.8318	37.6817	38.8218	11.8792	90.0068	22.8	6.90351	0.536842
60.6163	16.0876	36.7807	35.3358	42.1711	5.78615	33.105	2.05479
33.4394	0.640657	66.4806	29.4729	12.8496	65.9746	103.344	29.4205
140.534	13.9482	13.6895	15.991	58.1626	2.20761	34.5782	153.809
106.526	29.5472	15.2231	44.7828	14.425	30.5958	44.9835	54.798
53.1728	108.927	11.6421	7.08421	90.5011	42.9428	106.514	15.8568
107.935	10.2776	26.1871	118.131	17.7106	68.2167	76.9522	24.299
37.3158	61.8695	9.66142	1.67323	11.3141	9.7644	30.0965	1.49213
45.1422	1.1762	34.2928	1.8964	53.887	18.569	20.0543	48.1109
55.824	7.34704	35.7065	4.86816	75.297	3.73308	24.235	108.695
20.8736	0.501916	15.604	2.47651	11.3226	117.726	113.617	41.4197
33.5532	19.0448	15.3574	8.94357	22.6207	75.1253	40.5491	2.05491
39.4621	83.852	25.3314	1.3711	94.6414	11.4542	80.3286	32.1072
78.7539	21.4668	14.7617	1.23625	11.8614	0.677903	146.652	14.5237
148.646	18.9111	59.1044	14.8353	12.052	1.48318	49.6954	48.5635
34.4812	11.1263	50.0033	20.33	15.1131	40.0092	47.4046	61.7149
25.5032	11.2273	11.4164	4.47319	13.7524	12.2987	66.7859	4.89297
48.1282	9.80886	26.1976	0.79759	13.9309	7.46544	17.8682	137.307
15.2208	40.0871	15.3666	26.7946	87.1008	23.3152	19.4805	127.857
54.2921	2.69632	32.2892	32.4127	12.688	172.087	151.567	2.10317
21.8339	4.09032	12	136.409	11.5737	0.772964	74.6505	18.183
48.064	20.4365	9.67879	0.519751	20.9729	8.47797	12.5966	2.25672
81.6167	3.81057	95.883	16.5532	98.9899	36.8319	76.1804	29.8784
141.055	0.756849	94.5316	31.0903	11.1016	3.29345	26.8093	32.3136
95.4136	3.93182	11.1891	6.63636	92.3777	59.3624	63.9382	1.81673
78.1739	1.30435	92.0304	4.02657	14.6657	95.6838	21.958	167.057
24.6651	23.2819	39.8879	7.11084	85.2054	1.26263	32.947	35.0668
132.107	7.03916	15.4655	34.9899	137.172	3.10099	107.569	4.08595
100.986	1.56286	53.5039	3.87354	12.4394	131.104	166.179	1.58953
87.1211	11.0825	8.93603	1.36027	28.8795	1.20089	133.947	1.92505
11.741	1.5506	24.6169	95.461	18.3352	1.15642	64.5905	61.319
87.2188	2.63672	44.4443	32.4629	12.3695	181.444	21.4933	4.05333
66.6416	6.23193	11.8524	77.989	13.8988	46.3826	92.4864	22.2995
131.86	29.089	81.1171	1.73171	48.0923	3.13063	72.9778	121.053
41.5833	60.2538	16.9842	43.8086	10.9282	101.475	150.757	22.1832
48.5345	10.3393	17.0918	45.244	19.1595	6.17468	21.3381	143.429
34.6926	0.545082	10.2896	1.65854	11.4873	0.898551	35.0977	83.0915
169.989	6.95293	17.1209	93.1767	112.253	22.9921	44.0171	94.1404
48.9871	2.13734	15.4118	0.913165	82.0496	14.7431	28.7033	19.6341
144.691	17.4447	12.8881	24.4179	23.2485	88.1389	131.965	3.255
20.482	58.704	23.2508	1.41914	19.0083	141.392	65.7007	17.7211
45.7591	5.47561	20.476	18.36	38.6562	11.1956	69.8382	60.0072
24.7163	6.04309	34.8272	3.1794	13.1724	2.11156	17.443	134.836
14.3821	11.4858	19.431	58.727	9.85	0.589474	73.4309	1.50829
19.5701	5.57006	19.3071	38.3027	19.7818	7.3289	20.8147	81.2299
81.6267	0.631184	10.1798	0.677632	12.8528	12.1724	6.72519	0.30916
12.8199	204.427	13.1636	12.7864	41.4558	2.32597	85.4042	99.1799
91.1107	1.27852	80.6678	8.34982	26.2913	9.23676	156.452	31.9987
31.168	25.231	10.9567	5.97835	59.7177	12.79	57.9315	2.35806
69.1722	3.19794	15.3465	21.1786	12.082	0.932	174.741	3.10631
30.3089	41.1883	18.6487	142.706	32.4965	18.1445	119.856	17.8659
90.0649	3.23748	59.2374	1.04878	12.4887	17.1328	101.782	3.25
33.2437	27.3235	49.275	6.82083	48.2902	1.47768	35.3739	14.9524
179.819	8.32406	12.7667	72.6952	29.5022	41.262	18.2758	109.01
139.733	13.9971	79.4343	6.01835	118.477	10.3239	21.2262	1.5724
19.0865	41.4423	10.735	10.765	115.291	40.1656	39.0549	0.832664
141.253	5.4838	13.3451	60.5796	12.2924	6.16295	23.6293	3.33333
17.598	64.5458	16.6516	21.7336	13.4429	19.9171	112.809	58.1913
68.4695	15.439	25.3676	17.4926	45.8914	6.1622	20.8889	78.5292
40.805	41.5669	10.4329	46.7706	30.5643	7.07513	65.9347	53.3823
59.4811	8.44538	48.9051	15.5589	44.6747	1.48237	17.3747	3.30127
10.0798	0.586895	18.9443	68.6028	12.4441	132.303	86.9341	15.6045
17.8865	6.44079	52.7727	48.8466	142.629	1.32857	58.7831	20.053
63.6827	4.71827	24.7883	31.7387	11.5628	126.126	18.6037	2.18044
135.46	5.76508	23.5422	8.94779	16.1469	5.75562	31.6415	37.9132
79.9338	9.87152	79.0807	1.10314	12.4213	5.94482	194.762	10.7025
29.3422	21.6369	19.2188	50.6652	11.7006	0.762712	29.1902	124.418
39.6917	18.8177	60.2452	1.80086	98.7864	74.8895	22.2647	128.057
32.3054	0.618919	37.8357	1.02143	124.385	29.862	34.938	168.825
31.4898	24.7687	10.5006	1.02971	153.447	1.58389	16.0966	165.382
42.1158	0.438596	41.4979	31.639	12.7288	2.03836	76.2982	29.4929
78.7708	24.5663	37.4548	1.21084	93.7906	15.9322	17.2722	159.348
11.1135	3.15951	10.4468	2.79099	19.888	8.388	58.4408	1.59868
11.3696	161.807	46.3604	25.0552	13.9931	36.0456	44.1744	125.345
40.6287	4.19218	11.5487	2.17257	22.0664	1.01896	28.0659	5.05128
17.273	107.099	16.1232	5.09076	11.3266	12.6446	20.6617	38.1045
119.464	15.2624	94.1498	3.70253	12.2125	23.9866	21.2702	94.8511
15.6913	144.923	42.838	3.6899	10.8121	73.1561	26.5295	128.512
18.4021	35.5961	10.377	136.286	120.425	23.3996	36.3562	1.42216
18.3532	0.692124	15.4851	31.3687	115.831	3.74681	37.363	6.23744
121.441	6.54521	26.2913	0.669565	11.9077	211.475	38.7387	144.662
69.9669	17.0441	11.4203	58.9186	118.489	2.05882	87.9666	1.35412
18.6316	91.3172	16.7139	0.705015	109.118	23.5771	26.7774	32.4577
107.341	4.57609	32.8717	2.43672	11.5107	173.025	13.6635	38.4591
17.4205	12.6927	62.7288	27.994	11.25	15.6595	13.8286	66.9171
11.992	199.402	41.2031	23.5019	12.7892	211.011	96.4771	76.6239
40.5576	9.51713	11.9355	38.2194	106.307	14.5991	17.0934	29.7612
36.2749	3.14412	47.2362	66.3414	10.623	1.65873	98.1519	33.865
14.0283	27.0954	35.7543	16.0259	13.2227	173.332	130.754	52.2286
14.8829	10.8657	10.9748	0.628151	29.1475	5.82301	52.0277	9.6996
20.4912	144.909	95.3536	2.3504	11.7414	1.88527	24.339	5.88273
56.8587	1.44837	21.9278	93.6115	14.7027	2.0779	66.6594	5.29855
22.556	38.0743	9.89	0.67	13.5886	51.0197	15.0874	1.17011
68.6274	1.02281	11.449	146.793	11.4657	2.30024	61.5863	54.5229
35.5116	6.30669	65.1649	49.3369	94.8768	3	23.6454	2.99346
12.6559	1.85305	14.8786	11.6966	10.4124	166.007	46.5	9.0024
36.3893	1.32117	80.2842	12.502	11.6034	1.44282	23.9678	103.071
11.4607	123.768	23.8957	14.3016	33.1858	1.71608	32.0096	4.80336
14.5362	24.8084	67.592	50.048	12.6541	5.22703	34.7237	38.6881
31.8682	55.9831	38.3769	50.7453	20.0037	152.361	181.053	33.8106
57.5664	20.7718	16.0181	4.09868	108.375	15.0521	37.2397	48.3554
46.9946	0.626016	78.2643	19.7039	10.9248	1.15517	35.2055	52.5013
38.5669	8.00811	14.0567	1.2305	75.4612	47.6718	18.0765	1.0902
37.0837	83.4486	13.4784	6.78233	96.1708	9.57973	44.1955	2.72478
12.7098	1.95238	18.769	4.38608	31.2106	1.80479	131.202	42.7206
16.6789	179.897	30.0525	2.15748	11.9701	0.707483	104.617	44.8287
10.7955	7.64336	36.9943	38	12.22	81.6717	15.1315	62.3615
17.1361	14.102	34.2985	34.7164	16.7054	63.3399	16.1821	249.141
87.1515	20.8273	14.2007	134.293	79.9354	12.0894	17.2072	3.00901
40.7446	11.2418	23.9464	50.0179	68.2451	16.7206	32.0397	2.47309
60.5088	14.5864	10.6348	4.34783	12.902	55.0804	20.836	5.62097
69.1633	54.8625	19.1064	91.9578	113.274	5.41463	17.3493	45.9897
11.4252	191.961	99.4062	5.56445	31.544	9.06349	58.9536	22.2359
11.6636	0.509091	14.2256	1.12517	12.8857	6.15798	36.943	32.7927
47.1333	8.04444	13.9255	42.4349	10.2733	0.5	16.5427	81.3526
11.2416	13.3111	12.6052	15.9631	13.402	186.157	39.5949	61.3686
10.7684	8.30791	57.0769	0.702341	90.0395	4.46382	18.3537	111.804
31.5584	16.4378	14.5859	59.1762	120.041	4.13097	29.1437	15.7186
70.969	0.67619	38.2146	50.6722	26.4702	144.02	127.65	1.46964
73.7715	2.65848	12.3303	35.0485	13.1708	1.26398	137.467	4.34737
11.8356	17.7725	88.7722	57.2524	11.6411	4.66069	42.0967	4.60155
44.3113	8.98742	82.5845	2.49296	84.7164	35.7261	14.5931	7.72208
30.5577	6.81264	118.863	30.8928	80.2201	1.2201	15.7424	165.17
11.4422	78.778	12.3316	22.7304	26.6584	2.20792	16.7221	93.4595
33.3624	31.0631	20.978	79.9743	38.2361	10.4152	15.5408	131.086
30.8329	35.0593	25.8785	2.93692	30.5617	1.85106	49.904	22.048
12.2074	17.2097	10.5252	100.887	48.0627	79.4274	171.069	101.907
67.3422	2.42308	12.9057	79.1286	14.0784	1.77985	39.2304	26.0049
67.8457	61.2073	47.619	67.7167	112.875	5.1791	85.6969	1.5544
11.1624	187.046	12.0431	120.926	17.243	162.55	16.8935	87.8195
14.7863	10.011	52.893	6.69519	136.387	5.22072	90.1171	2.92341
10.181	0.9375	22.164	60.6473	18.4466	3.43874	26.4786	49.69
73.6426	12.2053	10.1704	1.06709	45.912	5.22874	53.3299	48.3091
12.2854	7.58186	11.5585	32.5171	12.489	0.810379	17.3743	136
11.4556	25.2648	47.8298	5.41653	12.7867	91.951	72.9119	12.3176
57.7058	36.4621	18.0439	111.912	15.2468	173.419	79.9221	57.5984
10.8462	0.497738	22.3011	139.787	13.8417	0.951807	156.369	57.5222
10.8292	229.042	18.488	73.3353	11.4972	101.858	20.8564	13.7252
10.7766	4.96277	29.4067	71.2301	11.9598	8.09598	170.22	2.69213
75.86	22.6016	17.9282	1.61165	12.7378	41.8162	20.7996	181.364
88.5164	2.37572	14.2426	0.919118	11.7255	187.043	25.0207	1.72414
17.1338	14.2746	20.5467	91.5654	63.6443	1.57918	55.786	1.22878
17.0722	18.8172	23.2361	16.9957	29.8137	9.53571	23.9312	2.8254
22.7216	34.1804	22.9694	62.8253	21.7538	0.953846	113.933	22.8255
11.1094	184.044	44.083	5.2529	11.8311	1.36505	39.8313	1.62566
10.5094	89.9216	97.7335	26.9873	12.082	6.98452	41.6734	107.552
93.1993	0.808118	71.814	4.96842	93.5266	10.4631	158.923	27.8137
34.057	6.11581	10.9874	19.4118	11.4023	120.036	39.894	35.21
117.005	2.88413	33.7359	6.17507	101.774	24.0131	14.896	115.206
11.0998	0.868173	10.1681	123.819	100.012	21.1169	114.058	30.6011
11.1355	116.003	37.4619	9.40948	70.5456	50.6231	24.5865	10.1994
79.7704	18.6522	46.6594	1.26087	47.6087	5.16476	37.1567	15.3791
47.8327	7.22305	35.5065	51.9118	87.7905	6.65553	14.9319	122.075
12.1445	7.41255	12.3506	0.431734	21.0396	68.4992	26.6044	18.6684
109.059	10.839	18.9254	4.28358	96.8269	8.89254	151.777	80.8316
25.8598	65.2011	53.6368	58.4776	11.9198	191.177	15.5537	32.0829
12.7677	118.453	10.1163	9.11745	16.2201	64.925	14.8374	157.264
14.3881	65.5124	35.5223	24.7507	109.12	45.6276	68.3831	135.169
13.502	3.61355	12.2241	0.731034	14.8854	62.642	32.6311	75
59.9108	4.43866	12.744	16.194	12.6419	77.0844	171.797	2.02405
100.109	10.1878	11.5947	16.6136	14.8878	0.945107	136.072	40.3267
13.2443	0.59194	14.0784	3.1903	118.28	7.79336	12.2039	123.413
87.9986	18.912	13.6672	125.647	83.8824	7.62745	21.3013	87.8587
79.0941	2.34606	39.8967	21.8127	13.9706	4.17843	65.4419	47.8047
12.6084	2.15158	9.35636	0.372057	11.458	9.79901	19.1359	98.1711
13.9885	1.01437	22.4846	25.467	17.3721	9.44031	35.0714	67.2619
102.43	15.0882	29.2661	12.1048	86.1283	4.97697	18.3932	39.5273
77.9848	8.79859	10.1567	0.99	22.2451	1.12535	13.4137	99.6277
12.6086	110.962	11.0197	77.4039	15.0822	2.40957	32.1308	6.02767
18.7355	0.418136	9.91733	0.618667	12.2023	1.49149	116.354	12.9829
27.5013	3.68668	11.8165	9.65749	14.9195	1.03659	118.964	6.84776
16.4388	3.81346	14.2427	80.5583	103.464	5.92881	131.715	1.4825
69.2562	21.7667	13.9866	73.9231	13.0309	186.351	121.492	18.8857
14.2799	208.352	76.5073	1.85897	29.3962	1.32345	22.2394	73.7867
13.2947	6.24122	15.5381	20.9237	10.8115	45.0577	18.8738	36.3169
11.0538	196.927	10.0244	0.341463	12.1568	137.782	42.7698	2.09592
31.7804	85.3817	18.6599	81.0884	77.7244	43.4646	28.5525	102.467
10.3003	9.43844	17.7696	2.34817	93.8326	14.0963	173.907	11.6119
39.4963	40.5698	53.9892	17.642	15.7361	87.9429	109.886	77.1943
11.5282	19.3692	13.9553	73.6634	13.5419	181.797	165.42	33.7413
41.614	0.730233	11.4897	159.893	11.3558	1.11247	17.35	142.25
59.818	0.750511	62.3257	1.78407	64.9301	26.2181	124.095	45.4617
14.6219	20.0344	31.7971	34.9869	43.3515	90.8766	17.3961	141.628
11.8221	4.63586	10.5101	48.1879	11.6078	97.5043	144.472	5.8939
65.9469	16.1593	19.2747	123.988	14.2327	106.412	18.1526	2.55186
12.6872	150.28	12.5172	4.90038	69.7856	65.5495	14.1147	98.4351
29.8479	21.4147	10.9079	41.0517	56.1463	6.14024	132.706	8.59064
86.0517	4.73918	11.2788	0.855769	10.8109	0.592437	15.6478	103.677
37.819	9.7	16.1445	118.703	13.381	0.849817	24.0048	9.8599
13.286	1.06379	89.9013	7.78585	28.2818	10.3619	16.7263	4.25647
142.577	17.6821	9.83662	89.2138	12.094	1.05641	119.762	18.4322
121.315	0.697161	27.7815	3.27731	11.2152	94.7522	11.1212	0.767677
19.426	9.33284	12.7602	93.1244	27.9791	61.1906	23.5756	108.827
24.2982	43.9789	14.8604	0.962963	50.7783	27.5472	21.2355	2.26039
19.4835	45.3919	11.1193	1.08642	10.6975	0.606723	44.1859	2.95395
22.7432	3.93694	16.2506	128.141	26.7543	147.997	36.6456	18.9587
35.1293	105.056	12.0593	29.7712	23.8753	146.096	28.8838	127.101
33.465	8.24575	8.94778	25.1775	106.732	0.990909	17.1687	15.889
99.2731	3.66667	16.462	52.707	13.5286	160.037	80.4975	2.51225
84.3557	0.907216	18.9265	24.9783	22.3911	158.848	16.0252	2.36434
26.8546	31.5443	45.8953	1.46168	11.1696	192.435	53.7744	22.8279
16.5682	38.7271	15.2745	5.57353	19.9453	2.05283	21.0512	72.9409
26.4534	0.543478	14.4417	9.74272	12.0072	184.249	40.7751	2.77505
23.0753	4.12134	18.3413	4.28846	30.4376	2.58287	17.3447	136.991
26.4975	13.9095	10.1872	61.326	12.5494	2.10592	11.6812	0.773842
36.8709	4.09272	10.1709	98.2353	19.23	16.7167	52.2288	3.94407
12.1288	2.93729	49.7295	73.7754	107.634	9.32773	15.4473	1.2107
21.1687	67.6828	67.7713	35.8117	79.3074	17.4715	66.8154	94.8593
114.888	1.32692	15.8531	0.9875	101.021	9.50065	46.5592	62.1253
10.0905	1.72857	10.4669	110.97	16.8453	89.7799	44.9455	65.5838
11.5289	27.606	15.1148	65.1298	14.2848	1.35099	59.3616	1.16808
12.5115	176.114	34.8778	26.0972	12.0508	101.486	11.4342	0.900855
21.4946	109.093	14.0616	139.042	14.6114	26.9651	15.4571	78.3805
100.111	29.5086	71.6377	1.56594	90.3442	50.3442	19.2621	100.544
127.443	28.3103	34.0197	0.798246	90.1063	8.50718	18.7323	2.44171
27.5664	0.504425	64.7842	0.741641	22.4462	0.724684	21.9412	10.9095
124.568	1.59436	11.5583	9.02446	83.1992	27.8127	18.4395	93.4165
71.1385	12.7615	8.47678	0.996904	87.6253	10.0024	18.6546	127.442
24.1695	0.529566	27.0186	0.953488	14.8271	2.87766	13.0224	2.38433
114.766	4.62034	27.5692	11.4731	19.6469	143.522	16.1786	6.5619
47.0245	5.67157	10.2275	20.9681	13.8413	177.767	17.498	14.1315
64.1623	49.1562	17.5505	0.38676	12.4424	112.9	46.9268	106.235
14.7347	59.7642	14.0668	97.1832	96.8131	12.5433	81.299	6.46569
9.8918	0.468852	40.5495	89.7611	65.8353	7.91176	132.771	1.3169
11.6391	1.11927	10.7768	1.24294	32.063	27.0205	7.83626	0.991228
12.2061	203.476	21.2424	108.352	11.5621	189.527	122.332	2.34435
13.4768	17.6024	20.337	1.53591	13.6562	15.7923	93.6281	95.5018
10.938	179.761	58.7552	17.4815	11.5211	2.6053	39.5278	170.881
53.6092	0.903361	12.1555	0.779582	11.5338	1.28885	17.0188	0.246347
12.5552	0.705779	18.3021	59.4836	79.3518	3.16721	100.206	47.9109
12.875	26.4784	17.1776	6.7973	28.9547	77.4655	16.1737	8.74747
13.5818	39.2173	14.2975	1.01688	28.1097	64.0912	44.8686	0.742627
121.209	6.02345	14.2872	2.28268	12.6882	5.85366	13.7323	1.04787
109.561	5.94975	16.8922	80.3362	96.486	140.336	120.928	12.7831
24.9926	14.9679	38.4529	3.06078	36.3743	143.516	21.713	179.456
28.6761	1.57746	11.6889	141.031	106.267	3.80699	12.1667	1.07593
37.3795	23.0659	9.39252	77.1636	23.5045	7.66364	72.1733	95.6356
85.9024	34.372	10.1997	95.9517	13.3954	1.17805	89.1839	2.20584
141.545	3.09109	10.6776	111.167	69.1166	47.0153	22.1878	1.5
98.9332	1.68984	14.729	155.945	14.1155	114.984	19.6102	81.3188
11.0285	112.584	12.2796	5.89606	23.9679	1.28694	74.4348	94.3597
14.4922	7.58073	14.9843	115.211	123.185	1.28846	9.19634	0.0565724
116.315	1.10909	133.236	33.62	97.039	1.21645	132.863	48.1045
11.308	85.9241	12.1895	1.43379	16.8754	1.71885	46.8	90.2922
22.4475	113.403	9.80116	22.2221	16.3461	65.7348	15.0387	1.12155
11.7971	1.13665	86.9453	0.867882	49.2053	14.6553	12.118	1.80077
12.7177	0.91866	10.4692	22.2538	69.0828	14.0596	80.2913	23.6243
11.3124	124.341	10.9013	101.873	12.9241	124.021	66.1512	19.039
104.59	15.1898	9.61611	181.081	19.7924	15.9138	57.4841	70.3186
112.098	10.7	20.054	3.2518	131.252	11.4019	118.495	20.0314
15.2743	163.717	45.6988	1.38353	87.9565	15.4194	109.567	24.7179
50.4181	10.7927	13.8552	9.02941	12.4621	8.74492	13.1939	180.139
12.711	148.904	10.0536	61.3929	11.9801	197.757	12.4258	1.19268
10.6976	16.933	14.4166	19.1224	10.708	0.853994	60.5885	31.2812
103.743	33.7764	80.0592	4.11137	10.2559	0.936479	15.7067	114.406
76.6764	1.03089	14.2032	1.06655	93.5538	10.6759	60.766	53.298
98.6051	10.7393	25.9862	34.6309	27.8723	6.14769	37.1591	153.97
23.5085	22.0644	88.9263	2.30312	41.0524	77.1571	164.622	43.25
12.4178	0.920091	11.2673	109.469	26.5179	1.30619	82.3177	85.5481
130.694	1.86117	22.6136	1.1685	15.3065	78.8226	16.1169	45.7232
11.8478	27.8902	43.3823	16.8135	13.3696	145.97	19.2168	163.051
10.5711	0.625935	15.9028	166.053	19.0659	6.77473	125.277	9.36961
10.2917	0.918561	15.9663	5.72114	97.4236	2.13534	18.3275	57.1282
65.1487	9.85423	35.086	43.5009	12.454	102.154	14.8606	59.4574
21.0285	93.37	32.0456	123.293	14.871	68.2258	119.594	98.0535
12.2036	84.8661	11.6768	1.26058	12.6244	2.99095	35.4581	80.863
60.8897	16.4981	9.80512	6.04994	121.996	2.24933	106.818	3.02017
90.7789	4.20744	14.9874	1.26884	11.9276	1.68586	189.376	1.48975
96.8554	4.49799	16.3174	112.636	18.6288	130.098	29.5899	9.26728
14.013	41.4215	23.1545	2.67402	84.8838	23.3734	19.2917	2.16288
12.1564	5.65385	13.2691	94.8608	12.098	1.20739	127.625	3.78024
16.6667	39.3835	77.4373	19.043	12.5031	5.48281	25.4649	49.3521
20.1074	0.47806	12.7711	0.957778	25.0416	1.06691	27.5411	10.1825
26.4809	7.51236	61.4952	53.9228	16.9386	78.7742	20.1141	130.042
9.29224	0.502283	15.0225	84.5481	119.154	4.68163	16.2548	124.735
19.4252	2.27087	12.6915	0.935323	13.4494	1.86551	135.992	29.2279
10.8398	14.7606	17.7745	50.9213	24.5637	154.181	55.2347	1.66065
12.2962	0.870201	11.5163	91.7858	10.7669	80.4341	27.1109	102.546
53.9763	1.21017	17.136	209.529	42.5708	37.4759	75.9968	5.08654
13.7635	135.69	15.45	28.8203	114.45	2.56872	15.2709	84.5959
118.926	20.4169	30.083	1.03806	12.9338	28.1883	18.1511	155.251
81.128	25.8905	12.4401	58.524	64.5165	57.3824	21.0557	95.1803
16.6873	167.865	11.097	0.814346	29.1553	11.4426	49.3196	9.18354
11.4531	2.92208	53.4351	6.77863	103.586	9.22449	16.35	7.95714
147.905	1.79381	57.5267	29.0562	11.6015	0.789668	12.2738	69.233
134.855	41.626	23.8262	37.546	14.6453	63.4573	15.4106	235.031
39.8245	0.635762	12.4396	8.8072	33.7568	1.15679	39.4632	30.6544
142.929	23.8419	22.0061	120.597	10.7767	2.15385	133.04	2.55263
16.7511	1.69231	41.075	26.74	13.7163	124.918	18.0102	3.20978
94.4539	8.74645	16.5498	81.8358	131.718	42.9565	14.7631	58.0105
11.2342	1.16891	13.0824	141.845	33.315	1.70509	46.4989	2.07449
133.756	26.4875	15.7019	63.9419	11.3683	137.022	177.606	5.66832
14.082	45.9311	36.6424	66.6602	13.4883	213.761	18.2762	46.6381
37.083	2.45059	75.1071	1.46061	16.6085	91.54	44.6032	107.782
50.7007	55.673	10.7393	2.49857	120.437	0.817143	13.25	28.1992
11.1507	1.93151	12.3345	0.902439	130.795	5.62118	11.6303	0.890756
120.372	4.43933	10.8984	9.26953	10.7643	2.63393	31.9718	9.46512
13.5351	5.24723	11.0771	1.28694	40.6567	8.49254	18.0437	107.53
12.2594	45.3368	119.862	2.37602	13.698	13.1085	17.7291	48.9436
21.4332	1.42345	10.6902	0.992157	94.4814	1.16116	122.224	14.8049
108.367	3.81449	24.7065	1.40184	40.0901	32.8081	19.3989	162.351
15.9923	3.48205	90.5653	2.87102	13.3555	20.3417	11.6659	1.01843
88.3329	0.92277	10.2826	36.9936	40.8952	10.8116	70.3822	0.69112
31.8776	13.6122	16.2032	73.2191	16.3641	194.885	20.2655	15.435
16.6338	144.369	10.6266	10.6395	12.7806	24.0504	12.8932	150.275
10.1611	2.06711	14.6222	1.22347	15.4713	1.01305	13.9114	95.1519
11.3489	3.7193	13.4567	52.7664	29.9929	1.44852	36.2992	22.4301
118.429	0.97006	37.7196	30.1869	11.6034	9.47114	17.9326	173.528
133.735	1.85294	14.6829	56.5472	22.6703	11.1694	60.0791	86.2848
28.0468	5.96519	27.4963	18.6873	105.02	1.46758	87.7673	4.90607
63.1916	22.6926	10.115	54.4883	57.1877	30.4239	15.7814	133.916
18.7521	28.1504	12.3	77.4327	29.2458	2.42892	15.1742	62.9571
138.885	25.9258	12.6504	0.842105	29.0326	1.6087	92.5172	71.4451
20.6832	14.8621	11.6927	44.6942	49.0709	7.1063	29.7696	21.5681
135.238	1.61875	11.9429	150.433	77.4065	17.2302	19.4126	91.8779
58.4225	1.36854	21.1754	1.0653	12.7065	26.4853	21.4231	148.058
33.9285	0.45628	11.6924	70.6566	11.4636	6.13968	122.039	14.797
109.791	2.72362	36.4133	27.6425	14.523	4.24013	17.1582	34.6637
32.2335	12.2237	10.3476	0.72381	11.4215	0.87931	22.0549	83.9908
13.2857	60.2408	22.7089	9.62025	12.7747	1.07558	52.1518	1.14521
10.2318	3.49356	12.0641	15.7506	61.4702	42.0452	95.8502	60.6255
53.6994	195.672	10.2197	6.94318	18.3696	77.5875	63.9078	2.36599
167.316	1.70221	126.053	2.22917	117.189	2.88479	85.5411	18.8052
78.0847	0.991525	14.9719	55.8418	11.7236	1.0065	7.19074	0.0790191
10.7906	179.548	15.3608	45.4334	13.3822	201.683	15.0276	58.4035
29.306	13.5006	17.7092	20.676	94.9521	4.65663	22.0616	100.449
35.7903	35.8323	10.9464	163.014	11.4334	3.23827	14.6845	5.42759
45.393	0.700389	11.516	28.661	140.942	17.862	132.452	11.6548
15.7011	6.30115	14.4467	46.7781	9.41176	16.5137	35.8245	59.3796
93.4806	9.58056	102.254	37.2521	16.4829	31.4862	19.5572	3.51595
49.1803	1.46136	10.0664	0.603734	10.7852	1.87897	106.684	52.2674
30.0123	0.719136	11.864	2.04412	79.8248	1.29915	170.972	17.0875
108.44	9.58207	11.7477	66.4444	92.9692	5.43462	16.1114	57.7574
111.532	1.38475	11.7733	0.704453	107.524	41.5957	17.9241	236.13
18.6247	150.284	11.117	119.428	12.3351	101.056	85.7252	1.49217
13.8397	0.619565	52.9323	4.08317	90.0723	58.9572	108.418	28.7971
19.0502	93.4672	10.5986	1.27064	32.0275	1.94715	15.3824	6.25714
22.8513	65.5625	13.1632	1.23748	10.1564	112.134	76.1366	1.6876
23.1833	0.225	31.4415	71.8258	36.4323	16.6387	20.8424	28.4931
27.6562	0.656168	14.2906	20.5887	13.7227	23.891	20.653	32.8809
73.5785	29.4966	12.7336	18.668	20.3536	82.7248	18.0754	50.6468
12.3932	142.943	34.9067	0.977612	56.3359	2.74242	89.0146	2.05673
78.0618	2.55243	21.2415	8.87805	12.4633	0.645367	65.8117	7.39523
27.2869	3.02681	11.8812	1.30051	122.444	3.33263	20.6746	107.681
57.0087	17.2	9.92991	0.954944	16.8444	1.31929	95.6056	30.7002
9.8024	0.592814	27.1586	2.85005	40.2649	9.63119	13.2147	114.088
14.5294	7.44009	10.8815	1.06426	13.0282	4.05219	100.775	81.2199
65.16	8.08364	11.8111	136.226	13.2031	7.53385	102.51	52.8208
13.5425	55.6657	10.0492	79.5259	110.748	27.3239	142.421	4.67405
95.246	1.61851	10.048	1.27511	107.13	2.22533	14.9738	174.391
87.6078	14.0269	26.7938	1.25942	100.83	1.42857	17.8824	2.03081
32.3114	0.581315	10.3833	1.55714	10.4626	1.32379	89.2632	73.065
96.1924	9.99142	11.3452	0.933054	31.9249	11.4454	112.868	14.7123
100.419	7.80583	11.1432	43.7955	33.6988	2.44198	13.2647	1.09343
110.564	5.02434	10.6969	49.9837	15.5679	4.1523	68.9525	49.7171
108.707	0.941065	9.99369	18.7224	25.748	28.79	17.3524	2.12996
32.5196	4.6687	10.6441	162.715	24.6986	13.4413	33.134	142.709
12.6559	71.1377	12.3795	72.9889	21.4569	44.0584	20.1438	6.37812
41.4884	0.630814	10.7969	0.638021	42.6907	17.3328	17.8756	98.2453
11.0516	11.0452	10.0342	3.67203	16.432	73.692	11.4953	0.995349
12.4923	9.80308	26.426	0.782477	21.0628	95.7289	17.404	1.10505
17.6979	182.717	65.4666	1.47289	42.7919	103.703	26.3615	36.8263
17.7584	1.41645	14.1208	55.4994	22.3102	9.27315	125.724	63.3199
10.724	7.3799	11.8261	160.707	35.2409	1.96891	87.3889	9.38066
11.1891	122.129	9.80071	0.651246	92.8029	15.4946	12.6095	2.39781
106.021	2.29024	20.6282	5.52542	30.334	9.16604	12.7478	7.23489
14.8991	243.569	15.6486	41.7992	14.124	150.682	63.6847	23.1159
16.9438	1.20225	18.7847	7.68317	11.9809	2.84689	63.907	1.35423
74.8386	5.41732	128.018	25.5226	23.8295	43.4962	147.962	3.48105
32.5358	4.20955	16.973	72.6137	17.1748	3.06993	31.063	79.5496
15.9338	0.843137	11.05	50.0769	11.0772	86.7342	14.1067	4.45223
13.1768	0.509646	11.1337	76.0557	57.4189	53.3371	80.9361	1.80474
39.2358	0.625418	10.5259	96.4764	12.2665	149.326	113.614	56.0733
10.8501	186.199	10.0691	2.13333	18.8173	128.37	113.83	24.0119
128.492	3.19451	16.3154	17.0552	12.6278	57.7755	98.8945	39.8773
14.9148	3.46637	12.5017	0.625418	33.8176	86.0315	20.546	155.333
11.8792	0.560403	17.188	98.7464	43.2617	2.18224	44.8585	9.84173
99.6728	9.30876	11.9575	72.3866	13.7951	149.664	151.804	8.96112
12.7333	12.8631	10.51	72.6734	131.144	17.3312	20.0098	92.1122
97.3256	20.9853	11.8667	105.755	113.951	2.32967	12.6344	1.19855
130.307	5.06148	106.491	0.731898	13.2982	135.748	17.257	15.5478
40.4145	11.6154	19.2803	32.2565	19.9602	1.01991	21.4357	37.6104
19.2396	214.325	11.458	0.797147	17.8396	13.9274	100.213	5.19141
151.718	3.95041	11.6117	50.967	13.2322	7.891	74.9365	5.64231
19.598	86.4657	19.0336	54.0447	11.0357	0.672014	108.761	28.6702
13.6042	0.720238	17.815	5.46457	13.5907	125.27	19.6584	51.4423
12.5935	0.492281	10.6549	3.64159	52.2328	3.56616	73.8883	33.6106
13.9593	0.691057	12.5142	25.6483	24.7937	29.264	129.353	4.44398
11.5272	137.149	39.3466	35.9233	91.9153	5.23601	23.4564	109.893
101.246	1.26969	19.3077	1.96503	13.0305	101.261	15.6226	99.4051
16.6759	1.90452	13.3664	0.978827	14.9187	228.445	20.4434	80.0626
16.0955	0.400531	12.6503	1.46853	25.7254	36.6436	18.899	14.1134
68.9613	40.4358	12.3553	10.0685	106.825	10.5189	23.9005	1.48815
26.5599	0.873786	14.4976	22.5472	50.1849	1.56793	11.8984	0.992995
116.466	4.02875	11.4261	22.804	23.7301	2.79585	117.85	23.591
18.0428	23.2291	33.8782	40.6986	101.177	2.72016	28.6884	69.9765
13.5142	4.24468	25.885	108.373	103.322	16.9817	12.2115	1
51.4742	9.78876	12.709	183.436	16.7094	30.0837	11.4599	0.802721
10.7993	58.7628	12.9774	0.971698	24.8644	1.18331	122.77	1.68683
13.2218	0.895277	20.3858	131.743	18.3492	14.127	20.2534	8.06081
13.918	2.34426	49.7458	7.69372	112.628	11.2379	12.4061	152.22
108.571	1.47846	10.2112	105.821	36.0259	2.84698	90.4143	16.6972
13.035	8.93473	9.4186	4.47227	111.828	2.32095	14.1165	120.333
11.3132	160.4	11.2863	96.5104	13.5118	0.966981	16.9778	94.6963
97.4983	12.9038	11.4404	0.651376	11.7207	0.943838	28.2516	24.7733
91.5424	11.7864	16.8348	187.165	13.166	29.1435	77.2987	1.77067
9.29353	0.666667	10.7675	5.1219	72.8192	5.11161	16.9833	1.20084
13.1941	82.4016	12.4243	61.0496	127.737	3.75717	30.047	51.4094
88.6539	23.738	9.70588	0.827731	35.3723	26.3214	14.2614	60.7045
68.1481	4.29369	20.5527	1.46988	12.9393	3.01174	87.6162	131.919
11.482	10.5792	12.8058	133.21	17.4399	5.80328	21.4654	1.69392
18.4062	3.40144	34.0399	46.5358	24.7783	23.5074	38.4321	64.0238
109.045	2.57201	17.5687	11.7077	30.7052	5.56343	103.759	41.0104
41.1852	1.77315	35.4451	97.2725	83.4083	76.9344	102.753	46.0579
62.0437	102.88	10.694	1.24569	10.8293	0.794063	14.1065	4.43056
53.6161	10.8063	63.6305	5.5771	20.6416	18.3193	14.5428	92.0668
13.6916	72.7532	39.1827	83.893	164.8	9.20474	80.9316	43.1368
13.1872	9.06684	14.8451	47.5055	47.1698	3.6442	48.0662	1.61069
50.0663	24.3831	14.7917	8.09722	31.8057	38.3623	66.3933	121.23
138.578	0.863475	16.5146	42.7864	15.6572	19.4874	18.3943	176.194
11.171	162.879	19.7969	16.0648	33.8192	5.96176	15.9106	1.42276
10.4653	0.787129	14.5553	60.8047	13.1261	1.11927	122.289	16.8223
84.8474	9.24611	12.4813	0.911243	15.5648	0.987324	73.3785	6.76154
11.6132	23.5186	15.0551	67.073	62.3909	6.71727	21.1797	85.082
115.23	13.3918	27.9888	8.8352	11.6891	3.3739	107.224	3.00854
98.9846	1.81278	28.9611	1.57254	76.2311	3.60646	98.2076	1.63839
61.0372	21.1765	52.1863	73.3016	24.9048	1.7326	138.209	5.00526
115.764	0.891111	10.0897	8.30467	35.8112	4.2371	15.4462	1.37079
86.2374	0.849315	20.6939	11.6103	99.8713	10.1947	16.244	93.6564
118.116	11.4203	10.8114	28.5225	70.192	0.812	17.4021	125.671
122.319	28.5907	11.6014	57.3805	11.0058	51.4798	7.58246	2.5193
88.0817	9.11217	12.413	112.6	43.9214	84.5488	79.1198	13.1479
18.614	91.6238	9.49462	62.9104	99.0048	3.95724	25.8723	1.85326
100.246	0.730964	13.2768	183.515	158.828	5.75517	23.9468	3.90603
14.2747	1.13462	95.2599	2.42291	12.9742	0.744015	119.037	51.6321
17.2824	1.32549	20.8975	51.224	146.07	14.5714	12.4164	0.985246
119.701	31.8417	60.275	13.6874	27.9842	65.2187	12.6751	1.07107
10.8893	30.0179	15.0786	1.45	18.2877	2.41071	12.1673	2.94484
26.3441	5.19433	22.9943	28.8486	43.5908	26.7291	14.2705	1.10995
44.9206	16.9135	13.2136	1.25763	28.8578	22.4746	47.8586	3.78412
35.599	45.5495	89.1976	1.49913	14.154	2.28633	19.9229	80.2086
11.0036	0.90161	10.2462	67.9592	20.9742	111.685	36.2065	7.53984
10.9362	15.5738	10.7764	76.3807	33.0047	46.0421	19.912	28.792
133.147	12.1673	79.7814	33.8297	22.5844	59.9848	21.7644	0.894231
14.2017	10.958	24.5574	10.2297	40.4835	23.1952	83.4451	3.88186
22.2137	63.7759	9.84967	0.622549	12.6055	0.734491	94.5638	74.7069
12.2065	3.40486	10.737	1.13735	16.8399	0.956341	158.775	17.3643
15.3026	193.41	10.8651	184.298	30.0075	39.2345	19.6782	12.9769
37.9795	2.0411	17.3624	0.978218	12.7905	131.433	16.8285	1.06276
89.8342	1.85222	10.4318	4.37955	155.694	1.03653	15.2679	197.632
13.984	98.2739	57.4654	4.35372	92.3129	0.71223	16.4263	80.0804
11.7582	5.79487	11.35	2.55517	11.48	164.124	17.9507	83.8539
15.8612	17.9563	116.175	1.2279	10.9356	3.22129	76.8216	6.1462
65.522	12.2	13	15.9342	50.0759	20.9425	17.3119	89.5188
9.98969	134.055	27.6351	5.25097	12.2978	3.99778	43.048	43.6051
10.828	10.7282	20.2862	1.41304	69.0443	17.9852	17.7297	130.824
50.087	0.526237	23.3365	110.846	26.0184	8.65486	14.1993	0.960145
119.614	1.27346	8.53962	6.7	14.0409	108.758	20.7792	32.0142
17.8456	0.733967	8.75812	33.0361	129.825	2.53774	145.635	5.50962
28.9089	22.3266	18.591	10.4432	16.2942	0.97474	46.016	3.32075
35.3873	135.645	13.9053	1.0303	12.3812	78.5406	21.884	126.966
36.5919	4.53812	10.8141	18.379	12.17	1.22925	6.66534	0.00796813
50.8491	3.52281	12.6008	2.36049	17.4822	39.6751	102.318	57.7543
12.1501	2.37421	7.47887	158.264	35.1032	57.6471	54.7895	73.7147
17.1042	18.402	18.2803	1.16508	123.841	3.40284	27.4951	11.2015
12.227	0.510319	52.882	13.1137	11.7884	3.73554	16.3101	176.799
36.8604	26.6108	25.056	39.3468	35.8054	21.253	15.0301	3.95326
39.3856	1.84532	15.4637	111.323	13.7613	165.338	61.1929	16.2769
56.9553	8.8766	62.47	50.3	100.129	18.0626	16.2116	2.44426
18.1737	210.412	13.0952	40.1905	14.5547	0.817814	178.87	130.496
14.4582	1.2962	13.1937	1.61905	23.0184	4.15574	79.4502	1.34842
12.3502	1.15679	10.3828	5.66007	91.413	42.0307	21.915	1.66008
10.2067	38.2295	10.1746	122.279	36.8817	70.073	147.226	1.96388
21.2669	2.49402	9.81592	0.462687	11.4218	138.228	107.841	1.72297
12.6416	3.42478	9.58787	43.0439	29.0058	84.2277	62.119	46.521
36.6349	27.5373	9.67339	28.3683	36.7558	99.1001	11.1133	6.71921
13.5636	0.725086	9.86825	4.69841	16.8475	2.46067	14.8547	152.322
75.7696	45.9854	13.6822	1.03814	57.1119	92.6125	17.0233	100.91
72.7913	2.27127	72.0969	41.2907	37.1419	3.0917	45.8097	120.588
126.211	0.709125	11.6678	69.8441	55.4853	20.1921	12.3527	0.990619
15.2572	0.910405	36.2986	23.6878	95.7462	4.7803	19.5233	111.778
19.6996	1.02016	21.5107	17.3226	32.3826	59.6072	113.626	33.6914
28.5386	2.06968	16.6518	10.9895	12.7371	1.28804	16.6435	157.1
31.6603	17.7178	36.5552	2.97356	79.6029	1.6259	14.4892	2.30116
51.7083	27.0615	10.1131	0.579618	45.6466	71.8193	16.8159	119.912
20.1245	0.74359	33.9197	1.51214	12.904	0.9664	63.3179	72.3503
33.074	20.9556	16.8785	13.6951	50.7699	69.4854	63.3915	17.9481
10.657	135.529	7.17341	2.64355	138.773	43.3633	14.0166	1.01159
11.4879	3.66419	43.1345	2.52691	14.267	27.0243	107.101	17.2783
68.9588	1.17078	10.6987	0.521106	16.7079	91.8008	94.4038	32.2832
162.63	2.26397	44.1365	31.3387	28.7008	94.6214	159.726	2.87967
17.381	2.12698	62.34	9.528	40.2254	10.9415	12.2716	0.801917
35.3875	0.516667	23.2863	8.13701	16.9188	8.97078	13.8075	187.608
41.7575	2.4194	28.5615	116.957	19.2417	9.28436	39.7048	2.53916
15.7632	106.102	16.9773	3.07029	18.5405	41.7784	15.7445	101.521
138.475	4.78147	11.8874	0.764901	11.6818	1.17421	18.1338	3.30516
84.8556	24.5655	42.3491	23.0315	36.6335	56.9348	148.757	14.7316
10.2104	1.14481	20.8492	2.38308	32.988	29.49	14.4009	104.677
54.5154	102.793	9.17262	0.626984	19.3904	21.9236	58.3396	5.41686
15.1147	1.41342	18.5913	1.32877	95.1744	36.6609	16.6557	227.81
10.8098	82.4098	53.4931	11.1751	15.6646	5.16614	20.775	142.754
30.7715	2.72285	10.9207	8.46555	54.3553	12.3476	13.0839	98.0452
10.3095	10.5694	18.9286	0.256303	108.512	1.18904	15.599	2.01771
107.252	1.21853	10.2287	0.593085	14.3112	170.966	19.8361	1.30435
19.3558	53.8187	50.0686	20.1769	43.1828	28.4142	16.6765	29.357
47.3476	3.82353	10.536	2.99324	26.5486	48.8807	51.7006	86.222
101.23	1.99439	15.9014	0.826531	30.6646	80.9272	69.7161	43.0603
17.7246	2.82625	30.3506	60.5584	86.8374	12.4296	18.0222	1.71667
23.834	0.788679	20.9118	0.610294	15.6585	0.90493	76.788	10.9783
11.5803	2.74453	10.9212	87.9168	35.7365	7.67354	19.6547	5.47238
14.0035	4.02456	10.9677	4.87069	105.136	55.7534	25.3828	4.78276
92.4988	20.154	47.1818	19.7764	72.4908	11.7937	11.9628	75.4894
12.0349	2.18559	10.3038	0.739826	83.7163	2.12981	15.6958	2.01532
11.5961	150.324	10.6742	65.9326	11.5428	129.652	102.429	31.8687
26.4004	24.0387	14.0463	1.4463	21.7742	50.9875	67.5831	1.77946
76.9211	1.7548	13.1237	6.50177	68.4081	58.2466	10.8907	2.72838
12.2548	2.21975	10.739	32.6	13.6706	1.02967	35.2924	109.541
18.2557	46.9224	9.85514	1.35981	13.1325	203.824	12.4544	3.48073
21.0755	201.544	10.7565	3.02941	86.234	7.59936	14.2994	2.26554
12.2857	1.56172	12.6344	3.59098	25.0356	6.18447	18.1284	66.3872
11.8861	1.3038	42.622	24.0833	11.8087	10.7077	96.849	4.97941
45.7558	1.33256	18.2996	72.9877	28.2525	36.9338	51.2295	30.0318
12.8079	114.819	13.3126	164.393	59.3087	1.32797	18.4105	7.47519
86.0757	95.3533	23.2795	13.3256	24.0373	147.572	55.5	48.0176
40.4324	2.97325	10.1502	1.76995	16.7507	1.03562	84.0848	19.842
99.2838	5.6036	9.16405	2.28796	12.2986	2.14507	19.7957	3.27821
62.5922	7.32949	10.0638	67.4909	17.4478	10.3909	20.6239	98.1223
13.6482	0.55336	9.36224	0.647959	52.9547	27.4347	16.8767	94.7875
79.4344	5.71721	69.5762	59.5678	13.7135	21.8683	12.0182	1.0711
17.8333	0.875421	10.3979	78.0126	52.9156	51.4837	30.3794	72.8633
43.2069	127.69	11.1717	175.838	16.3868	5.02881	15.1089	1.92068
10.7121	67.1077	14.905	25.2919	99.3475	25.8326	115.91	2.12867
18.3976	0.646586	10.0938	72.0737	11.2095	0.866667	29.5932	69.3548
36.4153	10.3137	10.2597	16.1996	14.1551	3.76238	45.3136	24.2815
88.2014	1.23401	14.0275	2.41649	16.083	2.51528	37.5272	1.89457
15.6064	95.1486	12.13	5.5175	17.7181	1.95078	127.615	17.6211
14.3014	3.69275	26.6184	0.93454	24.27	37.412	20.7114	153.361
108.827	1.28319	45.7529	0.805019	11.1865	1.09067	41.5122	39.1689
6.58261	0.0173913	9.75536	1.13305	48.8137	1.61438	19.3052	143.195
37.6862	5.45951	11.3598	0.83871	139.996	10.4222	25.7418	86.3056
36.5369	1.78378	12.541	1.86523	11.8993	5.21477	13.1494	0.864368
13.4963	238.511	21.8667	97.8508	11.4674	51.6326	29.9482	8.22074
25.8379	24.1073	11.7299	0.758842	18.6801	85.4062	80.6715	31.5169
16.3087	77.7366	13.3015	11.5344	17.9959	5.46914	15.1596	109.14
34.0095	23.2957	28.2007	42.7566	62.8875	11.4344	20.3423	119.073
14.1623	224.101	10.3471	0.906728	74.4478	61.1887	14.1926	173.079
13.9373	4.58396	21.6297	13.8444	55.0515	2.66804	11.9821	1.00717
15.5833	1.43919	13.1315	0.746479	42.7626	3.98636	17.9836	1.26308
16.1886	12.5132	10.8831	0.773655	27.4113	109.78	25.0352	16.2236
11.4883	195.055	11.2588	1.2343	19.5918	62.6883	16.5736	98.5449
10.6126	79.1546	91.5445	1.36229	26.2733	13.4201	143.371	79.8195
67.1178	10.1699	89.0058	3.76834	31.1705	27.6688	97.2659	1.78248
42.9942	15.2199	43.2623	2.46136	13.4785	32.914	88.4762	47.7273
11.0917	3.95736	9.64035	9.79167	109.419	1.18605	16.2392	86.4641
21.1315	43.1086	85.0082	93.3041	70.3542	36.4455	15.1019	14.4584
14.8057	3.76762	22.3138	52.0567	15.1884	64.5453	125.751	11.5984
58.4242	0.773525	69.7804	16.6121	20.9862	18.7052	16.9883	41.0547
79.5685	2.65327	9.46135	146.688	100.886	45.7226	18.6706	66.9304
137.877	21.1261	14.6453	142.86	10.8257	0.614679	17.1995	64.1436
31.9831	12.8373	16.9184	0.957328	11.8841	94.7378	93.1028	9.25355
30.7045	6.58097	86.0523	3.00542	21.2465	6.12465	109.49	4.65875
66.2028	0.752914	11.3636	22.1244	44.1062	64.7346	40.9266	23.2981
16.8697	98.5142	11.6109	16.7018	24.303	1.29091	28.9575	75.4626
23.3423	4.1159	11.7472	2.10016	13.3364	20.3318	33.5277	8.20482
14.8698	2.03311	10.9359	3.04735	17.1717	1.85392	24.8647	177.133
11.6305	0.759191	84.5103	53.9716	60.6103	87.1756	21.7395	2.76411
16.3974	193.478	13.3613	1.59032	16.3433	6.53	138.934	15.144
34.3446	0.596154	17.8433	27.3358	12.5856	200.959	21.7905	158.621
93.5176	6.66471	13.3117	18.7365	12.223	1.25279	13.7218	134.422
15.8339	180.498	12.8282	1.25382	30.2565	84.611	16.6115	34.421
14.952	90.1261	12.9663	32.2247	50.955	2.78522	53.0161	44.204
110.795	5.54217	9.96543	20.4787	91.1246	2.51737	18.9623	1.46025
13.1329	0.664653	10.3233	143.716	15.8339	93.1162	20.4097	23.8281
16.4476	1.60164	17.2395	157.751	15.0351	4.05112	21.4128	18.3788
84.25	12.6899	9.0034	0.646259	40.6919	25.3273	24.6039	1.2549
14.6935	202.924	152.287	1.39093	10.549	140.815	16.2366	0.951941
140.506	31.5081	12.8143	0.846652	10.315	59.0797	13.8178	1.24806
18.2425	23.2055	15.2762	34.6146	142.562	30.155	17.1446	12.5246
94.1639	2.45065	33.5571	2.63869	20.5871	29.2811	100.595	16.5268
39.8095	17.2886	9.97927	1.28238	10.3294	75.5258	16.0286	187.139
14.1228	1.16959	10.5769	168.154	12.0359	6.78685	18.5825	226.679
67.5695	0.515254	39.2485	1.01988	30.0605	1.3274	16.6358	180.356
11.0648	10.8009	107.32	18.9115	59.5182	31.4161	126.432	2.00832
13.3762	196.23	11.0738	1.83054	11.5981	0.841772	65.8	2.44783
12.8691	97.7124	13.5575	3.51437	19.2107	13.8983	31.8547	1.38916
42.8571	19.0881	16.4936	1.34192	13.9383	4.43506	15.1265	2.37549
25.7778	96.0048	9.82683	0.587805	36.3829	12.5874	15.8241	151.029
176.385	1.25131	12.5689	84.0332	113.413	38.5489	17.7836	98.6923
17.2632	162.261	9.68377	0.463576	24.1196	74.4783	13.5615	1.33135
10.9138	1.04907	10	83.4018	19.4743	56.6129	18.6746	85.1984
102.388	20.9946	25.3092	10.991	82.3069	1.84151	129.254	11.7851
32.2793	66.7114	16.8078	0.667752	14.9187	152.165	103.257	69.3938
14.625	50.3449	9.356	1.92	88.682	17.2622	96.789	62.2356
16.8532	2.22512	11.1071	167.767	12.9263	88.4926	17.0893	236.072
32.8322	0.858553	12.7481	132.763	23.6346	41.9351	42.5868	55.3281
73.4813	7.54505	11.3943	2.77764	25.0835	104.987	19.4243	44.3859
63.0414	26.5011	37.3392	19.2566	56.9201	4.38476	136.274	53.7436
55.7565	29.4113	11.4123	0.57346	15.1862	118.114	102.65	54.9685
7.34831	0.574906	9.97238	136.301	24.0809	36.5468	82.5368	20.2251
52.047	0.973154	10.1588	0.685237	13.3186	1.25033	12.2841	0.855114
12.1861	6.92429	11.0947	60.8299	22.8325	1.25131	34.6881	17.5885
17.8626	38.6099	12.3237	10.0392	49.6374	1.7326	116.311	65.6962
19.9698	1.0997	90.5021	5.13786	15.9034	130.841	158.035	2.82982
11.706	91.8889	10.7223	3.66382	22.5263	2.33732	23.8235	1.70588
13.7176	22.5839	22.5504	1.82206	13.2869	12.5506	20.2869	228.735
17.5588	2.63025	31.8613	12.292	13.3217	13.1157	12.5027	2.06372
11.7743	32.4822	10.6339	6.64892	13.7685	1.38876	13.8185	154.598
34.3635	2.84735	10.6219	2.625	100.619	29.5153	87.0843	7.53333
13.1007	70.5881	8.88127	0.623746	32.2335	73.1457	20.1266	133.438
30.9528	2.19685	10.8072	176.145	56.6495	10.067	33.0481	0.986254
13.1206	58.2095	14.4197	0.773791	130.962	1.20548	39.8293	15.7881
12.5579	3.35417	8.91135	0.796267	12.417	211.133	61.9121	9.91457
107.665	0.785276	127.631	1.43529	12.5344	2.24696	37.8824	4.46078
56.2372	3.24173	40.233	11.1672	18.6015	14.1992	14.4147	64.1906
21.6602	1.49351	9.26316	30.7744	104.196	8.44211	17.5695	220.616
17.0288	24.47	66.5011	26.9072	23.9422	58.1112	79.8604	78.4976
20.5299	221.729	21.298	105.129	90.4144	1.48198	74.8934	43.6167
76.672	52.3994	8.90764	99.2643	14.1693	29.0837	15.1614	215.585
49.4046	25.0473	15.5589	3.54065	15.0833	65.0934	54.3656	21.8789
16.3619	3.79371	12.3783	1.31559	14.5674	9.49926	10.5054	0.125581
16.5754	68.7077	13.1633	1.12245	95.191	12.755	136.484	12.9811
81.5147	20.6292	10.2771	35.1858	31.7661	0.810484	18.6196	16.8946
20.5844	1.5974	14.9362	100.069	13.8526	2.27027	14.8851	156.393
55.0627	32.7804	10.1813	211.076	63.8583	86.4771	20.3808	163.982
20.1082	12.0646	9.95712	0.803119	11.6618	12.7529	18.7931	1.69397
128.309	2.99186	19.2699	14.2159	10.9066	0.586151	80.5167	4.39749
19.4392	0.940653	13.737	4.36505	17.7734	1.24631	38.5937	22.2884
11.8688	1.15019	12.7743	81.7785	88.2327	1.30184	12.4091	1.12587
14.8598	12.1402	10.5685	14.4643	58.5245	2.22222	18.0246	2.2069
17.5905	1.65031	14.4771	0.830275	15.049	3.12418	23.8957	7.77281
29.9631	46.9317	28.3448	82.6617	19.5753	3.04839	47.4867	3.91376
33.1258	16.9959	17.159	5.54913	30.636	50.656	21.1802	1.84615
12.7736	66.3878	9.91954	0.754789	32.141	1.10132	67.7166	1.1836
58.9112	27.4145	58.1728	20.6444	12.8323	216.861	11.3855	92.0794
17.8989	15.1685	15.2173	118.121	12.3846	32.2077	12.0556	166.135
32.3075	3.77321	67.8271	28.4771	13.6008	1.80873	28.3128	38.7611
12.3495	7.9654	12.5717	75.4374	35.2281	25.5156	13.3219	1.42052
11.1458	52.0842	10.7805	1.39024	37.888	103.843	18.1317	8.78431
50.2594	1.27273	14.2838	94	12.1891	69.8806	16.0228	16.3948
130.827	22.5228	15.4096	101.747	85.7988	2.59553	89.9458	65.2709
77.4272	0.763107	12.0058	3.62536	19.2572	1.6087	13.926	172.275
10.2584	7.5646	39.4234	53.2823	20.7343	17.4478	11.1914	0.987241
11.623	2.24603	61.3877	2.44386	13.205	1.88643	19.7863	101.058
75.0916	9.91298	9.80357	0.971429	20.2346	4.21399	21.7895	1.60351
12.398	153.954	8.97908	5.41004	15.6647	1.31195	13.5387	80.0091
24.4928	21.0166	10.413	0.87247	14.9121	84.9446	172.437	1.70538
12.189	0.665354	16.414	68.7512	15.0037	53.4133	40.3225	0.924119
10.0743	98.8897	10.738	12.0616	15.3311	85.053	49.0295	1.59528
39.3097	0.819103	10.1993	0.691792	132.18	62.3556	20.9925	37.94
20.0214	11.2591	10.5645	149.217	16.0024	3.26024	16.7762	3.71169
49.7553	16.6388	71.7862	1.11846	14.4235	1.63137	75.8088	26.6733
15.5493	51.2899	16.1042	77.1288	32.4252	45.6476	143.489	2.85772
54.4524	2.47143	8	2.463	27.0273	90.7586	93.6792	60.0323
61.8506	25.723	24.1822	43.3057	35.7537	7.1439	25.4556	188.335
44.1494	2.20319	53.3577	28.5803	47.0552	51.2013	17.4813	55.6515
13.553	148.409	12.3594	13.3724	11.9761	3.7177	12.959	1.22323
13.2599	131.883	9.87963	0.489418	13.3744	96.1674	12.8916	53.6597
13.101	43.4327	122.771	1.69709	33.4104	23.4623	46.6184	1.21201
113.138	12.0392	13.5795	12.1699	26.3638	10.8052	29.2584	14.52
130.989	5.63429	13.2064	0.982979	11.8167	150.954	63.6453	68.5271
17.8555	225.367	11.4793	0.932007	21.3569	1.92941	77.1592	1.40408
146.945	20.1122	40.5556	8.66449	24.4097	23.8473	119.012	60.6308
107.493	0.68	58.4046	31.9733	60.8799	18.5489	14.1727	5.28829
17.0377	2.03266	11.7664	36.3538	43.9104	16.1673	91.4294	57.0372
43.549	68.7451	17.4324	21.348	16.1726	113.542	115.762	15.9151
11.963	27.749	39.9537	8.623	35	24.8864	22.1831	191.444
12.8266	195.227	49.9348	43.9523	13.3879	82.5242	12.0725	4.27116
77.6903	74.7123	10.8361	0.657957	29.0711	3.92417	12.4735	1.06354
16.9089	3.59665	11.9189	1.31757	25.2609	36.2665	14.9245	40.1393
13.9976	1.74048	25.5034	62.5692	57.2559	3.49462	62.7313	26.3216
16.1258	114.179	10.9807	81.5739	10.5061	0.650435	12.0839	0.910959
15.8709	1.51987	11.2195	8.77376	12.4782	6.35139	14.7881	146.244
13.9217	8.20744	14.274	37.3607	16.2528	88.1619	32.0275	226.482
13.7335	91.7679	10.0149	0.779891	29.3397	0.633588	11.2874	0.902299
13.7645	0.846307	12.283	124.366	73.6933	33.0696	20.7731	4.28462
17.1519	46.25	18.1374	29.4186	18.5097	67.0449	67.7885	44.8817
21.9913	37.4273	15.7068	73.5944	10.277	0.863704	93.9635	47.5208
13.9058	108.704	9.2246	29.6667	15.7904	206.19	38.4329	15.5859
11.7664	26.09	15.5052	4.71933	23.6436	1.33477	65.2821	27.7692
14.0015	10.2803	28.3111	41.2037	13.5974	1.24601	12.5754	79.7933
15.6587	118.274	47.5601	19.6804	32.8267	11.003	14.2243	128.303
66.7875	23.1229	12.5801	3.07666	44.9598	6.94737	74.6882	35.7515
71.3962	59.0051	10.4205	145.249	12.899	2.78253	136.998	19.9829
33.4773	24.4091	10.9457	0.555714	13.3212	99.5462	36.5	7.61034
43.8369	18.0833	33.4242	32.928	25.5266	155.954	18.563	90.8067
71.7842	20.8246	17.8336	14.928	18.3682	71.2179	136	1.10708
100.773	3.09333	10.6368	0.857895	15.8509	3.28184	16.9074	2.85662
10.1504	8.99284	12.0416	1.03636	34.4086	9.72374	50.4	48.6306
18.521	45.3868	67.152	13.116	23.202	74.4939	111.015	3.04699
14.2727	27.6519	11.7056	17.6396	11.8426	4.80872	12.8684	1.25147
16.7114	119.167	18.7821	68.3926	181.094	14.7317	13.9363	0.883186
12.5776	33.0157	10.0654	7.67757	17.5032	3.49842	112.675	12.0757
21.0907	68.4431	9.77802	81.5	12.9608	0.851536	21.8342	109.912
12.9342	5.10676	11.9201	121.314	37.597	138.789	31.1393	55.3395
14.5227	96.4057	12.157	2.72897	17.2925	1.73518	127.544	4.86296
37.9508	12.7657	13.5726	0.895299	82.5109	126.318	11.8646	165.463
16.3968	27.1441	19.7294	74.6446	38.4306	17.2225	71.6656	48.0781
37.8663	1.13953	19.5074	1.27789	17.5048	64.8571	92.8087	98.2232
14.3942	49.9818	20.1968	3.41767	17.0766	90.795	15.0581	5.14938
12.3885	76.6154	10.7404	0.936202	45.0995	38.5928	22.9779	138.395
29.3406	0.470803	24.4112	37.6294	38.5179	79.1607	11.8889	205.961
26.038	0.806962	15.3431	70.7899	14.5307	0.762861	55.7759	14.6795
32.1476	31.9276	11.3066	5.48138	12.8338	91.6731	17.4644	1.06925
15.856	3.42133	62.1779	1.02404	10.9495	14.8754	68.6268	1.3433
10.3164	43.2794	13.523	18.0855	12.1422	4.22038	12.8321	147.885
91.3011	3.59593	11.7463	3.06219	12.2859	34.541	168.576	7.12676
113.864	13.1827	9.806	0.749559	81.6528	2.73611	12.7368	1.48675
12.9263	8.44643	45.8852	2.7913	33.0382	19.9618	14.0749	103.24
65.0402	7.28237	10.9299	150.729	29.0234	0.794393	23.19	41.0629
15.4591	0.97026	61.3126	1.49893	49.5645	8.80415	103.713	33.3939
118.602	0.782022	55.7225	1.04335	123.348	23.0343	13.8176	1.3978
71.8021	0.893229	15.2211	70.7044	12.2087	2.39783	150.243	18.9766
81.1736	12.1356	15.6385	13.5899	12.7931	10.0563	67.0271	54.4034
12.8698	4.67361	13.5573	52.224	68.6791	10.2527	47.3264	2.72077
66.0266	0.846008	9.22941	15.0221	53.2923	15.2742	75.339	58.4064
12.3768	8.43287	10.3143	0.69916	39.332	62.5444	123.578	7.1016
12.4844	0.65625	14.0828	155.911	13.9771	36.2239	53.6171	53.7484
16.2862	53.7799	113.645	4.87606	61.68	35.492	24.6578	11.1444
95.9397	50.8872	13.1011	40.1396	18.0043	87.8158	12.0376	1.33575
98.0339	1.21469	17.0385	16.024	36.8788	13.1653	14.1705	50.9517
10.6845	0.404762	9.56355	5.73861	95.4667	7.35072	12.0386	113.5
15.203	29.0594	44.7829	6.11623	15.58	55.1903	16.1924	5.57732
21.8721	14.9783	12.5257	0.786561	19.6946	44.9456	82.5199	1.90397
24.7277	67.1419	11.8156	0.704492	96.0298	37.5827	14.8477	70.5638
14.5753	8.51884	13.6673	29.2004	63.0188	46.0375	14.6216	92.6353
15.4633	62.5198	14.2675	61.8727	141.013	1.01075	35.8087	14.2681
16.625	17.2569	12.0518	4.30902	13.4452	15.7447	14.1424	105.622
13.3303	14.2671	20.9442	6.0267	8.29252	0.687075	82.2222	110.22
23.7824	1.8349	10.4469	80.8904	16.6853	80.4588	94.7679	19.8179
11.7291	5.11688	14.1541	0.745283	14.0493	54.399	12.0956	0.918919
66.0696	31.7706	68.5738	44.2081	11.258	46.929	12.0952	0.954212
52.2726	24.1351	19.9754	4.39344	43.6017	2.76271	141.387	3.37925
12.0948	18.5113	123.398	4.80237	14.3072	6.49317	31.2894	1.58039
26.6052	57.1537	13.8317	120.144	16.0165	6.00823	18.5364	13.6485
12.6288	152.31	21.2777	28.2705	15.3766	196.705	17.5601	84.6614
17.7851	2.03097	11.3123	0.803874	35.1984	19.1468	13.6121	39.7036
36.4993	3.41208	50.8683	18.0843	20.8631	47.3786	91.3268	6.7543
14.7401	160.929	13.6453	5.6087	12.7524	175.876	18.7262	36.0431
80.3372	1.64147	61.9651	29.6589	92.6493	18.8318	16.4274	112.936
15.5947	2.82392	9.56413	0.679335	134.762	7.81846	92.7283	52.3944
13.518	18.9249	71.2031	12.6267	15.1734	153.937	21.3396	127.73
14.4672	66.0471	21.2769	1.76308	11.0195	46.4519	106.201	16.3726
13.1295	80.1465	10.9887	5.20635	13.1688	16.5652	42.8906	7.6125
34.1829	5.78859	75.611	17.3151	26.6193	100.458	15.4004	122.961
20.5337	0.266871	10.7987	84.2955	23.7108	1.11245	76.284	58.4825
14.5131	0.589074	12.3403	22.711	35.7695	76.7753	82.7152	81.6944
12.1759	114.338	18.0463	71.7788	31.0868	20.1736	79.0578	70.1858
41.4303	8.59328	10.9873	10.4172	35.4683	61.0946	39.4658	36.7626
89.0104	4.49086	35.146	8.86137	126	19.0455	47.4223	39.5411
14.8458	2.30841	20.7327	12.0396	31.1198	7.95586	16.0142	1.26166
11.8744	11.7685	62.3261	5.4736	15.2922	65.827	93.9251	9.72546
32.823	1.37768	9.49046	2.68576	11.9836	1.95395	38.2219	1.63907
12.0015	5.01333	9.5755	163.76	40.0367	1.0978	15.1496	218.797
15.8697	93.5833	18.5909	10.7806	12.641	2.19089	37.4618	2.6065
43.4705	1.2524	69.8216	28.4742	19.3834	29.8282	58.2118	33.7539
38.1589	1.83444	15.6375	97.33	15.1784	38.8977	91.5907	1.49395
60.4649	30.7649	13.8968	140.011	69.4705	60.9041	100.68	6.63428
17.7026	25.6724	9.3539	57.4383	15.0016	1.85625	17.9681	3.17928
12.4516	0.719165	11.5919	0.841912	11.2732	93.3369	17.8095	150.171
13.0414	2.92375	13.6157	0.869981	13.4337	110.774	14.8036	1.36842
11.7727	0.688312	15.8145	7.94486	57.8505	19.8583	10.8919	1.54579
30.3023	10.4621	21.1422	51.4779	12.9247	125.514	115.29	9.77971
17.4127	121.179	22.5071	28.4092	11.1934	3.12715	13.9489	26.1134
24.3538	61.7738	9.80074	0.900369	25.6692	125.193	11.8497	30.0471
120	13.0775	20.5267	1.72265	13.4905	0.86692	18.3945	1.53345
58.212	6.87692	10.0158	2.23866	12.6572	92.701	14.7303	187.867
10.8342	147.385	9.2754	4.63657	62.6135	56.57	51.1884	1.60386
12.8858	8.78934	18.8989	3.84591	17.4725	29.1789	23.4119	29.8238
13.898	0.792157	11.3947	0.62901	40.7358	7.98323	19.6503	1.15847
15.7881	22.769	46.0782	16.9703	28.3412	167.081	10.8035	70.597
12.5743	6.69307	22.5206	13.3221	27.2553	81.0382	21.3801	2.43419
13.104	197.747	106.356	0.911877	11.5495	1.54212	14.2391	0.937956
30.0321	0.763052	12.2063	6.33968	37.6826	45.2144	13.7514	114.554
78.263	34.0856	14.3551	1.07547	14.414	1.47505	109.748	24.7036
36.7895	4.82456	12.6372	1.77674	20.5332	0.854046	130.349	9.31553
14.5976	12.6528	49.9826	3.76232	25.5651	8.27346	16.4802	42.8768
12.8571	5.69286	16.5034	79.1422	51.6876	32.1011	18.0538	2.17564
10.0348	1.90255	9.11486	186.482	39.2911	1.38291	16.8379	70.8412
10.5675	3.21842	13.5857	1.98601	11.193	41.2332	21.8215	215.87
14.992	1.16354	20.0352	32.5019	16.4108	135.38	16.1654	108.757
96.5341	2.3978	11.4741	59.2111	16.1085	117.658	17.6437	143.42
14.1546	1.96834	11.1495	82.788	70.3835	5.96617	16.9406	186.713
39.3148	1.31692	47.8301	54.3828	24.5464	68.7887	15.6184	139.407
12.805	5.51037	12.966	12.1852	59.8385	81.4948	73.7365	14.7082
32.0469	1.41935	9.1879	0.525478	33.9966	1.73862	13.3059	5.92553
13.468	18.832	48.683	38.4717	14.5584	33.8549	23.5	41.2154
21.8627	6.2382	13.8017	10.5647	14.6991	17.5808	13.359	4.06506
15.5649	213.731	11.702	64.1549	13.4273	61.5273	13.7291	86.5359
16.9809	234.71	131.887	1.00574	37.5437	35.0423	23.6079	7.02574
15.1338	20.1717	13.7312	164.935	67.8682	17.402	26.8298	100.877
19.9797	2.00678	13.1886	58.6798	33.0243	3.51993	13.5997	99.078
13.0259	0.864542	10.3963	56.1703	12.589	184.545	21.3059	15.2162
104.91	0.894531	15.6009	52.5399	28.3292	48.6583	29.9109	44.4408
14.6449	17.8126	11.7075	0.747642	11.7072	97.3894	136.46	8.11384
82.6587	4.37219	12.2871	53.7976	13.9894	79.9574	39.9505	99.9736
80.632	0.765799	11.2958	45.2992	33.5362	37.1746	25.8769	8.79266
13.3	116.537	55.2692	1.22356	103.194	4.60456	28.0436	25.4112
45.3896	8.66603	43.4919	23.4612	68.3699	15.8138	20.8031	12.6191
21.3793	4.34052	12.514	6.98318	25.0872	91.7221	21.6341	1.82165
11.9396	1.19423	12.6283	0.744882	56.0532	0.843972	17.4112	2.24324
134.42	1.24847	27.1171	99.9147	18.7563	4.19937	28.6038	16.4566
15.4553	27.6206	9.92844	0.583486	14.9502	16.705	13.8623	3.81737
14.803	0.618844	9.7618	1.75751	15.053	1.03602	19.6517	50.1691
11.8341	116.817	36.6494	35.4046	12.5605	58.5676	21.5521	33.9121
17.9013	0.808	83.6021	5.52455	31.9786	52.1214	33.4646	21.1323
33.2171	0.706697	32.1346	34.3558	15.0024	87.9595	44.3487	88.5441
12.6076	177.975	9.66831	130.442	12.4629	132.079	57.5307	10.9591
13.3602	102.719	9.06512	0.632558	11.3039	164.863	28.4556	45.7722
15.7095	4.44664	19.9704	1.51481	14.7982	26.5291	14.6753	2.13506
48.6204	43.5306	38.9947	59.1673	79.6471	32.5077	122.236	30.1634
11.425	128.453	16.6451	40.8391	16.5755	38.4514	28.3837	66.2361
10.9151	6.09315	10.2117	39.5612	10.658	111.635	17.8962	45.4393
13.8867	100.542	10.5876	7.06977	57.8926	36.2893	24.1933	72.0232
26.1346	23.9198	11.7439	1.0735	15.0079	136.801	39.9714	59.9325
13.5595	1.10114	10.0057	0.691871	22.5387	113.52	77.506	24.2844
98.7561	1.18167	12.4739	131.223	91.0416	14.1409	12.6739	1.95471
11.5456	13.9855	12.0115	27.0441	15.5046	11.7651	63.4143	3.04246
12.2385	175.728	120.338	3.79612	124.145	40.1912	119.852	26.7818
11.4883	107.656	11.6632	0.749123	75.0047	24.2038	11.6489	1.34191
13.1429	0.477352	10.451	0.798574	42.4612	15.6896	21.039	65.3782
18.3494	16.0909	10.0536	0.746753	11.0885	130.632	16.1586	173.395
13.4505	205.889	37.0192	0.725962	87.7725	6.68758	18.3433	17.5522
41.82	68.3978	41.4206	43.5944	22.3576	127.224	120.923	1.62096
12.3605	37.9967	10.4799	44.6074	16.4935	204.969	15.5353	166.937
17.1229	2.27523	149.199	1.07192	12.5693	2.15572	30.2936	37.6445
30.5649	5.77938	9.95567	0.571429	18.3299	3.37887	41.0875	1.67681
9.95955	26.0404	11.2813	24.6445	14.0681	49.3913	12.7679	2.75435
15.4371	9.66738	9.1753	0.318725	56.0565	49.5423	95.9662	3.29114
15.5551	34.5449	9.87915	0.744076	51.7018	61.7632	86.8913	23.5778
12.0596	84.3872	10.5481	218.769	45.3597	2.28417	13.173	56.5152
16.2869	3.9106	12.3944	2.88133	50.4711	44.9592	27.5508	1.47692
18.3731	0.983384	26.3482	42.9375	15.3564	187.782	21.4679	1.58592
8.80318	26.1829	21.6265	12.4012	38.5086	1.19828	83.0252	1.48201
12.9856	115.191	22.3709	2.07418	43.1808	1.45316	18.6597	2.29872
16.9628	162.599	38.2246	89.976	38.9706	8.95254	38.8702	52.8149
16.5293	229.253	13.2756	59.8516	23.0912	19.4914	91.1689	77.6347
15.5468	130.048	12.8601	86.5389	14.0205	100.743	204.519	30.5219
22.7759	10.4004	10.9949	21.5308	82.8917	21.1529	13.5391	56.8519
45.9573	6.97032	12.4093	0.719027	50.9551	32.1208	20.3003	1.31832
15.4099	0.631218	11.9656	5.35052	82.3547	79.3245	17.4126	14.7539
14.6633	7.94364	23.1304	1.74348	10.4959	0.646341	84.2625	36.885
12.7592	12.9866	14.2425	0.89521	13.3627	20.1732	117.697	8.75639
17.6618	14.9881	82.3748	2.4509	92.4341	13.6739	30.996	10.902
21.5794	0.741554	13.122	25.8577	12.9457	17.6694	67.3866	90.782
74.9761	13.9977	45.8298	6.00426	170.544	2.30754	17.0022	1.88571
60.5157	20.7902	21.3879	5.15714	17.1361	27.3101	56.2213	133.858
10.7598	59.9564	13.5073	0.780488	13.3544	98.2881	11.7495	1.75135
106.889	2.37246	9.79111	3.94889	72.87	25.775	11.9284	0.946882
21.8265	104.741	22.9344	16.772	12.1974	61.0609	97.9211	32.2521
22	15.3686	11.1348	197.307	13.5854	0.963415	12.332	0.928155
13.0545	34.8026	27.6753	23.4601	13.7397	150.022	14.0928	89.5258
10.6262	218.097	11.4339	13.8546	28.2296	1.53034	17.4029	1.43143
13.3038	1.12331	9.87838	0.654054	30.7448	4.36713	38.5595	108.342
21.6868	0.832215	11.1756	1.04515	21.8227	102.609	137.45	1.32548
10.5934	9.25275	9.28831	11.2198	14.6718	3.08534	12.3543	1.55779
19.6635	18.5901	9.30901	1.00466	15.5407	0.960912	18.1571	67.7286
73.5136	69.8765	18.1923	64.6883	10.7201	0.971698	21.4577	1.38762
15.4933	1.98	26.9493	1.61751	31.7974	30.2586	32.0993	5.68874
14.6648	2.30712	14.6448	0.717241	21.6124	3.29845	47.2175	12.3636
13.1873	0.956522	163.681	17.5848	18.4956	200.325	101.514	9.15084
13.2338	154.353	16.0792	55.4072	16.7821	93.1299	50.9525	164.179
32.1987	12.036	10.2838	2.94157	17.0694	104.54	13.3997	11.2192
12.8291	1.35865	12.7135	3.76826	14.2496	10.781	61.9257	2.07153
12.6039	130.49	35.4533	1.57944	15.5214	60.8339	17.6535	31.9252
12.7681	141.369	11.3855	9.61102	29.7192	128.235	33.8127	31.7846
15.1304	174.701	12.0436	118.256	13.7011	6.37269	66.9547	57.0027
15.1745	157.962	10.3051	0.911017	13.5469	199.884	27.8465	41.9046
87.5042	0.882845	33.4173	56.2662	37.4785	6.79538	29.4745	1.18919
11.2351	3.4837	29.2361	34.9957	33.6448	1.23044	19.9724	2.56682
14.7134	34.311	23.6737	17.8058	15.3373	42.916	13.5019	78.2465
23.102	7.3	29.9438	78.1748	12.491	156.628	15.6938	106.861
25.8301	10.4516	12.1903	19.8701	15.6776	19.1469	108.462	1.96048
15.2719	51.4991	15.8759	10.9532	18.6506	210.122	83.0408	45.3339
43.0028	8.33333	10.3171	0.78022	31.0564	49.4654	15.5317	7.59504
15.9293	0.494764	10.0354	0.61875	14.8432	167.456	11.8379	15.9834
45.5529	93.725	11.2817	198.905	15.1938	161.045	14.0073	1.50727
49.5981	1.62913	47.5981	5.1028	13.1217	136.783	27.6636	8.1949
17.0359	1.50276	12.936	8.60837	11.3186	25.0828	12.5816	93.8906
12.3374	57.1476	27.0303	0.627054	17.9263	31.5201	50.7425	109.593
51.4112	0.797508	16.1489	40.6778	14.1607	3.49405	22.7962	211.998
12.6216	0.523342	9.98125	0.56875	36.631	10.9628	12.6618	156.025
21.3135	5.38444	22.383	80.1978	13.6717	49.8906	17.9698	143.228
11.9757	0.565121	65.5223	7.24696	14.346	0.919643	19.7849	3.11261
80.6051	10.7283	30.0379	5.10938	12.7558	3.84135	19.334	230.223
13.683	0.732106	102.72	0.956268	24.432	23.5413	19.0586	39.125
11.0875	0.583554	10.6597	0.706294	13.2727	1.49351	116.16	3.91225
47.7812	1.5625	13.2413	123.498	97.4383	1.31276	32.6693	2.19291
10.976	15.2882	10.7537	24.8372	21.814	171.492	15.6413	70.3556
63.855	68.7189	58.4826	1.60435	13.1356	43.3989	71.7113	30.2065
97.0236	2.94985	19.36	1.09333	46.987	11.0829	19.5238	80.4226
77.4514	18.3594	21.0386	32.4309	17.641	2.98554	198.864	1.34219
15.8867	20.8633	11.7486	0.610811	54.2826	3.3145	16.1014	23.3354
11.807	2.3136	14.7949	92.9986	9.24635	4.62075	53.2778	5.02315
12.2677	81.5155	13.522	2.46179	21.5265	1.35985	92.6879	3.38535
12.5732	92.6253	11.7308	53.2548	12.9065	4.19065	23.8619	98.1755
12.5895	1.36217	30.1223	28.2447	60.0493	1.42152	16.3003	85.1728
28.0847	0.595628	10.3333	0.516667	12.6789	122.037	112.304	75.9389
13.1884	72.8225	15.3667	49.7665	12.3598	7.34949	78.0432	10.7757
10.8786	133.386	10.8644	0.815201	13.3063	0.98783	13.7943	97.7868
15.6073	4.34161	59.4708	69.0395	15.4841	1.56051	51.9906	30.1335
14.3636	92.4738	52.1385	8.8615	16.109	81.0012	84.975	1.66132
11.9167	42.6408	11.4773	0.863905	96.9157	0.899297	100.4	25.1674
12.6877	36.7201	21.6601	4.9183	11.5277	190.609	58.2505	1.58873
9.67094	0.470085	32.7975	15.6646	12.4034	77.1662	11.635	132.071
13.0562	1.23913	18.3811	5.27219	22.0258	58.1399	14.4185	118.565
23.4119	3.71591	15.3562	1.53577	59.2787	9.11847	18.4076	140.889
11.537	14.3911	54.4685	1.31481	56.2209	22.2064	16.2845	127.206
121.325	0.988235	11.8794	66.3173	64.1804	38.2653	19.7652	241.546
20.0265	2.39962	12.5494	62.1149	48.1106	26.943	129.244	71.2259
12.9037	112.978	13.0117	1.10156	22.3924	59.8819	53.0502	32.9799
15.1079	26.0873	16.7778	21.6636	9.09722	0.486111	9.41872	20.734
14.8065	0.684332	10.6311	2.17799	19.4827	5.09653	11.2784	1.20619
16.4231	1.02821	9.36726	0.840708	11.8439	138.207	28.6894	90.8216
10.8698	68.3201	9.77914	223.202	58.4947	6.75796	15.7562	127.734
11.3138	57.9662	10.834	71.0415	52.0742	6.00212	18.9846	1.39658
49.9103	43.4709	103.465	51.2287	39.0863	54.7294	99.1629	53.9263
13.5282	8.85905	15.9428	27.1995	38.3252	16.9104	11.7704	81.2516
13.3405	158.187	131.322	1.8804	13.1071	120.664	19.2143	1.12391
36.012	116.733	10.5458	159.969	69.304	9.77533	90.8189	0.971831
16.4428	2.47264	12.4077	0.922865	12.8481	7.84388	30.4362	77.3482
13.6036	0.864865	11.5368	60.6871	17.8744	53.704	28.4771	3.10022
12.4449	43.9714	10.1603	5.8134	14.5098	189.107	87.3652	15.4024
15.6288	2.91202	9.9415	63.7578	27.2474	21.6468	98.2371	33.7464
117.508	43.7986	11.9103	1.98019	14.0127	166.347	37.1854	68.5078
13.9366	0.857426	10.6603	1.18803	13.8329	211.47	12.0883	13.7618
15.5736	57.5806	9.62842	0.928962	14.2834	43.7791	46.0497	0.960239
27.9628	228.814	10.7923	19.9231	13.8609	64.5709	14.6143	1.16953
11.7758	175.067	9.9571	0.461126	44.4738	35.7031	19.6692	3.45
40.8466	6.28884	13.93	13.0433	34.2087	159.477	13.8985	1.03465
11.9138	10.7156	10.7412	6.09804	54.5106	6.47163	14.8626	1.54957
12.1343	4.16547	11.2055	26.0606	25.5	39.0583	13.2351	2.89123
12.4402	11.8843	27.2388	47.5746	11.8628	0.728467	15.602	49.1322
17.7913	2.11653	12.0455	17.4437	14.9751	1.19087	17.4864	9.84342
28.1317	12.879	9.21419	7.44809	43.3947	29.6711	12.566	43.4676
16.8326	2.23431	11.9057	68.307	19.7335	30.7649	13.9318	193.936
10.9677	105.229	52.0548	12.1484	13.6333	0.990088	37.8422	127.969
27.4588	30.6112	13.6773	76.3362	50.9016	2.26639	126.312	20.6159
19.6763	15.444	13.0062	9.79751	19.5407	2.04306	96.4214	4.67012
11.6045	148.543	10.9836	0.550308	29.6416	32.0751	14.3676	97.7838
40.4949	22.2184	10.8411	10.0411	55.4519	11.7593	16.7708	152.795
15.4201	16.6212	25.9694	2.71529	13.4097	3.47917	22.2248	2.80505
119.779	7.45426	105.348	1.56522	15.5742	138.329	135.391	1.61725
18.4697	24.1308	21.2145	46.6766	11.0976	108.345	13.5833	3.55769
15.8245	52.9556	66.2919	56.8432	51.8488	5.8642	15.2851	22.1468
12.7919	23.8354	93.94	16.9625	24.3427	42.3917	133.183	2.91667
26.9048	160.478	44.5854	27.7108	24.2167	14.5741	71.3781	2.11845
40.3757	5.46771	12.5283	9.54717	12.7844	132.781	63.6366	23.0993
11.2748	27.9369	11.4524	77.0159	11.4618	98.5161	13.2686	0.91833
11.9718	23.2379	74.2905	52.4694	21.5396	105.127	17.0076	9.66971
16.1964	21.1131	26.8492	48.8783	14.9719	43.4418	196.183	18.6285
11.2151	0.901434	40.9027	14.3891	12.4494	61.6334	67.8245	2.16944
60.2489	5.04024	11.6365	5.06396	35.9247	19.1505	12.8874	165.28
16.9397	105.544	33.2955	9.1791	18.5564	16.2764	66.8195	2.58145
17.2273	41.7303	11.2493	0.838753	114.811	35.0868	48.746	19.5974
69.8366	11.6043	9.91111	68.0198	62.5121	45.5797	15.1868	219.953
14.96	1.1	11.4866	0.630465	76.4238	30.3823	158.132	48.8335
11.8516	11.1256	22.2652	3.07955	11.0664	76.9688	18.2375	2.15
12.1144	6.42334	110.835	1.07792	90.7218	1.22748	25.5833	1.54902
14.2664	51.7269	30.8317	3.65865	17.0517	127.672	16.4345	111.204
27.1651	26.2524	11.7834	5.78571	97.4557	49.0943	13.7088	85.9036
14.2017	1.83285	42.2048	81.1857	64.683	2.09434	10.8983	0.868644
12.6578	0.551111	9.92082	0.545455	90.1522	25.7585	24.5084	157.977
32.8644	41.5458	78.0655	28.4624	13.7746	60.569	84.0917	4.50417
11.6472	30.3422	11.6316	0.634349	13.1254	0.889552	15.5036	3.87455
13.0966	121.247	13.6364	8.89328	12.8618	2.83166	60.3813	2.75286
96.0383	47.1917	9.14985	10.6606	103.853	2.39964	74.5817	1.44586
20.0252	30.0388	10.5749	2.9481	55.1479	18.1168	12.9338	164.031
13.5625	3.875	15.8047	43.1667	16.2077	3.14522	20.2031	1.49375
12.1105	0.807823	14.1614	79.2264	15.9495	39.8917	22.0131	110.997
91.7143	15.7909	27.8597	1.94269	38.8703	30.8609	101.769	3.58974
101.477	20.7602	10.2822	54.5296	12.6427	0.624679	26.7603	16.4855
12.9315	37.3014	9.37165	11.748	19.7656	155.182	13.4273	150.54
11.5796	0.805556	17.5602	3.14938	30.2333	4.65459	13.5	55.0191
12.6824	34.4181	27.0017	0.832759	64.5098	75.2709	74.2361	3.02784
11.7673	31.5968	9.77936	1.85943	13.6957	71.2957	60.6232	12.4908
62.4389	11.5724	16.3049	1.39756	13.7603	38.1789	30.8732	134.162
18.7262	0.84438	81.2519	50.0581	48.6795	65.4402	10.7951	0.757116
19.7962	0.927614	30.5819	3.37055	53.4227	43.97	18.7111	1.38889
17.7017	3.61852	13.6646	0.93456	11.9111	23.3471	13.9914	1.89928
19.2	3.67312	11.6175	1.92166	11.9888	0.77757	80.7343	66.254
11.4522	92.2059	11.6148	218.715	35.2035	62.5074	11.4137	2.24296
69.3599	0.84083	10.5846	0.511502	15.7825	8.48421	164.994	3.14869
55.5151	16.1271	99.3086	1.93309	21.8583	51.0669	13.2404	1.02018
12.9508	167.615	22.6772	1.07658	13.555	0.692661	161.464	13.417
99.7694	22.9714	15.9839	1.02765	107.075	18.0808	16.1044	89.1892
11.1187	199.792	11.3408	1.56305	41.2078	2.12121	24.0427	1.59542
22.5859	5.16498	9.50308	44.9405	11.6598	2.8023	17.1888	47.9522
14.1376	1.83449	15.9242	71.4257	15.9126	32.5956	13.6287	166.715
26.6547	1.04805	7.40204	103.6	10.153	1.81836	62.0565	1.70113
39.9106	3.28678	42.8462	22.7188	10.8263	0.717087	21.5305	40.0611
17.0757	8.24472	20.5694	1.1122	31.8023	0.744186	17.1225	1.67194
25.4633	21.1583	11.0731	3.43327	23.7111	46.8939	11.1752	0.749491
14.8207	1.10084	140.627	1.78939	36.5179	14.6375	13.7688	25.317
15.1984	1.5	12.5584	10.908	13.1423	27.2808	18.9771	2.48664
13.2011	83.3757	43.1077	12.2264	49.2702	11.6894	18.2928	1.17732
19.9806	88.6117	35.2547	67.9401	19.1079	80.6871	21.4035	2.82283
13.4928	2.20704	24.8603	12.5233	15.7086	77.5728	64.8577	60.795
23.0038	34.3996	35.5753	43.0959	12.0599	0.599251	60.7901	93.149
13.4881	17.198	44.1769	1.83462	22.498	1.248	14.3363	95.4769
12.5792	111.426	10.1481	0.512346	121.366	41.8329	118.703	22.7817
115.046	1.1789	25.1611	152.428	28.8182	36.9312	195.596	76.4098
44.6132	17.749	23.2389	15.7006	17.584	19.064	114.768	32.2519
32.2682	26.8305	10.6473	0.929461	14.5446	3.35692	17.3392	5.84956
44.3338	10.7433	29.454	31.2635	24.1581	65.3031	18.3292	12.0668
13.5273	199.657	10.8008	11.8571	10.8421	0.778947	43.1019	6.20223
10.5806	1.68328	67.6006	42.4422	21.6667	88.6387	17.8842	3.09073
68.11	1.97851	65.1326	3.79558	11.5169	6.89213	16.5187	110.48
11.2852	193.711	17.9387	8.38915	27.1365	17.1877	14.7937	82.8363
133.092	0.946472	12.7108	6.23695	13.6572	5.57358	33.1299	4.27792
11.3831	0.544204	9.95968	1.54435	91.9238	1.95556	12.7348	156.752
12.6834	96.2893	8.9242	0.536443	10.2927	0.567944	17.1225	2.2549
54.8473	0.998092	12.1483	2.19168	56.6185	36.8085	18.9402	84.871
11.1162	156.552	22.3982	114.45	11.8196	0.654991	133.455	2.88021
129.441	9.09898	57.4194	6.81362	64.6595	14.515	13.2163	65.8512
16.0349	0.726984	10.1497	0.884135	11.8029	126.522	15.2349	62.199
12.6731	1.42308	54.2863	0.98646	11.5903	26.5208	46.3496	5.9823
12.9818	94.0547	24.2054	1.25743	13.1733	1.21667	16.6125	6.40221
80.2898	20.2562	10.3871	6.99642	13.9681	1.64638	13.8898	1.92011
16.3362	0.676856	10.7244	50.5945	15.9136	14.6045	29.4243	2.62609
14.0164	29.3061	33.759	89.0547	14.2202	7.81845	13.6513	1.13164
12.791	1.06431	45.4667	53.34	9.65464	37.268	14.2456	3.88434
13.4831	0.601504	22.7687	11.2852	11.6697	2.31061	116.706	11.178
13.2245	19.828	46.8924	6.32952	11.9903	8.27821	23.4412	1.92227
15.7709	107.749	13.836	1.01911	62.6099	10.7982	14.5048	147.937
12.4187	1.3564	20.392	0.96	13.279	0.782716	16.534	3.49846
12.9357	4.05187	24.9267	20.5911	15.2893	1.39286	15.1187	95.0098
12.6366	3.17227	87.1279	28.7698	17.3178	94.7907	15.249	21.7364
12.1358	15.8346	53.0165	3.88367	51.177	92.0684	16.6401	1.72835
13.3802	16.0831	54.3875	31.998	16.294	27.102	16.332	124.69
23.5785	2.33384	39.7619	24.2508	16.576	5.152	21.4436	62.6416
25.3121	181.54	32.6557	12.0426	12.1361	22.2285	27.1968	178.394
37.7639	48.3305	10.6786	89.427	16.2648	13.016	20.1422	187.917
11.954	91.8736	11.2794	13.9143	26.677	11.8764	20.1842	1.37469
71.9646	0.902083	59.2243	44.5092	11.9308	32.6609	14.698	112.122
65.4815	0.954248	10.9104	29.4657	11.8062	141.729	13.8706	55.0562
72.1096	35.8121	37.0371	86.5114	13.5387	239.147	12.9721	58.5984
13.2163	0.756007	10.4817	1.09756	15.4619	75.841	106.032	2.46766
39.2353	0.694118	68.5118	2.25591	66.2127	40.0895	13.8391	1.08621
13.2547	61.9299	9	1.04787	62.1683	53.9018	20.5496	89.8412
86.5881	2.93095	22.4495	80.5367	14.2372	122.142	89.3672	6.06567
12.8868	0.675052	44.2056	24.1876	58.3354	15.1834	7.56813	0.648961
50.7179	0.652015	8.93536	24.327	33.4104	1.72254	37.36	1.19852
80.6636	55.7095	34.3784	20.1499	11.2358	0.732704	21.7164	65.3695
18.0239	67.0278	11.4931	159.711	36.8752	47.6029	43.1067	41.3667
141.3	32.4646	29.2894	2.91793	27.3885	91.0027	39.9872	18.484
103.386	14.1384	11.7662	39.6259	36.4994	6.01673	20.9908	40.1137
88.0323	19.3372	9.78535	0.590909	27.6435	8.35185	13.2248	111.834
13.687	48.1789	16.6259	130.859	9.39806	0.490291	13.4406	48.3416
9.91703	0.39738	10.5127	201.236	11.4802	209.502	11.6381	21.607
11.6453	0.538324	18.2289	1.11053	14.6878	95.4789	16.5198	1.98515
13.0725	0.721374	45.0429	77.426	32.4781	39.6418	17.608	1.5232
13.166	33.6455	25.2955	25.0875	11.2666	163.187	18.4413	121.446
107.83	2.27342	23.322	18.5119	52.4856	1.61591	101.248	11.5744
12.9852	1.56667	10.9393	0.870445	66.7874	64.7362	26.4526	2.08294
30.8922	5.37385	8.99624	0.530075	12.733	83.2079	38.083	2.94534
37.5902	3.63725	10.1833	2.48341	12.6614	134.273	21.5057	94.9235
85.2481	0.52907	11.1115	24.4023	14.0683	89.5515	54.343	83.9497
21.053	0.997135	67.9115	34.2809	54.6757	12.4443	13.3812	1.23154
16.3709	39.3258	10.7782	8.95397	89.7626	15.0324	56.9365	82.2857
44.4155	50.6643	11.8946	2.06709	14.1899	22.8692	16.6944	42.4228
15.8833	3.07977	9.04878	38.3077	12.5813	1.51384	31.9266	31.6468
118.21	1.44128	73.0543	13.1615	12.2643	7.71429	132.839	6.37889
34.0913	9.68111	29.9066	34.6459	13.2507	0.715259	17.938	168.654
12.6124	169.129	53.0958	15.7827	12.0667	1.73333	13.6377	101.72
11.3451	2.60637	9.8972	1.50935	94.1046	0.732218	14.6341	50.8552
15.7632	0.699164	12.6603	154.734	13.4244	11.2269	15.7699	183.749
14.1018	0.757895	42.5886	14.039	18.6555	57.9731	29.6405	11.2653
15.1259	62.6266	15.9271	2.57035	12.6019	0.762346	18.2535	1.31455
12.1688	141.365	42.4757	42.8054	84.2691	9.36115	14.1456	1.52107
12.3201	220.642	7.91618	0.248555	15.309	65.1507	17.7436	233.413
15.642	4.00723	81.3215	21.5923	26.8148	66.5667	10.945	0.711667
14.8593	0.792839	74.8189	55.6352	15.6456	1.87615	14.1573	165.008
11.1729	4.84586	12.7907	9.62579	25.0799	1.63259	36.3406	66.5616
12.4632	7.00245	10.3225	4.97154	24.1587	2.30609	12.4195	0.832827
14.0223	57.6998	11.9151	163.423	127.221	1.25443	117.211	85.9001
44.6688	15.4737	11.5239	73.7503	15.0227	16.7626	13.4621	61.2551
74.787	0.832609	49.1996	2.01383	32.3314	17.1529	16.4609	148.911
11.685	17.263	14.2997	61.6675	13.2689	1.01467	17.447	21.3712
12.7761	8.87523	16.7982	82.42	13.547	1.49477	13.8171	9.27546
107.156	3.63509	21.3309	35.3623	95.5646	2.88608	7.31826	0.174204
83.3033	1.01464	13.1288	16.6685	33.651	48.0074	52.3868	17.014
13.7803	0.803279	12.6883	3.79352	13.6389	44.2399	66.6961	1.91877
64.6569	35.3844	12.0705	3.49025	14.2819	14.5193	15.3354	147.424
14.4801	0.614679	10.5017	1.07143	16.2629	83.8803	114.683	6.37129
15.4667	3.40784	13.2233	0.805226	65.6592	9.33439	72.683	12.6282
13.0243	75.1553	14.0625	3.6525	13.6125	107.851	15.0619	1.10098
20.2899	1.72248	10.1813	5.17331	31.1907	1.10233	19.6757	1.16773
12.7682	0.544693	17.4439	0.757848	39.4932	40.3273	90.9435	3.79734
11.7736	144.828	35.5812	21.4334	12.9083	135.495	142.938	1.96564
12.6697	1.03976	11.6117	132.232	65.1836	75.1808	14.3418	53.2098
14.243	0.844237	50.6059	63.6241	13.2076	60.065	12.0604	19.5925
16.2821	147.909	13.4865	65.6986	21.9148	3.46637	129.766	4.45968
24.3312	8.24359	13.0905	0.889051	13.5848	11.5994	7.99042	39.8243
28.3565	0.964346	21.5647	13.4791	15.2857	2.36012	22.9372	52.454
11.1528	0.86711	10.5392	1.46081	12.4804	234.716	18.8004	5.67194
13.0194	154.458	11.1397	0.707281	12.6349	129.234	16.412	14.6843
17.6344	20.775	50.6528	44.9236	11.9953	2.41121	13.3177	2.7967
11.5631	55.7363	11.3064	177.916	14.6831	2.02907	80.6383	2.18447
10.8506	1.49203	11.2704	0.894942	14.4212	118.464	153.156	30.939
14.8636	0.806818	53.1255	22.9749	88.084	1.83697	12.7504	31.1147
110.962	2.23088	11.3013	0.715142	12.0227	17.4602	16.9029	16.0429
12.7793	5.74648	55.1933	50.42	13.8011	9.99663	12.0481	3.22489
61.8796	26.5766	32.5261	6.90959	12.6456	14.5243	12.5969	119.909
13.4321	2.94948	55.6346	55.0166	14.3837	129.552	13.1737	47.0015
15.4447	47.851	16.2411	2.39286	13.3208	3.16342	21	22.8115
12.0643	13.0576	41.2983	0.734807	13.0868	93.8487	55.5172	9.00528
25.7421	22.9686	11.6867	14.1772	26.4699	4.24436	16.1481	1.19473
14.3266	7.25	36.3394	70.278	27.1899	41.1705	17.2564	190.43
12.472	206.573	53.4936	119.729	28.5573	104.926	23.7762	1.78198
11.7985	119.939	19.1312	51.9504	23.7554	3.21237	18.8266	4.87794
15.25	0.891129	64.0248	22.578	16.9619	56.2161	20.2795	1.48447
21.6507	45	86.3323	4.83976	13.3772	24.067	93.462	8.98441
13.2172	27.9092	15.749	1.66882	17.2039	145.993	21.2169	2.36777
74.9529	36.2188	12.5067	2.62332	12.0663	5.26225	7.43495	0.223301
20.3647	23.2634	12.1609	176.763	19.7021	5.10208	158.08	18.5637
11.6966	2.01068	8.88732	2.1831	12.7013	152.704	12.8445	2.16722
11.3195	0.827068	14.5267	7.25514	65.1003	11.5486	14.4809	65.4427
64.4558	8.02827	13.2047	184.233	53.3862	54.6398	24.5954	1.63248
25.9856	8.14368	28.0179	38.3587	41.5575	35.0774	82.0976	30.5
51.62	1.10533	25.1055	71.2764	13.9119	4.80818	15.4505	1.42125
98.7287	2.33698	43.2605	1.73301	57.7377	2.46548	15.5907	1.33953
11.9683	49.4313	21.5187	7.92991	16.7482	100.367	15.056	142.668
32.2326	7.59472	12.2236	22.354	12.2726	1.3313	19.1912	163.66
14.3975	51.2636	9.9761	186.552	11.3552	2.23077	15.4977	7.53935
13.7824	12.7068	11.1682	0.834835	12.5198	0.882838	10.4204	83.2776
14.7469	90.1257	15.3407	1.22397	13.059	138.628	13.6055	0.92052
14.059	0.742925	10.7359	35.4548	8.50823	106.163	12.8	72.8577
12.6975	4.54335	105.932	0.761006	15.0931	8.7166	13.7376	2.3453
44.5452	1.08145	17.1732	9.29756	14.7168	1.12389	13.5081	202.355
31.3863	9.74893	12.1329	78.6284	16.0376	94.3917	20.0142	108.137
14.2456	0.765018	9.90126	1.02334	15.6959	191.597	15.442	1.25679
78.3144	38.1443	12.2096	7.18413	15.2325	47.1825	17.1404	165.082
15.423	5.53803	12.3873	23.9797	11.4139	121.254	17.5142	2.03239
62.8695	0.801567	12.5398	188.243	12.89	0.768333	89.3631	1.73487
43.3728	4.44836	15.2748	91.5264	17.5128	118.747	72.3628	15.8539
10.6415	43.905	74.8178	9.39362	13.7158	13.3544	18.8509	1.15167
22.9739	6.06426	13.6657	37.6065	25.7102	6.07219	15.6833	174.725
92.1409	4.57045	16.3892	11.4478	22.0076	4.56489	37.549	29.1669
32.3981	49.243	12.5887	5.1831	32.9901	10.958	57.8227	5.83946
13.5232	180.692	29.8813	19.5411	15.2635	44.4838	26.0263	1.64912
12.2511	1.77642	9.88839	183.253	10.0616	11.8645	26.3481	14.878
18.6886	6.83559	11.4864	0.891156	12.6419	34.7041	14.3913	9.07729
88.0976	5.41215	32.4841	1.07331	13.9194	1.21955	12.7043	50.4838
15.383	0.635849	35.6683	11.1877	13.2665	13.8879	12.9393	141.137
51.3641	83.9854	86.9519	6.65137	16.6148	4.48816	14.3763	113.756
16.2445	30.0636	10.6564	7.58301	18.4483	0.991667	70.6901	22.8305
114.926	24.7692	31.5746	30.8284	21.9321	1.37859	31.0423	112.042
25.1063	135.734	81.0692	15.0508	13.8689	153.473	13.5541	146.461
15.4068	63.4449	12.0781	128.234	28.4212	61.9989	19.3798	9.31743
52.6099	9.70905	10.5574	0.523923	13.3918	6.10685	44.3962	13.3019
10.5933	89.1899	102.208	7.87461	14.7763	72.1461	19.4936	197.638
13.5402	146.626	16.2391	5.92777	22.1642	65.5224	10.2337	185.073
13.0187	1.12032	14.9154	1.57022	15.4346	4.3107	17.6066	7.78279
20.4522	16.9716	12.8014	88.2365	12.6124	1.07692	15.7097	50.9443
99.4163	4.55502	21.5801	44.0245	18.3883	6.57629	107.999	77.2701
11.6962	3.27004	10.9455	1.00272	102.385	17.3407	16.5536	2.13519
13.9275	0.550725	9.84906	2.45283	26.1038	54.5962	14.3311	2.78268
10.8824	80.7511	15.8209	5.28856	12.9277	1.43972	36.7804	2.7587
22.1295	27.6891	30.0178	28.425	24.4973	38.0495	20.4916	1.44578
25.656	1.87335	11.1166	3.3965	19.7349	46.196	13.127	45.8683
13.669	0.723592	10.2244	15.4683	18.1623	87.7869	11.7641	184.146
62.9466	74.2025	13.3288	81.2009	13.6898	1.52145	7.59216	0.0901961
13.5238	123.151	10.6698	6.36074	39.9835	129.055	18.7586	68.798
12.7204	117.268	10.6917	1.21241	21.0579	1.19349	74.9751	2.20998
11.163	1.91849	75.279	0.789969	12.2416	32.6544	11.0976	74.3293
11.5687	21.1229	9.43684	0.964912	13.8683	1.88889	106.202	25.0038
42.2778	2.34815	101.109	41.4519	13.8392	51.1754	37.5077	51.3231
13.0289	144.85	55.7976	66.7015	86.2569	14.0872	16.1212	1.19284
15.5706	147.268	16.6194	48	12.8652	2.3	40.3818	1.12273
37.6912	2.52101	24.1612	1.54132	15.8146	128.639	16.7549	1.35992
51.5677	0.719562	16.9513	13.7389	13.7039	34.8388	125.852	1.08431
16.3661	9.67358	9.63158	20.6842	39.3675	15.2607	16.5092	9.65327
11.0034	193.438	53.0946	3.7147	15.9911	29.3333	15.7467	2.34498
11.6315	1.31897	8.2	0.401695	47.6236	17.2655	12.3238	184.327
13.9833	96.8854	9.19037	29.0717	143.939	2.86282	12.7404	13.6194
16.4586	34.4162	9.56747	0.715342	12.7061	117.505	14.4936	68.2404
72.6633	0.853061	22.8553	35.3816	50.2137	26.335	19.1703	49.0879
28.1847	21.1348	11.5034	0.590476	12.8929	47.1504	77.5551	1.73061
12.7518	0.827251	29.9745	20.5608	11.8315	51.8096	14.1292	5.94492
61.6794	0.380952	19.2	62.674	13.866	56.0057	16.9058	3.02141
30.4498	25.5236	14.846	2.20675	16.0214	10.0226	11.7923	84.1761
16.4931	51.7241	25.0633	58.7044	13.0321	61.6058	16.8973	141.357
107.45	45.5126	47.9406	2.17969	13.1507	2.1821	19.0062	3.13846
18.2619	1.3125	19.5444	11.5472	52.5438	0.772727	12.5986	1.35506
13.8975	1.23566	11.3436	31.454	10.4437	161.61	10.3904	0.47807
14.5851	114.991	37.4361	24.968	12.364	1.36842	15.5009	201.71
15.535	96.588	96.5302	26.1488	12.178	1.99494	63.2621	3.06935
14.1762	18.2642	11.0564	0.530474	36.7426	13.7152	17.7587	235.504
122.842	0.983361	21.4836	1.11679	31.0573	5.54962	14.193	77.7939
12.3052	38.6068	10.1465	23.5943	28.2462	59.2846	76.5478	0.836173
13.8344	2.10061	108.687	2.893	11.545	169.104	13.6344	117.644
13.9736	20.5683	81.0722	23.9506	12.7934	2.15232	64.1014	1.27789
11.536	2.30394	10.5877	2.69078	13.9463	18.3322	15.8768	216.045
24.4787	15.6416	18.2692	1.31631	63.8206	1.55	10.4307	71.5511
13.97	4.3833	12.3744	70.7078	23.5388	1.7907	17.6099	20.9322
37.0779	114.365	15.5685	21.2016	85.6466	3.68675	13.9604	2.86032
30.0977	16.2918	10.2545	171.921	25.4906	46.8679	17.2911	1.67722
13.2	0.603571	29.9632	41.0225	12.5425	6.06604	15.6981	14.5277
11.5833	10.4497	95.2206	66.3649	11.2065	5.64307	11.2675	136.377
12.9557	51.9178	11.2353	45.5471	43.6553	52.4435	12.2947	13.1445
45.3333	33.4911	11.512	0.57	18.4978	12.12	14.7822	8.57926
17.4324	16.3586	63.5385	1.48438	14.0965	103.178	14.9619	1.09299
14.9878	235.42	9.52462	128.211	10.328	5.82667	13.2386	1.07221
126.998	0.874477	10.7425	1.3931	63.6632	4.21406	12.3227	0.86255
10.9014	0.884354	12.8787	0.702517	24.7444	93.4119	26.2611	2.95575
11.5045	2.22342	9.62393	79.2009	12.1585	6.23862	11.6497	0.742287
10.2586	3.44867	11.9244	81.6759	13.8706	33.3585	11.5169	72.7445
11.5187	20.4091	13.4015	2.59846	35.4297	80.1222	35.4448	62.6426
11.2847	3.63504	25.0747	12.2776	8.86398	0.261965	106.189	6.46316
16.481	0.842726	13.6573	11.7259	12.6015	3.71264	27.9432	100.475
15.9248	3.99373	26.2456	6.51916	13.4672	38.471	13.4146	4.47264
15.047	214.121	17.4277	0.669431	12.5818	1.08036	14.0424	10.942
27.2992	6.82609	41.1832	106.519	78.4607	26.269	163.33	2.05263
11.5746	57.7042	80.2585	26.964	63.4066	18.601	18.9577	1.01168
14.4039	0.73399	27.9977	4.61628	13.7383	99.3428	26.7387	1.52613
27.7947	54.0478	8.37643	1.23574	11.7121	78.0835	148.05	62.4624
13.3803	0.682093	29.0195	1.49513	18.5335	0.784119	23.5199	1.90271
46.7974	18.2883	18.1087	147.866	113.484	49.749	51.9395	2.61987
55.6247	23.0822	30.1929	14.4738	11.9474	2.68842	114.159	14.7169
36.5204	87.0709	11.4643	3.95635	54.2563	37.7487	68.2925	89.0395
13.7635	138.228	11.6643	7.61751	11.0172	89.9862	11.3996	0.981413
21.5872	0.472064	27.3267	0.99505	48.7379	1.36688	12.3602	108.878
13.3974	169.377	13.862	97.6926	46.4887	14.6176	123.771	51.0197
12.4603	5.9161	10.3132	28.8966	39.3333	3.8	25.3648	59.3705
12.7685	61.5417	11.1877	3.57854	30.0881	15.4406	42.1518	1.66492
11.8171	4.70206	12.5924	0.749469	21.0082	72.1025	12.4433	5.61431
14.2936	0.577982	20.0785	138.319	12.0831	2.64371	24.2331	3.59079
14.6244	4.33258	100.461	19.0563	13.1769	1.30083	13.3818	89.7738
13	18.3214	11.0856	98.8226	25.8871	69.5694	22.3023	136.844
74.8614	17.2329	12.3006	147.557	15.069	51.9655	116.02	29.8817
44.0156	124.462	14.915	2.36437	10.2493	4.76454	21.441	1.41292
16.3777	123.612	57.9967	1.25166	17.9467	67.0328	125.758	21.5472
15.7353	1.13682	18.3394	69.2798	74.6816	0.810056	168.18	35.5067
11.3256	6.25581	10.0488	59.051	16.8655	108.794	20.4005	67.7471
16.6237	0.989247	27.7283	26.4258	23.53	8.768	19.475	7.45
21.6038	81.2458	13.0554	1.64308	24.9958	6.22176	25.762	60.5925
12.5	0.943262	12.0116	0.795824	10.9418	1.87354	89.3201	11.236
15.0107	7.22913	9.88593	1.34601	32.2625	18.3558	164.788	1.84615
32.0842	5.62871	24.6104	1.18558	20.2678	90.16	21.021	1.78711
14.7593	41.0373	28.2903	32.6774	16.2	138.849	27.2047	65.2865
19.4167	1.13605	12.0553	2.09213	21.3597	5.49748	13.6738	5.01292
11.0656	0.625821	11.6163	0.584302	11.9699	54.6967	25.4372	1.50418
20.6065	1.59783	10.4621	147.621	12.9268	233.324	19.2117	1.03377
71.2355	3.20652	22.7462	1.06346	14.3685	25.431	28.5638	10.4095
18.4321	1.34615	11.9531	0.771875	11.6137	0.510903	13.4945	0.983636
11.6037	139.3	9.35383	59.069	39.25	63.1928	14.0775	14.3528
12.4761	1.86702	11.3539	25.6461	14.6703	3.81471	12.7538	107.765
16.3969	91.4562	13.8592	1.32852	92.6117	15.8913	14.287	187.408
11.0317	73.7287	26.6678	49.2576	103.92	30.0134	12.6506	52.8045
12.3527	2.90829	12.7677	1.03226	13.8831	202.932	16.052	30.6306
80.1787	2.66303	9.70598	10.985	10.8673	6.36493	14.2235	5.42322
12.8119	0.816832	33.8021	2.76042	10.5299	193.228	60.2017	25.0417
46.4497	53.1464	59.5664	4.85288	12.0872	0.857835	29.5967	3.21881
12.8755	27.7349	22.1031	93.3146	10	105.195	58.3164	7.53516
13.4112	4.3843	11.3124	181.216	46.3511	2.42586	66.8412	8.17697
12.6146	2.41463	12.3649	51.6282	42.016	62.5818	40.9139	64.4536
12.0283	70.8357	13.1744	0.967593	13.685	35.7504	11.2212	0.923218
80.5409	34.0783	11.72	1.18545	11.1762	0.725404	12.1667	8.32883
57.9873	18.38	10.883	4.22248	20.0098	65.7003	140.891	19.057
66.3511	42.5784	11.7277	0.826506	48.2874	2.76923	28.7496	3.43703
25.4688	3.44156	21.9713	5.93949	11.8	0.498276	15.1864	160.321
15.2619	9.92857	9.3254	0.351852	15.1232	136.715	11.8415	1.52681
88.9268	23.6306	14.464	74.58	12.4606	26.1252	14.1847	0.824627
25.8423	3.91361	10.5726	74.8434	13.1527	84.9642	12.4656	1.34192
57.2507	50.4245	46.7152	24.6588	13.6519	123.743	11.4587	9.62246
12.0457	0.899543	9.82034	48.2933	28.1478	1.53608	15.3189	109.293
14.3213	73.0859	47.7649	3.6753	99.0725	1.16062	13.7735	102.457
16.7632	60.8684	14.3591	1.04301	41.8366	1.75346	18.5227	2.16126
14.9116	59.5102	15.1367	53.0767	20.3362	89.5	40.8275	117.811
14.4924	220.289	11.6984	0.998536	88.0773	1.15451	22.8905	31.5071
67.7081	1.07868	10.4939	22.0709	41.5227	32.432	16.4374	71.138
17.3722	13.9791	8.94969	0.641509	60.4942	58.2788	10.8917	27.15
17.9113	1.76147	15.1058	9.79849	16.7513	135.595	27.186	6.63757
10.7683	0.342857	11.5569	123.456	11.9315	2.35616	18.3311	1.99344
12.9929	124.682	9.59712	202.063	19.2394	4.30585	121.716	1.16452
13.0216	0.632035	36.8489	44.0288	14.6142	26.2817	16.2775	129.458
90.3619	35.358	11.515	40.8206	12.8433	7.34	22.4634	80.5111
27.0678	27.5025	11.895	175.647	13.1329	219.401	85.5528	106.671
14.8051	0.638116	10.9095	1.31347	12.405	21.9221	15.8397	63.7229
27.3029	0.687296	25.0917	74.6953	21.6692	38.6192	14.4	1.52267
14.6246	0.89916	21.8086	115.941	7.21429	46.2214	108.093	2.37151
14.6901	155.953	10.3907	63.8341	12.9333	0.834286	14.4	5.7
12.4496	80.5735	13.3206	0.750433	11.6474	150.416	11.3482	0.587744
15.25	2.64894	13.749	175.119	12.0965	6.89575	146.367	48.1498
15.2301	0.669617	10.375	1.06169	43.6481	208.127	11.5645	156.673
15.0828	83.1017	11.6499	0.793451	111.998	1.47619	68.7935	2.27371
22.6352	16.1333	55.5593	1.08305	54.7625	17.1572	14.7701	104.394
30.4	49.1927	87.77	26.5932	12.9035	10.7763	12.6169	0.961039
22.1778	1.70476	97.8923	21.5369	128.532	4.87538	14.0824	17.8226
24.9077	0.626923	111.41	6.27289	11.4497	3.67063	21.1018	2.41185
15.1173	1.91258	10.3146	2.31463	56.1585	70.9507	24.2047	1.50394
29.9689	0.34472	109.151	48.8467	81.6054	5.78798	100.066	5.58852
26.7851	11.6171	74.2944	45.0067	13.8965	0.903529	12.3767	183.14
12.6232	17.6653	12.4949	0.794297	12.1506	0.649746	16.5339	54.8316
8.9396	37.6711	24.5492	12.0591	25.3729	46.0121	10.8568	1.15049
12.4129	0.613839	10.7072	41.3757	13.2197	59.5323	32.8598	19.8974
17.5125	3.55	17.7171	23.2603	15.3353	106.347	10.1475	53.2235
13.4778	6.93111	27.3674	66.0979	15.7424	20.4419	12.5502	2.09862
66.5896	47.7771	22.6889	18.8556	28.6196	48.3043	14.7915	4.01992
122.466	1.27113	16.1647	57.9581	42.657	39.2543	13.6834	80.0831
71.1426	4.91549	11.7415	4.20732	12.9384	199.941	11.117	0.664894
142.83	84.0557	12.0733	3.57759	12.1678	221.694	22.3012	66.6988
13.8566	0.576923	14.4078	45.9471	13.8792	3.25278	21.5899	65.212
11.739	6.15355	10.059	20.6442	60.8814	16.719	19.6704	1.25442
10.116	2.72099	10.8354	124.716	31.1781	0.923077	23.3246	41.731
11.5642	29.8024	114.226	44.2948	15.9108	10.3386	14.8033	53.1987
13.1477	32.2205	10.6797	10.4093	13.9605	10.2551	15.8021	1.24742
14.6366	1	9.77405	2.73893	10.4671	1.13288	38.4626	1.52362
16.2254	46.0852	10.6084	38.3105	11.1704	2.20037	40.5784	2.47227
16.2032	28.7968	30.2719	4.31961	13.9438	3.83369	13.7423	60.0923
17.3713	10.0065	11.1697	0.733577	12.0868	91.5303	14.1936	18.0872
102.997	20.2681	9.55459	32.8559	14.2822	42.361	20.5471	139.809
13.0442	64.4558	12.2232	16.0429	13.9013	1.3133	108.181	15.4857
18.0096	160.441	27.934	20.781	12.1764	211.308	25.5511	2.01324
12.1884	64.0709	10.3662	39.207	26.3411	141.837	15.4648	82.2535
12.4277	213.084	12.873	2.08167	18.5415	12.8073	49.4563	0.963245
12.4008	0.988095	20.36	16.9986	11.2009	38.8251	15.6676	1.69341
139.397	37.0781	11.5947	0.705036	12.4825	0.631004	16.7186	0.856913
40.165	44.2437	37.0749	2.5478	12.0693	0.761905	139.688	53.3326
26.5576	74.7459	118.372	13.3704	11.4319	3.74419	16.0954	136.176
12.5024	1.49763	124.273	1.52524	11.86	205.15	11.7365	106.97
12.0029	16.3471	32.6564	8.33333	13.0612	10.3969	14.4327	79.927
14.8735	63.9334	11.4815	0.882155	11.4267	0.568438	10.8419	0.571691
12.8753	4.53968	10.3323	155.802	17.3786	4.82081	22.5364	2.93073
16.1111	47.1051	14.9603	3.2281	14.6489	0.772472	69.7964	11.2705
30.5806	95.4276	10.704	80.8161	14.2849	52.1243	12.8887	0.750515
12.7973	0.494305	12.2733	2.32673	12.9141	47.2271	12.3983	0.669492
44.687	1.84352	76.5677	65.9026	20.585	18.3922	11.1701	135.796
14.9404	87.0752	9.38588	36.0424	11.0462	22.7185	145.163	4.84853
14.0279	234.369	9.93126	146.166	11.5984	0.755039	16.3796	118.169
56.8364	0.766355	10.3166	178.601	22.2034	67.452	14.4618	1.17237
15.7396	90.2948	37.7355	1.29344	98.1213	30.1925	14.6794	2.1861
11.7108	0.810241	18.0231	60.421	61.5984	1.12048	13.3518	116.979
11.6252	24.1684	10.7418	158.858	14.7465	1.5593	12.25	59.2735
31.0816	102.979	13.2861	28.5867	13.7316	6.14286	39.5069	1.42382
16.9658	43.4807	13.5642	55.8288	13.3667	163.3	13.2281	1.11579
30.3134	39.7512	10.0284	68.5024	13.3603	128.148	11.0165	104.837
15.6774	0.677419	141.957	3.10197	48.9524	9.35374	15.2969	1.58168
16.2738	7.61614	13.2018	10.6145	13.3046	165.881	15.7302	120.925
48.5763	2.74474	9.46889	3.10667	106.015	5.20865	104.986	50.0333
30.6672	0.871875	10.6837	127.994	18.2959	13.4218	18.788	2.07609
19.3838	1.82241	45.2333	14.3	110.273	0.71875	12.1397	0.737813
56.7685	6.16582	9.34409	27.1425	12.1117	1.21682	16.2286	27.1959
14.9188	28.0075	9.625	0.610197	19.6193	2.0217	27.5	0.830435
17.4857	0.693157	10.3757	1.83551	52.7544	39.6646	17.0381	0.901015
14.2411	103.289	32.7881	17.1419	43.5436	20.0604	18.2969	2.51528
21.0385	2.73504	14.5404	3.45588	13.4372	1.03102	16.4538	107.232
11.9265	1.15	9.36962	212.643	12.379	56.6303	15.5504	6.52137
37.7152	130.18	9.54028	33.4471	14.0475	1.96976	13.7171	141.131
57.1544	0.378947	10.9139	114.657	14.3841	214.753	12.443	2.87919
84.222	0.748879	11.4148	0.70418	14.4024	3.65089	14.6463	60.5755
20.7407	23.903	10.3622	3.43604	11.5119	0.782738	116.213	20.4504
22.6205	37.4744	21.0678	19.5375	83.6398	9.72948	18.5465	2.84554
14.4701	2.78856	12.6638	59.8255	11.3152	15.3053	16.0119	81.8929
11.797	9.07263	11.6227	68.2084	30.3201	16.1976	163.921	2.24618
12.1361	84.466	9.97474	198.084	15.4328	137.69	12.6849	119.019
12.0361	18.6923	85.8525	7.30678	35.8403	10.4664	12.942	0.947464
14.7831	1.20154	111.065	33.9472	14.0471	152.541	58.9531	40.6938
49.5656	1.0536	11.2549	18.2974	44.7576	35.9937	14.5783	1.23132
14.9827	156.299	32.4461	10.2868	10.4773	83.679	15.11	2.02062
13.3212	42.8477	8.94737	5.62679	67.8	7.46667	11.9857	19.8057
18.6271	3.89855	68.5193	39.8261	15.5836	59.8076	62.0428	41.1984
15.0086	0.686695	36.5922	1.51955	78.2705	17.6493	13.7515	117.19
110.907	3.17034	14.9333	12.5852	11.2059	222.43	20.4009	68.7995
14.0819	26.7875	36.299	12.9312	14.0738	5.38745	17.004	32.3087
14.4868	9.17105	14.8147	1.10425	33.7641	93.5545	13.4662	0.758007
15.7451	26.2747	96.6427	25.5139	11.0724	12.5716	12.2053	2.58937
12.6006	131.019	12.2189	136.866	48.9531	2.11502	11.6055	0.785059
11.038	101.324	43.2805	59.4512	21.7762	105.005	17.5844	1.80844
11.4627	1.6903	11.3802	102.492	12.5854	0.705795	93.6176	53.1364
33.1859	0.760223	46.2934	115.181	12.081	4.08979	24.812	79.6725
20.4139	1.28635	46.5171	9.03422	56.546	3.69139	15.5814	248.61
12.6282	78.6677	94.81	2.54148	69.0993	2.69853	17.5192	235.132
85.9417	15.1125	11.2486	176.34	13.4029	69.4286	17.5269	53.9431
44.315	12.9897	11.9397	15.9455	39.8065	8.24946	34.94	174.654
12.9719	83.494	35.0188	1.0815	11.384	0.683853	16.2983	3.89773
11.5413	6.17067	26.7164	47.9627	12.4778	18.6453	14.7908	15.2215
14.5674	8.94858	9.91901	0.387324	31.1886	84.997	17.1905	124.89
14.2462	1.03647	10.7861	2.78109	15.0259	64.6652	18.8198	1.2669
13.4127	66.6529	12.3152	0.776504	15.4551	1.23135	13.1838	3.55856
10.9022	4.13174	63.6212	6.42729	11.2195	10.6742	120.524	13.6997
12.261	170.518	138.323	4.86891	15.5884	190.094	123.266	17.7326
60.1524	4.36	53.8235	3.27981	48.1086	39.3647	12.4833	1.16852
11.3947	5.07895	13.5744	127.361	13.1368	2.30293	14.3885	1.40286
47.7713	1.19433	30.4371	2.48	16.2585	1.11385	19.1426	152.761
67.1627	60.8609	26.0959	4.54521	11.8	3.96271	20.1931	30.7929
12.1068	166.803	9.78629	72.5551	112.283	68.381	84.4614	79.2554
10.1217	0.805921	10.2934	4.53628	44	5.89181	12.6163	15.3738
9.94261	12.8191	77.8328	8.75	12.8532	73.6078	8.48491	0.508621
50.5872	25.717	11.6761	7.75157	11.8412	0.809403	15.2432	114.112
18.1599	144.569	11.9732	97.2682	24.3716	2.60856	12.1277	100.582
25.4692	1.92357	24.6955	22.9896	45.9614	18.9132	119.861	4.67382
11.3869	1.26131	26.4925	10.66	31.1494	2.48701	17.4186	0.806798
11.3554	0.701786	21.016	53.2602	12.2439	1.0453	15.1742	113.548
13.8949	1.85051	8.93569	134.326	11.977	2.13298	12.0736	10.1164
18.0595	103.037	10.75	0.813559	14.3457	127.407	16.9451	8.36187
17.5297	37.7891	12.0833	5.16	14.0323	8.87683	13.1932	121.311
15.4169	0.752443	10.2239	83.3881	12.6639	3.40134	13.9889	181.188
45.6121	28.5379	10.2963	97.3771	15.7689	3.83549	15.7167	1.94559
11.015	43.5161	16.1274	28.0283	14.4582	214.132	19.2108	1.16733
12.0018	0.586022	22.7866	5.89097	9.25352	1.46948	14.0365	148.729
15.0148	38.8252	11.1661	2.90459	14.0317	27.629	14.7877	9.10123
25.6422	6.57346	45.6065	50.6509	12.7168	44.5047	20.5558	0.847716
13.3838	1.26761	61.085	55.4946	12.3388	77.5592	22.3314	1.64857
12.1409	187.432	114.761	45.8174	11.641	1.89291	42.3715	2.2486
13.4733	0.820896	24.1937	1.36937	13.406	64.9449	36.1957	36.2304
16.2835	0.622768	104.324	16.3002	38.0483	1.57704	24.5576	63.0564
14.4665	0.997972	10.0342	2.23173	14.1733	0.976667	75.6852	14.8114
102.145	3.92844	11.135	8.89845	13.8959	215.71	18.8517	4.02967
10.6816	79.3453	69.8854	1.57585	14.6106	1.13717	15.7536	34.7161
11.9425	0.833333	11.0861	3.32911	31.188	1.57265	120.536	14.8066
38.0698	3.3907	53.0296	35.0785	18.379	73.9209	12.651	151.052
11.9474	28.0583	9.83774	2.60755	12.7574	110.73	84.4864	9.20623
11.7774	4.31304	10.034	0.62585	14.5137	0.735948	61.8482	42.4457
11.8698	61.2367	11.2749	11.148	32.5294	29.0045	16.4981	161.886
14.6535	0.662281	13.216	0.797909	21.9628	53.0831	12.6889	18.5753
24.1779	5.45	23.5352	0.981582	27.0768	10.9735	15.6693	15.5291
18.9918	77.5873	10.4067	1.63212	12.372	0.929878	164.778	8.98
11.9224	0.609756	102.857	13.5054	11.4917	22.5833	12.3412	0.866469
12.307	11.9193	12.2538	5.04082	16.4582	5.53455	61.2115	6.07692
11.0496	22.6851	12.2484	0.730361	10.5049	0.543974	12.5904	0.909574
38.2462	21.464	13.8467	106.356	12.6401	3.35165	28.8122	49.7741
16.1908	0.731656	24.1618	56.4757	11.3402	168.024	104.991	12.7064
11.3795	37.1676	19.4612	184.936	67.0457	8.48642	13.6138	3.26122
10.8216	0.529046	10.6214	13.2036	12.0325	0.678862	15.1956	125.653
14.3947	0.547368	13.4671	0.864336	12.6809	0.72591	36.3668	0.570201
39.3028	16.1748	62.7904	32.1649	29.385	36.0469	14.2597	59.6802
21.814	32.6186	7.75494	53.6364	92.1172	63.4736	170.6	53.3857
13.8792	1.52788	10.619	2.87785	12.8437	1.09305	131.079	2.03093
20.9284	0.736573	11.2681	154.102	9.51297	2.31556	16.3018	44.8155
15.8125	16.9228	53.6643	1.82126	12.8285	3.6888	13.6091	125.049
11.9009	40.3411	10.8259	83.1607	12.2745	93.7602	17.5703	43.0643
51.5388	46.5094	9.53556	0.723333	11.2153	98.3215	18.1593	6.89556
16.4769	35.7187	12.5469	74.6236	79.8562	0.770548	105.881	1.28954
27.8922	1.57621	35.5337	52.8282	46.5954	34.3487	19.5473	97.6292
26.9271	20.8033	16.2688	61.1772	12.3309	4.60217	167.91	9.24215
10.2172	0.44504	89.3125	2.04526	10.5191	4.32551	18.4134	21.0925
13.46	58.586	120.584	1.49622	24.1745	0.985106	13.4866	198.73
17.95	4.42414	26.0422	30.1477	14.0837	0.920319	16.4934	0.804749
11.8068	20.2968	9.81218	0.539763	11.3728	148.524	96.6163	3.38149
17.4564	35.1821	9.43236	63.47	12.2667	156.975	41.986	6.8377
39.1049	112.384	10.1099	9.01947	10.3377	99.2642	23.7248	8.08019
48.9309	25.8204	13.0781	7.43429	24.9965	129.16	20.3517	1.46789
12.1096	9.43124	14.8014	1.00231	11.4469	3.22626	13.3386	0.795455
10.9134	96.1129	63.1106	110.361	13.9695	107.668	12.9329	0.819788
14	213.252	12.7198	148.588	11.8053	157.803	10.2452	100.803
18.8432	12.2494	10.9147	8.63524	14.8623	69.8877	25.2944	1.34632
11.8393	2.45312	37.6182	88.8832	10.2914	0.786096	18.8605	69.4787
11.0196	3.37588	14.3434	42.478	15.8746	154.264	19.4121	13.6767
27.8129	0.430216	15.3952	8.62199	53.6496	40.4258	19.2275	107.721
14.1354	7.84726	11.9662	0.823308	66.1578	50.5007	69.0409	29.9404
16.8784	1.90138	12.6093	11.1006	16.4796	72.4052	11.526	1.23792
19.6543	2.94238	10.0292	1.4519	12.5533	0.719626	20.8478	3.57612
12.3129	198.221	11.4172	11.0506	12.4149	215.078	26.6964	95.0386
17.2312	2.56156	10.5296	38.3196	11.7822	4.79111	140.517	6.77323
11.0267	0.507064	11.5185	144.495	12.5732	127.497	23.5239	1.78011
12.5112	4.45436	9.08402	15.0676	12.1683	0.859972	22.033	7.8177
23.4609	35.7174	9.3526	0.32659	13.9713	0.770774	16.8415	1.24709
10.6699	114.08	39.1974	0.904971	12.7937	2.83595	153.417	63.7465
33.5395	30.0555	19.4067	36.19	13.4636	80.4238	21.4066	5.14215
13.0132	93.4079	12.0611	23.4229	11.7835	1.53473	15.4972	36.2372
15.7389	60.5584	12.7799	0.632075	12.2831	1.70241	64.891	1.56015
48.6719	3.86875	72.7098	6.44812	14.2595	129.121	11.5921	0.881579
11.8832	8.92701	9.13636	17.4587	15.1433	2.25305	13.3387	5.54251
13.852	0.533207	26.1364	1.70682	53.8839	0.772321	13.2221	1.05516
20.7403	9.75138	32.8883	2.15559	24.348	24.5526	16.3178	81.0437
73.4617	14.8962	86.8344	0.840959	18.3266	65.9422	55.0815	18.8002
14.8976	63.9366	10.7133	6.6993	12.4884	0.782946	14.3094	132.215
24.3837	3.30814	10.2524	25.1206	11.5363	1.08772	73.9662	2.32476
11.4958	0.51269	32.0296	26.9892	21.1765	37.6443	22.9854	2.80126
23.0362	43.3529	26.4579	37.6716	20.0914	95.9364	23.8041	13.4519
12.5821	0.75365	10.6709	6.71203	74.3005	4.49468	16.2944	3.21242
16.5809	0.926829	19.4533	18.199	55.1711	0.976974	17.8673	15.6919
11.8192	4.48122	10.7661	58.8508	44.3006	3.1966	28.5162	76.6899
67.4402	42.7027	11.8697	79.515	11.2801	171.019	13.485	135.137
12.5418	2.683	11.0335	0.901674	55.6653	1.475	89.0894	6.78354
12.2041	118.413	9.05779	0.796482	29.0459	0.947297	19.7116	88.2648
13.775	166.47	14.2018	1.02905	12.0456	25.5165	17.0751	1.16524
79.1144	48.7034	21.6227	9.97028	13.5633	197.419	16.2933	3.624
11.3089	1.30435	10.5139	3.5038	12.5977	208.759	12.0678	62.096
129.372	1.67033	130.958	1.31801	13.898	0.907104	29.8436	110.078
17.4463	82.6328	12.7289	134.314	48.8993	2.6194	16.4967	1.24013
14.7507	1.12464	11.6771	26.1193	19.817	13.8571	17.2793	1.49099
12.5031	1.32854	10.3469	89.5714	12.6268	1.11722	17.1645	2.26645
24.8453	76.8968	9.74425	200.165	11.3461	10.4674	13.0674	7.92908
11.6943	7.8	10.5209	86.8163	12.8068	1.31944	13.4814	2.37771
34.4622	1.10137	12.1354	106.236	12.6944	0.772118	17.2989	2.8437
54.277	30.592	9.72448	17.5944	12.7853	99.3614	14.4507	162.908
21.6023	1.69302	14.2727	1.40909	13.38	12.2467	17.0922	13.2872
15.2238	1.72994	12.9087	2.31669	14.3133	75.4217	12.781	76.5752
106.562	13.4053	12.0505	0.705495	23.0448	2.07201	15.7148	167.633
21.4238	13.3	13.9296	3.93521	13.9671	0.779605	13.3303	167.51
14.2995	112.291	11.7664	0.934211	37.683	4.32474	17.2851	25.874
22.2298	1.35484	147.908	2.50164	13.841	79.0065	19.4323	1.39677
29.7261	5.72468	20.587	51.751	97.8529	56.3644	16.863	242.518
11.1213	0.849372	9.68454	130.899	15.7357	0.945137	14.9948	1.68729
12.7468	0.485232	9.29478	123.093	13.4521	148.644	19.3483	1.15845
15.6678	81.2347	9.40637	1.06773	67.5113	13.2312	19.3064	75.8266
13.3175	65.3996	14.3169	72.3891	98.3816	1.11994	12.2736	1.01927
15.2769	162.545	10.7455	74.3869	13.9122	52.4535	14.3088	40.0651
14.9953	34.6901	9.49911	194.13	11.9012	0.616867	112.632	22.0962
15.1694	0.687755	8.62397	0.214876	12.4716	139.77	38.1221	3.78362
11.9201	0.710583	10.4908	0.495063	10.9357	231.604	112.386	18.8541
13.0494	5.46508	17.6176	80.6534	29.2912	5.77711	83.0282	102.459
11.7934	63.4641	10.4452	1.09493	62.1377	128.113	78.2915	86.1688
26.0167	16.3813	13.295	8.09006	18.5037	14.1236	18.9037	58.4954
30.0671	28.6678	10.792	40.3139	12.0091	112.17	131.372	4.13015
9.80369	67.4572	39.1762	54.6054	12.19	3.85663	56.9008	0.607438
10.9968	84.8626	10.1176	14.4476	12.0436	129.331	16.7	131.748
24.1463	10.2149	11.262	51.4061	31.204	0.731343	30.4224	79.2343
11.0479	1.58466	34.1511	3.90647	31.6657	52.2463	74.9924	79.7879
16.8502	52.2622	43.1966	0.786469	11.7926	1.2454	14.3507	6.26018
15.0751	108.958	115.638	5.15932	14.8182	183.178	21.4887	114.743
11.0891	0.614599	21.6275	105.493	55.4134	1.49117	22.0136	3.26796
15.9673	21.6538	9.36029	1.83971	13.7682	1.45251	18.9461	151.202
15.6782	110.144	9.70294	9.98791	20.3535	108.932	19.63	219.174
25.572	3.00123	12.0011	101.578	11.1818	10.1955	23.2239	2.14552
16.4535	2.16543	12.6516	1.77869	17.9937	239.829	17.4325	2.82669
20.2842	1.24421	12.6356	83.5441	14.0447	2.65562	16.0139	1.39721
20.0251	0.924596	12.0149	4.23383	68.0375	13.4754	13.2316	0.998613
38.5926	4.0463	11.755	0.669516	12.3829	0.647619	13.1657	5.29905
15.5989	0.707124	10.7268	5.23659	12.5709	16.31	11.1888	0.697552
17.7827	68.7264	24.6546	8.45842	33.7275	2.18263	14.2171	50.4236
11.7557	13.4482	40.9968	129.88	12.7427	1.3444	16.3063	3.74869
75.4422	16.2714	10.6876	46.4717	40.3345	46.8451	17.9862	8.01554
16.3566	115.848	46.5198	0.841492	14.8776	2.39241	17.8438	6.85479
14.4072	0.889157	18.9047	0.985525	25.5106	107.843	20.8803	8.86268
97.4773	7.02479	10.721	43.1944	26.5502	6.11776	13.8904	58.3509
20.0104	12.0725	7.98913	115.036	44.5696	66.0295	14.2458	22.8705
12.0277	6.05545	9.41406	0.691406	13.2311	1.25843	8.7451	1.03137
10.7614	74.3263	12.165	35.7315	13.9878	31.2567	17.4756	9.40554
14.1134	62.7958	12.4629	0.609672	9.73872	21.9361	14.3656	96.1957
14.1878	2.25566	138.473	0.938628	12.3468	1.15054	22.2796	1.52851
90.2598	1.33333	10.3538	61.5913	11.6312	0.563718	18.2099	3.793
52.5342	35.8393	89.2791	0.818428	13.3956	107.671	18.9548	156.471
24.4206	0.45279	11.0146	1.01754	11.8006	0.870717	10.0285	11.7331
12.9299	0.547771	21.3514	4.2039	13.8689	1.14634	19.4257	1.90149
17.3887	71.815	30.1692	59.7613	20.3524	19.3257	20.5711	109.225
12.6312	86.1344	9.97315	19.8671	16.4511	79.5924	21.6641	61.8147
23.0896	3.52239	13.213	1.33478	12.0624	1.56492	15.9351	75.3579
14.0153	7.48659	11.4009	3.92658	11.5612	9.02687	30.1117	96.0544
12.7786	116.157	10.4912	0.618375	44.4503	4.4327	12.1954	170.015
11.7609	33.3737	111.468	3.17325	132.523	12.1159	10.7698	0.727838
23.359	0.698006	20.2571	21.5047	12.913	2.10326	11.1035	169.768
109.478	41.4057	11.1691	110.95	89.6291	11.8012	16.0183	97.2385
20.5285	25.0285	12.0849	23.2752	12.8755	53.1171	13.997	4.43491
21.4469	31.7854	10.9678	0.815951	13.4534	1.53712	48.037	114.703
26.722	60.5234	31.9496	34.9265	12.0077	0.762712	18.1084	2.23996
13.2453	0.707547	50.8955	1.19209	13.4591	0.90566	122.762	2.15603
44.985	69.1532	40.1408	24.7557	17.1059	10.0714	12.7259	17.6795
49.5706	7.48949	13.9583	101.276	14.0039	21.9144	136.775	34.1625
12.8287	2.31673	10.2889	0.631083	10.8052	54.7706	59.8641	5.31794
13.8541	0.635193	23.7843	0.672269	17.1225	2.16443	21.8581	11.3785
129.192	5.62717	29.9501	38.041	13.6467	1.01927	13.4541	0.832021
101.533	1.53474	10.3691	141.954	22.4278	68.2772	48.1419	2.12473
15.0632	15.7579	11.1475	21.4754	9.94444	143.786	24.1705	139.739
31.2936	23.7092	11.158	0.647399	10.7451	6.36132	167.878	13.6397
12.4186	2.09492	8.79661	96.0551	82.3463	28.532	9.93154	29.6259
11.5566	18.5232	11.3191	197.497	13.7315	3.86111	45.6804	2.28744
13.3464	24.2887	9.88254	0.393651	14.2427	5.98326	13.643	1.5643
10.6863	1.19118	10.0083	1.35149	11.9975	7.45363	13.9723	108.386
49.3792	9.46806	10.5806	1.35674	14	1.01176	16.4945	50.0343
10.8365	53.8113	27.3204	2.13592	12.1577	51.2928	11.2621	0.586895
22.8662	1.07023	11.0449	0.762821	12.7054	222.427	14.0526	77.3325
12.0859	153.666	11.4215	0.83682	13.3966	173.685	19.2004	1.49809
18.3481	3.19143	12.425	1.14556	12.1219	238.95	17.6899	46.9332
15.5465	1.06072	11.233	65.5194	31.8295	55.6445	13.8222	98.7278
14.5517	22.6144	20.7173	1.67845	86.8112	18.1285	17.8123	106.539
61.0758	21.3272	18.9739	4.70261	11.5009	0.96648	34.5226	27.6753
11.9145	33.9671	14.1287	3.69831	12.4755	0.702454	13.169	1.84495
10.0542	5.08333	73.4961	1.23184	12.6991	3.02087	12.0926	155.379
65.441	1.35674	14.1634	0.866667	10.6229	0.661616	123.248	1.29179
12.2139	56.2219	29.6163	14.2074	24.5239	6.47508	15.8031	68.9181
11.1362	0.666667	28.7898	36.972	124.372	8.39249	15.5863	203.062
10.9248	1.12526	13.8054	98.6156	29.9502	2.4458	21.1761	81.9261
11.8357	110.484	60.3174	5.08383	67.4675	3.62662	16.2417	0.774092
69.9333	31.447	11.9935	1.85413	12.1847	9.54504	20.148	1.84539
48.0165	52.2096	124.089	1.07937	17.0335	11.7081	50.8192	1.68421
13.6793	97.1758	11.9783	0.828402	17.0984	134.035	17.4909	124.247
110.521	1.94803	62.5703	1.70938	22.2768	5.52083	14.4857	3.92834
39.4031	37.1674	14.1761	16.5209	11.6792	1.73004	13.9204	83.2861
89.3441	14.5376	11.3404	0.834337	12.5433	1.30709	14.3788	9.23593
20.9864	10.9303	27.8065	54.638	11.8059	0.582418	26.7422	5.80273
12.4819	179.492	15.3665	37.9239	13.769	154.884	22.6877	219.073
27.811	5.25915	12.3945	1.1723	13.0879	4.82563	13.4745	198.6
13.0749	42.2233	11.0858	33.3393	13.0528	0.841689	14.2118	4.05749
10.4078	3.81553	96.9844	30.6044	11.6972	7.03611	147.129	1.30476
12.9087	11.5419	56.9146	1.13499	15.8617	95.3788	24.9862	1.51381
13.9014	9.89085	20.525	86.9107	12.2792	0.8	14.3828	178.394
19.2088	18.7861	12.4354	1.32536	12.4055	69.8045	17.4314	1.75429
37.6584	19.3168	26.441	1.65422	71.2706	1.72468	13.7618	4.50284
25.375	5.24653	11.2888	35.3362	10.6796	0.621359	186.128	1.33615
22.0283	1.89107	17.6981	4.22727	10.2677	1.00328	11.532	0.918367
15.4662	0.891892	10.3581	1.80441	29.5242	6.54248	43.2706	16.6125
126.834	40.0066	44.0171	57.5286	12.989	1.68646	13.2209	1.28836
13.4095	155.416	25.2459	20.3719	11.8163	1.10204	15.2482	212.05
13.6117	192.883	30.7316	74.5474	21.3113	126.126	13.2819	3.04847
14.1305	0.766544	10.0945	90.6142	14.0152	53.9781	15.7139	1.54533
146.107	1.32787	10.3727	0.461255	12.4821	0.971939	11.7436	26.1568
94.5605	14.3524	24.0595	108.238	100.468	1.03602	17.399	0.995074
51.8051	32.6868	16.904	57.0381	24.8192	9.20536	16.4941	5.71765
10.4255	36.9882	10.6732	95.3132	11.1555	7.66908	10.3698	0.527331
62.3853	1.34706	10.9336	0.576763	46.9857	9.04031	21.8777	3.02394
11.3726	217.045	9.78162	1.16649	13.2936	28.8234	14.3322	1.21818
109.325	24.8599	13.9351	1.07531	16.4037	89.5296	18.9858	3.7331
87.4991	36.1829	109.009	72.1568	12.3142	156.573	24.2143	176.01
11.5089	164.852	10.0747	0.793103	13.0391	3.71094	22.905	1.4498
12.6869	3.14486	12.6624	1.68503	12.064	109.735	61.8905	67.4392
15.3488	17.6976	9.2871	78.3323	45.5738	15.808	19.5705	58.5407
59.6242	17.9901	10.919	16.331	55.3435	5.1127	13.4834	1.00554
13.2222	1.16558	10.5994	0.614458	31.9196	53.9742	16.8868	80.3711
115.972	0.974217	11.1737	49.0568	88.8525	1.04147	12.9084	179.76
19.3172	3.72168	19.9966	1.58418	14.2744	2.36154	12.0563	0.796043
14.4621	153.488	10.0784	49.0414	11.1811	77.5108	21.4357	37.419
85.6838	1.37072	10.4216	139.093	12.9106	2.82683	13.9663	55.1188
17.063	93.1357	11.1376	1.22783	12.6076	4.83228	10.8553	95.6585
14.035	0.622568	13.1461	1.50617	11.6319	0.815233	16.7433	16.9928
27.1103	4.43772	14.6748	4.81715	15.9803	19.3766	9.99281	1.40432
10.2703	1.34122	13.5662	1.61187	12.4475	98.7854	13.8953	70.875
14.4781	171.497	10.6794	1.42899	14.0172	49.058	38.0645	52.8815
101.16	2.61925	10.7505	0.502012	68.1915	7.71214	19.3342	5.58082
11.4786	0.529412	16.9886	1.21429	12.8393	29.6316	97.0267	25.8193
12.3232	0.663774	12.419	2.60563	26.2241	21.6774	15.832	11.1017
13.771	140.15	18.2721	16.4853	10.9893	130.154	15.0296	8.86166
94.9776	9.06332	112.202	0.995699	12.2971	197.083	13.3716	14.8479
34.2752	13.5144	11.1178	102.011	38.172	104.934	11.7324	147.081
12.1022	0.678832	11.3883	3.11675	12.1893	2.01214	11.2724	102.776
12.6237	63.5237	10.8692	167.557	11.462	0.975194	13.0187	24.9836
58.6352	48.9795	12.7941	42.2034	9.62671	1.05993	24.3959	10.1864
12.7749	9.78917	10.4822	16.263	12.7756	1.13019	14.1316	1.04511
11.8639	0.470297	10.8431	0.586011	18.0788	0.86722	22.5421	93.212
11.2947	0.68	10.4264	0.921268	13.6737	63.9979	70.6833	3.44902
12.8364	48.2699	37.5098	1.17556	10.8853	12.4368	19.2496	8.38736
29.8805	9.5401	15.0675	139.683	11.8703	103.737	10.6027	0.671141
13.4791	6.47117	10.6471	1.32636	15.8364	79.2323	55.4376	55.228
25.8275	0.916376	60.8451	47.1686	15.096	75.8656	157.736	17.0311
19.3056	2.14899	10.5776	146.13	12.9467	1.07	18.6322	1.21016
69.9114	25.2977	18.5578	21.6389	9.42593	50.838	18.3908	8.39279
12.4203	81.9919	11.1092	2.05602	21.3778	18.7355	31.2154	17.5822
16.3693	6.23022	44.1047	8.99605	15.5476	1.58482	14.1564	26.4532
14.0902	3.32172	38.2829	1.64729	13.4327	3.62981	9.59938	35.8385
13.8996	0.911417	47.2878	35.5385	13.1897	139.854	14.7722	1.77215
10.6904	5.63389	10.3761	37.5596	12.2675	214.095	64.0818	3.33004
12.3479	1.77336	12.6252	95.9146	11.2345	0.818584	24.0179	2.8152
12.6	10.8036	136.701	17.5494	14.9082	73.1953	17.6763	3.47254
13.1583	0.631263	27.0825	1.69454	12.6032	87.9312	13.6501	0.887728
10.7737	6.66667	11.4296	44.4914	16.3251	95.0441	23.8078	29.9724
13.7675	10.4276	10.9173	193.375	8.86913	22.8121	21.4255	132.429
10.9293	59.1463	10.5263	0.569659	13.8715	88.6981	52.4914	31.5317
13.7718	21.2262	10.2444	1.23175	10.9832	17.1062	17.6267	1.43164
15.3656	0.863208	11.6179	1.18919	14.9504	1.29155	17.5488	20.3232
13.5296	205.005	11.019	4.77051	32.8754	34.205	21.1273	1.00398
13.9917	100.492	66.3293	6.80136	14.0725	1.72464	16.5086	5.24857
12.9248	188.554	12.8067	3.68067	10.4763	5.6725	12.1669	1.10681
14.0237	36.0868	8.59732	1.5906	11.8571	10.1439	21.2303	118.108
48.5904	98.2922	12.2897	32.1495	13.3003	0.942492	14.5516	38.4892
29.656	45.6881	9.29901	117.833	13.6421	1.41579	12.5696	0.773734
17.5276	1.78095	10.5	0.48855	49.1452	17.0419	91.8092	2.70611
14.7579	83.6811	10.027	115.358	12.3804	0.75	17.2356	19.3352
17.5308	18.4744	13.0724	1.00452	20.4324	71.6486	13.5542	78.9932
12.1106	2.66332	31.5019	91.8365	12.0996	0.902655	13.9552	15.3433
16.3252	116.954	10.2123	0.585616	12.1497	1.08005	24.6332	15.3846
13.7093	47.9147	9.29	0.4425	16.038	0.78481	21.4033	93.1811
11.0738	3.31879	14.6064	2.09574	12.5387	46.6804	69.0762	1.50952
12.0982	152.04	45.6723	1.12696	13.602	1.85552	35.8627	2.34859
11.4142	6.66946	24.5846	48.2954	11.7455	90.491	14.0954	0.816794
13.5583	141.412	15.1343	1.07176	12.1503	3.54924	14.2801	1.98151
12.514	0.63871	10.3524	11.9871	12.3445	13.3487	12.7901	1.18771
19.9249	0.921965	12.3032	3.3155	12.0972	24.9653	17.2678	218.927
12.0713	134.503	25.6909	22.772	12.1751	2.14286	12.3211	0.867647
133.4	32.8207	21.336	44.7368	11.4377	1.26957	39.565	99.3503
54.125	4.72289	37.205	1.42246	20.3424	1.90819	11.9224	117.34
11.5739	40.9087	16.3416	1.54336	11.9197	1.37094	11.3366	0.647249
13.9195	0.872727	11.4181	1.39639	12.387	3.25	8.35349	0.395349
13.5608	0.907295	38.2597	2.54721	10.994	1.11012	24.0055	81.1308
31.4122	0.887991	9.41838	0.485597	11.7948	1.69403	17.6369	13.7039
12.2243	85.9974	11.8147	39.3507	14.7418	1.34432	14.159	144.386
22.8834	1.14286	8.75854	23.5831	12.3958	44.72	128.942	74.0936
17.5854	57.8397	15.7157	160.982	24.5511	5.9905	17.7262	5.04762
10.9854	0.65122	20.5945	7.29528	13.7085	1.2904	14.0259	36.9589
18.7683	50.7367	11.6971	0.831731	11.2338	65.2319	31.4027	1.35838
13.7797	64.1271	11.2109	0.594249	35.7336	1.63464	13.512	0.933735
10.5117	74.4416	15.3821	28.4827	33.4334	2.09927	13.5007	152.263
67.252	0.262295	10.4272	10.3883	10.3385	11.3657	12.1689	1.34667
11.5783	2.61823	21.4339	27.1189	15.1941	21.27	15.9959	70.965
12.4486	55.1694	11.4622	8.29333	15.0917	59.0128	44.5283	76.2679
163.376	36.5971	135.106	1.1909	13.8658	32.9079	10.6913	71.5251
125.425	11.3223	11.8033	0.698613	62.959	2.52416	16.5732	129.529
11.8657	157.457	15.1927	90.8014	51.2324	1.15294	16.0075	108.592
12.2293	100.246	13.7463	0.735608	41.3673	0.826031	21.055	69.461
14.0493	0.810855	11.6496	0.753719	20.5275	30.3244	63.129	1.7621
26.1419	75.7555	11.9311	1.72613	14.0026	80.4615	15.3207	0.753321
52.6608	33.4784	31.4825	16.4627	12.5467	179.879	40.0343	76.6124
78.0065	7.80163	13.8681	15.3852	12.1762	3.65625	18.4851	5.28315
12.9343	140.624	13.4324	1.47647	10.8578	1.05963	15.231	127.204
37.5902	14.5808	20.9327	10.4439	17.0849	108.726	24.243	76.2961
54.8779	36.079	12.4386	66.391	12.1231	2.43925	16.327	56.6222
147.651	6.60321	14.3209	2.22153	26.3532	99.5413	17.518	189.863
11.3256	24.4435	11.8387	6.68314	11.895	48.7263	15.0676	136.33
14	148.496	14.254	10.754	17.6547	4.55605	14.2063	4.73267
13.141	2.31118	10.9119	0.962003	14.6136	0.913838	19.0769	1.04701
106.024	7.30868	58.9712	29.7215	77.3404	20.2154	14.3612	1.55686
49.5944	12.2445	11.182	1.34709	11.1504	0.941003	13.0533	1.12556
22.9556	7.36686	10.3383	38.2045	106.373	42.7761	9.28963	138.744
72.325	19.6778	10.8533	4.94856	38.1296	27.6194	17.2325	8.80255
24.7039	1.58981	11.4768	13.4135	14.0881	69.8365	36.5056	99.0899
13.4057	1.85451	72.4929	96.2938	26.4851	28.247	18.2242	75.3535
14.3377	105.662	9.35802	9.52675	21.2414	1.03043	26.5246	59.8262
12.9498	38.6294	15.5364	7.4303	12.4677	6.07985	37.1645	1.82519
18.3774	177.192	11.5142	126.481	12.0878	99.5573	147.734	71.9795
14.0092	48.6835	71.3728	11.0896	17.0331	67.8652	11.546	190.805
11.5114	164.62	140.983	1.05085	12.33	0.792757	16.468	2.29453
98.6323	4.69892	17.6697	36.6951	15.2385	34.046	14.7303	83.9343
17.6039	0.916849	53.403	2.40302	11.5229	0.822857	15.3892	0.712264
52.2389	0.975	34.7215	79.2317	68.8559	20.5339	27.8258	43.7962
16.0506	0.688608	11.3089	2.90956	12.2191	159.389	15.6977	54.3954
33.2309	5.08439	12.5465	0.853543	15.3103	2.8359	11.0814	4.75929
49.3423	9.61477	18.6528	7.6	10.902	68.6542	13.9612	14.7396
27.3342	3.11266	9.21429	3.75397	12.2775	174.379	81.0142	89.108
10.9303	0.697115	12.7586	99.1885	7.01577	35.0189	16.9508	79.235
80.0603	2.30988	16.0559	3.93789	10.673	107.212	123.367	42.6583
16.5675	48.3036	9.07357	110.657	11.2257	141.155	19.7133	98.6727
14.3135	1.117	16.7506	1.17746	12.1535	2.27853	18.9646	140.303
12.2324	3.42615	70.6023	1.02273	13.5055	8.08426	13.8539	79.3749
15.4171	5.56571	36.1355	11.664	11.9894	84.629	13.9928	0.937725
118.613	1.00855	9.9596	0.792929	8.3663	76.348	139.077	1.00142
38.832	19.6694	36.9932	113.942	11.9938	81.2784	13.2969	159.547
12.9801	5.1426	11.7975	0.840506	12.662	161.504	88.5	1.79526
80.8277	22.2605	11.7016	3.62295	11.1784	0.878655	11.5535	3.66388
18.4108	19.4504	15.8729	23.3244	35.759	19.2189	15.7884	86.6185
40.1746	33.8617	59.1107	32.3968	153.175	1.86842	105.777	0.950704
9.85762	40.4272	46.0453	2.73438	13.594	6.48993	17.9045	197.567
26.964	44.419	10.6105	102.182	63.0938	19.4069	16.6339	98.3605
12.4915	52.8447	24.8936	11.2836	11.7591	11.7667	13.8967	0.99848
156.949	6.40145	47.6142	33.2466	11.6506	7.76895	13.1899	38.6841
28.4694	0.695271	11.5878	0.921147	43.8542	15.6429	13.3383	3.24626
13.3926	8.32593	57.5869	17.781	33.318	4.23558	13.4389	124.78
12.9274	29.4965	10.3836	1.33259	73.7054	1.38393	36.9371	32.0909
36.905	43.8843	11.0808	146.26	19.4694	47.949	127.945	77.6201
13.094	0.569231	51.7052	45.1078	12.6151	0.823344	13.5375	1.34245
12.716	7.58949	11.62	59.2568	16.4926	3.2037	12.8857	3.65943
26.2085	19.003	26.5049	63.8922	41.2586	1.01818	15.1526	100.211
12.3311	59.2282	28.8006	0.949367	13.6937	1.42384	21.7406	2.53401
29.3393	0.915916	12.283	0.779514	11.0547	125.677	19.3546	63.1623
17.7684	26.0421	17.8273	56.5465	13.6141	2.16598	11.7901	2.13404
92.5863	7.41367	16.8685	65.9009	12.2861	23.762	14.1519	1.03898
16.0623	21.2643	15.1804	2.81962	12.0831	1.09941	29.1651	5.6947
17.7201	135.458	11.2186	142.032	13.7132	4.88971	20.6833	1.7758
17.7226	0.925806	10.8605	0.591362	18.8608	117.359	64.5381	3.64939
26.5224	0.51919	12.5805	1.73563	11.5693	76.764	14.6779	1.03356
12.776	55.5363	11.2183	77.894	21.7984	92.8814	11.9515	95.5043
96.7355	5.80595	27.4978	4.09812	11.4882	154.268	13.8267	24.7667
14.458	22.645	12.9387	2.16981	12.9361	26.2489	96.4544	103.44
12.0869	1.30909	15.3127	64.3165	136.239	2.61702	24.5446	179.409
12.9622	73.8463	11.2702	2.46667	131.22	8.6974	14.3038	2.67488
12.5059	3.26953	51.0864	2.77598	12.9624	2.22183	14.7397	1.16269
11.4096	87.5479	9.46939	3.4898	10.3529	57.4114	17.7778	127.703
13.2667	2.92252	10.3255	1.07364	13.5	1.15299	80.0042	21.0905
28.5294	45.4929	10.9423	1.28862	27.8804	50.6508	16.1141	131.901
12.4964	3.53444	21.8	11.7767	13.1645	4.82258	157.815	11.3856
19.9601	13.3911	10.2577	6.14234	32.0359	26.0135	14.9127	10.3056
15.1782	3.61914	12.9532	8.01517	13.2656	96.2313	13.4495	54.4548
11.5417	48.9613	29.3377	4.80044	12.1655	172.678	35.9371	26.6906
13.875	7.60685	27.5635	2.50349	12.6166	138.036	22.2455	13.8081
13.4398	0.748359	12.1503	0.757669	31.2725	1.36232	147.656	1.04739
51.3519	2.6	11.6354	34.668	10.182	0.539615	14.6752	177.447
97.2862	4.75596	11.5326	120.213	94.1655	2.36252	15.2299	6.54259
13.0724	1.92544	11.1651	18.8742	12.5746	0.957143	108.672	1.21369
34.9198	60.4525	35.3773	14.6917	13.6033	5.02066	105.829	1.0302
24.1988	10.6575	12.0135	64.8099	12.4702	63.9249	18.5119	143.543
12.5361	93.2205	11.686	131.917	15.1522	1.14686	16.0283	197.81
38.3539	33.996	11.49	1.16143	17.559	4.14236	11.6744	109.934
77.9776	40.7776	13.9094	113.785	12.1561	3.25854	16.1571	143.281
15.0113	54.0745	12.0888	1.99228	12.8159	2.26098	33.3333	8.47418
13.9599	13.5949	12.0095	7.04183	13.6161	139.317	14.4933	1.40381
13.8171	28.2526	53.7714	44.6381	12.8637	24.6052	13.7799	51.7476
19.7995	32.9198	10.7048	0.68	12.1791	53.4726	11.9093	150.794
49.6437	87.8372	10.1942	102.622	10.3917	165.446	16.5795	31.9744
17.3776	3.90587	15.6149	66.8155	18.906	147.074	130.325	19.5237
49.9942	0.842004	15.9382	0.925354	8.98438	57.3711	18.9254	1.24422
17.8567	34.9235	11.1101	10.9848	18.1466	10.5681	28.8249	7.89862
56.4907	33.6131	9.45914	10.1401	11.6038	3.38408	15.4535	1.58592
15.0403	2.06855	12.4229	2.63664	13.7949	31.2838	18.0911	63.888
12.5352	0.690141	16.5338	74.5024	56.4752	1.83333	22.0944	1.43889
14.4213	77.3343	61.5044	1.29619	14.9588	35.2428	13.6615	9.53846
30.743	0.831325	11.1842	168.69	13.2521	2.92264	18.5395	1.59946
74.0468	23.8234	12.7965	137.789	10.1611	2.20205	13.7837	63.8136
70.6798	1.14698	36.75	0.542279	77.0987	23.1005	40.1204	69.7555
13.2535	244.011	10.2952	0.539683	10.7564	54.7564	13.3818	21.9409
76.7814	17.2878	95.2061	67.9389	31.0913	29.7679	65.5899	7.74695
12.2288	0.696252	44.9048	12.2137	78.9012	1.01497	31.6265	1.47791
11.1345	1.30448	11.3391	1.74713	13.8601	2.26598	40.7691	32.4584
121.134	0.783582	11.2117	0.745902	11.8057	2.40674	17.1866	1.69403
13.4726	6.03939	12.8095	55.7619	30.5664	9.23894	21.9558	1.34694
15.4148	87.074	11.8667	0.514943	14.3224	1.31369	102.149	69.3437
20.1151	61.5879	23.8212	13.7455	10.3829	79.1835	32.2037	199.395
28.7111	0.471557	35.9874	10.0293	11.7401	5.66887	15.1483	1.15789
10.6183	0.516129	10.6223	110.225	13.0925	172.288	15.7905	1.78723
13.4113	28.2189	28.5643	1.34423	18.5131	32.1509	17.434	78.9848
114.078	1.92718	32.1417	16.0702	35.7984	23.7066	15.9617	1.08429
10.8418	0.787109	25.1458	163.251	11.499	65.657	12.5013	84.4934
14.1388	0.919558	11.0554	138.595	11.9213	1	20.686	2.02686
13.3865	7.88139	10.2325	0.525478	11.5047	211.617	15.6568	0.765416
10.7683	1.04633	12.2878	0.830258	10.083	33.782	22.1065	2.43636
11.3249	0.620352	9.8209	0.535181	11.3684	0.934737	13.8393	158.157
12.0203	28.7739	11.5576	0.908377	21.9886	34.0952	15.5118	169.615
53.5403	7.37903	9.90876	6.25912	12.511	20.3448	36.6346	67.3082
14.2629	197.68	43.1107	7.98855	11.1045	1.95819	14.888	97.092
11.5671	1.38657	16.2837	1.15079	16.2558	3.50388	16.8056	185.03
12.2495	0.710262	9.41312	0.769137	45.5795	7.86851	20.8376	16.8846
12.5064	160.122	31.2378	52.4148	39.5487	20.2885	13.5675	10.8855
27.8458	31.8073	12.1402	159.852	12.7155	3.68328	119.801	2.62775
12.9557	19.0718	11.6986	2.65679	13.901	0.826733	19.27	7.52667
11.3029	0.578313	20.3292	4.1014	20.1471	2.54223	11.0272	134.271
36.7241	46.0788	12.4009	22.6065	12.5718	1.30081	11.1933	0.597778
113.512	1.0355	11.3402	24.1752	13.6429	116.345	17.0582	1.12671
111.709	1.94748	13.2867	1.9253	10.3995	13.5	14.6475	0.832734
11.2964	109.518	10.6542	18.5218	12.9144	10.7662	101	16.791
12.6594	3.10044	21.7051	63.4869	8.33657	83.4466	34.3034	1.5599
63.7615	0.723077	15.4745	2.41267	9.98558	51.6252	13.8445	0.914634
13.7094	0.993637	11.9721	0.863795	11.6781	7.41769	14.0737	214.468
12.3328	124.052	10.7741	68.7286	15.4873	133.174	125.508	45.0478
12.8593	4.6789	10.2792	89.0516	11.4225	96.7183	15.4209	2.61163
14.606	150.604	55.5239	2.21088	10.1484	59.0577	14.5726	70.3177
27.0964	33.6209	9.98822	28.2901	13.0246	2.07882	16.6747	27.9532
15.8971	0.725594	16.4312	92.8859	14.1282	17.213	18.3061	4.13187
169.121	3.78119	16.1923	4.32308	10.9857	0.427553	17.2176	26.0311
17.128	4.868	21.1805	5.84607	9.72062	91.6069	125.943	43.8324
139.648	0.673684	9.69444	10.2941	7.46134	27.5206	15.9268	108.034
69.4753	9.61842	9.50535	169.844	7.93281	0.448617	14.5968	36.27
12.1388	35.2521	10.3443	4.8018	12.6676	0.762178	15.5871	75.105
32.8419	1.87629	30.337	5.96543	12.4187	1.03448	99.3942	52.1992
19.5376	23.7119	13.5967	82.7524	12.0991	68.8262	17.1509	1.12895
28.6957	35.6739	11.0341	0.452906	21.528	31.2009	18.4458	1.3602
54.1804	1.07763	10.6638	0.775862	14.6036	1.83432	10.0896	0.447761
56.763	6.42889	27.453	1.60453	12.1627	50.4165	13.3961	0.834963
13.5913	131.508	12.0058	50.2993	10.2963	0.729345	14.932	1.50874
20.5627	1.70722	66.1184	1.66667	13.011	2.01654	69.2063	55.8526
19.111	24.0344	11.5857	2.15	29.7355	4.95484	104.15	1.13333
12.6324	87.6202	12.4333	4.47724	42.6233	4.83056	13.193	0.931985
12.1996	193.385	10.1034	2.92644	14.8688	8.50497	19.0071	44.3245
13.5362	177.711	15.2229	0.58651	61.3344	12.6918	120.925	14.4623
84.2246	5.04348	12.8308	1.58846	19.7317	5.25467	15.4856	224.469
11.7179	7.44872	10.4881	7.50457	11.1708	23.9331	16.7686	0.900266
15.9149	195.48	13	2.29176	39.1373	7.46891	14.0143	3.62007
11.9049	16.0312	16.8185	1.83333	18.7155	2.1841	13.5471	7.72377
24.5737	30.1873	15.3398	29.6732	11.3769	136.792	13.8929	127.143
28.422	4.97582	110.597	59.8727	11.4821	0.830703	125.396	1.76528
26.1194	2.48874	35.6885	24.2548	37.6778	10.8417	17.7186	1.12203
13.833	11.1779	8.65823	1.13924	26.2253	39.2617	13.0634	2.12358
[truncated: 4,694 more rows]

## Sheet: Midbrain_e10.5
TileScan2-1		TileScan3-1		TileScan4-1
Nfib	Edu	Nfib	Edu	Nfib	Edu
14.9239	39.8125	25.635	1.29755	16.1868	1.94946
22.527	16.112	26.5367	14.0386	17.2262	1.44444
16.7232	115.507	43.2364	41.1633	16.4771	2.36819
22.6503	31.9615	20.0567	0.855524	18.9016	1.66511
24.8812	80.4339	26.3182	30.7159	16.3883	7.86835
29.4351	1.25649	18.8272	2.04536	15.7969	67.468
21.3744	50.1185	16.4375	1.84722	29.505	8.95792
23.9517	26.9807	18.2702	1.52206	17.4462	1.74051
12.4404	0.847645	14.3777	202.968	15.3176	20.4417
26.4802	2.34243	23.3418	20.1582	15.3264	1.67888
15.1495	0.618557	26.4875	57.2135	20.9335	1.44381
33.5227	40.5497	18.538	12.0426	23.3213	1.34626
28.681	44.4192	16.1892	52.039	15.6595	1.71326
17.3447	1.13826	16.5422	53.1637	15.0897	7.16476
23.2867	22.7994	29.2103	79.5668	18.4815	1.3071
23.5961	44.0088	17.4744	10.5256	15.0189	28.3259
22.467	3.16484	15.226	166.501	23.7116	4.79181
21.3011	45.9851	16.7074	24.6268	16.3674	22.7955
26.6863	44.0647	22.2663	84.3282	22.8207	12.9481
27.621	45.1181	14.126	1.03252	24.9714	6.99184
19.0334	11.7996	41.0415	8.22893	11.9259	3.2963
22.9341	13.876	40.2925	9.02041	15.4749	1.26834
20.9181	2.80672	19.0473	4.82231	22.5844	104.182
24.7987	32.6645	17.895	4.29832	16.4409	1.3871
13.1767	0.384335	14.7048	1.25461	20.6842	160.789
22.6504	1.80488	16.8855	1.72328	16.5352	41.4422
22.8509	30.328	39.7393	3.09829	19.2654	35.3223
19.9203	22.5085	16.3052	30.2731	17.1913	1.71119
28.387	2.4774	18.0972	1.28476	23.1025	2.01259
23.2673	1.7461	36.4452	2.31957	20.6025	3.19255
20.4977	1.91502	21.1176	4.07692	14.1444	2.64706
33.3803	47.4958	16.1471	23.9312	11.0381	0.543253
18.6163	26.4358	17.1659	2.36463	17.2619	14.4113
22.1109	3.95023	28.8893	85.6593	16.9561	0.868381
28.6677	19.5498	16.2402	51.6798	16.0893	29.2615
33.245	12.4669	17.9091	42.2438	15.4974	25.2963
30.2683	2.30732	27.5664	14.9805	15.685	23.2992
20.628	176.993	19.8944	86.6246	20.098	66.7784
28.0697	1.98317	17.6222	12.8944	16.3112	1.30648
22.0551	28.2404	17.3017	223.841	17.349	25.6354
20.3984	136.135	22.1354	2.71692	19.8134	0.94403
23.3434	2.34626	16.6032	47.5194	14.7908	76.5298
39.7808	42.2685	19.1305	187.923	19.9227	12.5751
23.0551	55.7111	20.3008	2.19777	19.8263	2.45434
35.1126	8.14253	19.61	3.32988	15.1424	1.39763
26.7139	11.1186	16.6444	54.0762	12.0177	0.88189
25.2298	1.33954	16.8864	172.264	13.4198	22.2689
28.0726	41.6044	19.2055	2.56917	16.1269	1.87127
28.1738	26.0595	17.2657	2	16.7458	67.3136
22.2718	1.6556	18.4593	1.79479	15.6222	26.9079
21.0625	14.1576	19.3649	14.6943	21.5611	7.03056
21.6483	1.84322	18.7495	1.30947	15.5813	125.61
20.5864	1.55718	20.3777	12.6387	13.6965	4.04235
18.8333	108.569	16.8114	3.56098	28.2448	50.2863
20.8088	3.13971	15.9171	1.13594	22.2386	72.4591
20.9269	1.09942	16.2559	1.6129	14.4031	66.5881
20.0437	1.0765	16.6714	6.39929	18.6439	25.5227
22.5284	99.4826	17.6679	140.569	15.4241	1.35798
19.4963	1.34168	34.0954	4.75596	20.5607	29.8996
23.3476	2.34537	18.1912	4.81361	21.3691	12.4634
23.7194	70.4645	16.8532	96.7079	14.5261	1.89578
23.2634	15.8625	17.9318	149.389	16.2261	1.58261
20.576	4.30019	17.2444	129.056	16.0566	1.36478
41.2049	1.32787	14.8773	1.58149	19.931	27.0085
26.0071	86.7766	15.3104	1.20236	12.6314	0.962457
42.3434	38.8265	17.6477	1.49541	14.9967	1.83553
25.8667	1.74286	18.4184	3.79715	15.7396	7.80208
27.082	25.1844	19.1261	39.6218	15.1435	83.0298
21.7903	2.34175	30.3075	17.9369	15.4347	36.098
19.867	54.184	16.4661	1.89528	18.8955	26.5822
19.7588	18.3869	20.1667	6.75706	19.1795	1.45385
32.1985	4.84615	19.6596	8.67368	20.8542	36.3958
21.5649	69.3732	19.6519	196.563	13.5314	1.64391
25.2635	5.35679	16.8412	5.10108	15.2342	2.85586
19.1739	31.9632	16.5018	1.4058	18.7169	4.89944
23.5386	12.4614	20.1771	32.2708	13.8991	117.097
23.7819	10.5467	15.3662	35.8851	14.6462	1.61554
33.6255	5.06926	17.1845	10.8621	18.2554	13.2123
24.563	49.6723	20.7736	1.59119	14.5712	131.195
21.4164	30.242	17.6262	17.7704	14.128	144.215
21.1889	89.2097	32.6968	40.543	17.0988	5.78601
21.4865	67.948	27.0064	13.9682	15.99	63.615
20.5552	109.331	27.5653	75.5322	13.3733	1.35756
25.7201	13.2761	17.3608	28.9186	15.2511	90.7036
29.0159	2.91512	40.5764	34.0831	15.1754	40.2743
22.9494	28.4313	24.2236	28.941	13.5136	4.21196
19.7174	19.7211	27.237	57.9091	13.3893	178.395
20.7333	7.01756	41.4517	110.835	21.3782	14.6218
22.7054	50.6834	19.1583	1.42084	15.4693	3.98218
21.4015	40.8631	15.7532	12.4675	17.0319	1.67021
18.5317	70.6667	22.1805	4.29756	18.7643	1.55892
31.1121	14.1752	19.1354	2.13542	13.1971	7.29808
23.043	31.668	20.4432	1.68088	12.6667	156.821
20.2657	1.30238	16.9708	12.3396	14.4025	53.8921
20.0653	8.95064	15.6062	1.59062	15.3478	46.3547
21.3385	8.18872	37.649	30.613	21.1458	6.21228
20.6102	1.6898	18.9099	42.1021	22.2645	7.79352
20.924	57.772	17.5977	2.66538	15.536	123.271
30.2853	92.316	19.1265	9.84568	39.4436	13.1617
18.2754	17.9551	18.412	103.153	25.6464	5.7432
21.9845	84.6036	19.5033	127.515	17.3679	3.8451
27.2616	19.1392	18.0712	192.255	14.7563	7.93907
21.187	45.8466	17.7427	4.47323	12.7208	29.3362
24.1473	2.81174	43.8424	1.56226	15.9823	42.6742
27.0582	48.7743	18.255	2.09163	15.8431	236.057
25.0945	71.2231	17.6708	114.467	19.2618	1.89274
21.2581	29.3434	32.5366	37.9914	15.0953	2.83074
23.966	11.5874	17.472	3.44397	18.9151	2.07075
21.7251	83.1983	17.0019	47.1504	21.4451	44.2653
19.2022	35.1188	16.8345	69.6138	13.1573	1.33998
22.956	7.96	18.8868	3.34717	16.8651	80.3684
21.3684	15.5512	27.7845	31.4984	14.1469	4.96112
19.9363	9.92144	18.4316	50.2947	20.6744	104.866
15.7535	13.7257	17.0933	193.173	17.8926	65.0885
19.202	54.108	16.6081	60.967	31.8761	3.08407
30.8117	33.1025	21.3567	7.80337	36.5614	37.4594
21.9956	1.80294	17.4523	108.405	19.6714	99
21.789	11.7408	23.8487	1.84034	14.745	172.152
27.5369	37.7685	26.7329	55.0475	25.4463	20.8926
19.1612	17.472	16.8358	2.85634	23.7307	17.554
22.0796	239.067	23.4551	49.4959	22.2831	65.8966
21.4569	61.8646	22.2533	27.5489	13.5572	71.7654
26.0514	88.8341	18.109	102.663	25.6736	11.0606
17.6752	19.8752	17.5514	159.658	14.8596	6.41096
23.9458	28.9932	16.8371	139.314	15.2634	104.885
17.6727	1.61515	17.1485	84.4317	16.1918	44.8122
19.9521	1.80847	16.697	2.92208	27.7	62.7636
19.4114	17.14	16.2333	16.6086	14.1641	2
23.2659	5.17207	29.4915	4.62967	14.4887	8.76471
22.0268	52.9345	16.2313	68.1791	12.6983	23.4693
19.8892	23.2322	16.0071	3.07529	14.5942	3.13913
20.7751	4.84083	18.3333	2.04444	14.8598	2.96495
22.3076	10.6601	18.5818	2.01168	21.5505	50.2541
19.8519	66.4414	29.2438	5.90796	15.092	7.9801
20.8674	73.337	16.4139	5.83878	14.295	195.421
24.3174	61.1058	23.5458	6.05861	14.9368	2.06667
16.9316	1.95263	23.7479	34.5833	19.34	25.196
27.0911	31.9171	19.0272	102.25	13.4	128.996
22.1781	43.5251	16.5443	98.8157	19.8195	23.3057
21.7518	42.1365	19.5621	6.39715	12.8646	29.4729
18.3258	12.9978	16.021	8.51613	15.9484	60.988
21.4043	73.4055	16.5396	1.41367	23.9165	34.5669
23.3935	1.5	53.0605	51.3382	14.5409	54.3322
16.9666	52.4095	18.5942	10.1739	14.3102	2.28508
22.8701	3.87311	16.7468	15.5708	34.0611	39.0222
20.9048	23.0228	17.3766	140.076	20.8384	36.0939
23.4393	13.959	18.7638	74.9636	16.526	50.8575
23.84	39.8267	16.8486	1.79653	18.8675	10.5211
20.2006	29.6418	33.8338	6.65903	13.4895	96.0941
24.2568	2.10811	17.1694	2.37973	13.1865	102.816
21.4189	22.0772	16.8212	178.468	15.4745	46.9922
24.0354	5.28346	20.5738	2.46386	13.8165	75.7176
16.7547	19.3413	29.5481	79.2179	13.9094	1.74564
22.469	37.1647	27.0224	25.8818	15.493	2.03792
20.1948	46.4622	21.765	10.6935	14.691	23.309
23.4954	19.9061	16.9501	125.907	17.9037	4.10695
23.12	44.04	33.331	1.89022	12.6516	79.7645
20.688	89.632	19.6479	10.6659	13.7746	1.80467
18.9683	0.995122	19.0754	98.2487	14.1245	1.30705
19.6	149.14	20.1617	70.3447	15.7203	10.1017
20.3433	30.0991	27.9595	4.48734	14.4399	87.5841
24.6632	56.0832	17.4992	6.19334	12.7015	99.024
19.2596	19.8325	17.4331	6.08029	13.5129	1.03648
22.7599	9.38329	29.4308	9.17634	15.7411	26.9741
20.8556	36.9305	19.7474	21.0614	20.1923	45.9678
18.323	34.0543	21.0196	39.7905	23.1364	14.3935
22.1685	50.9219	26.3333	64.0038	14.0423	2.74366
19.1429	21.8333	15.265	54.3945	14.8722	34.7343
25.6459	4.22568	14.9923	9.65794	13.221	30.6373
24.6075	3.1828	17.111	10.4861	13.8416	4.71948
20.8	2.73968	56.4667	46.072	16.2651	28.5
23.0949	69.3149	15.8517	6.2726	12.5559	1.11994
18.7067	11.8533	16.5719	4.06728	13.6456	1.44444
20.6183	12.1145	17.4657	2.42625	13.2379	70.1117
22.5467	6.082	21.1171	1.82883	13.1883	14.4529
18.5074	72.2022	24.5796	21.385	12.863	9.95717
19.7735	30.0035	15.6364	3.50988	14.3188	30.8384
20.8825	15.3805	15.3009	121.65	14.1765	7.64097
19.5843	8.17815	13.807	2.23404	14.3463	8.0546
17.2744	129.118	19.4781	1.60543	16.9575	6.26797
22.3527	1.70543	15.1995	25	18.7722	13.332
28.6147	40.5118	15.2168	12.6659	17.6356	1.52889
17.9069	1.39489	35.6186	54.6361	14.398	2.37313
20.4541	190.908	16.9361	12.8427	15.2725	69.9127
19.052	18.9047	16.833	103.023	13.6727	47.3345
22.6209	7.57418	14.9138	119.688	13.1866	1.72761
22.2829	46.095	17.6517	71.2899	15.9222	4.95047
24.7933	26.9665	30.0143	30.9872	13.949	18.3061
18.2883	24.4662	21.379	32.394	15.6296	1.15278
21.8107	21.2184	19.8253	2.1179	14.5015	1.52695
19.9389	24.4334	18.7874	117.306	13.788	7.74457
22.6435	1.43316	16.7694	5.04457	14.9276	26.8767
21.4576	16.5584	14.0426	5.66098	15.7405	23.3885
19.6762	18.9187	19.1402	86.9509	16.4875	26.5625
20.9182	28.8681	17.4839	3.81855	14.7436	1.0812
19.5649	16.039	18.9474	8.50718	15.4869	26.9985
21.6558	2.75668	16.4955	27.3545	16.5294	45.5523
20.2955	88.0209	19.6831	25.4547	16.7514	56.7763
18.3515	3.47723	19.2679	3.98214	15.9235	2.80601
27.9023	45.6092	17.7407	20.8034	14.6016	4.21587
19.6317	44.3065	22.9275	27.9019	14.3078	18.9356
17.8175	62.2604	15.3962	98.4286	15.6598	44.9087
19.5839	21.1114	15.9617	12.3923	15.792	2.92199
20.2953	16.7215	17.7782	6.25139	15.1224	14.6651
21.9434	18.6452	34.5907	75.6574	14.0399	1.42572
22.4587	8.98012	15.6603	1.47438	14.2016	6.89373
17.1317	10.5783	16.2	136.676	14.2567	60.7241
20.5012	34.4068	17.0264	88.1108	13.0636	1.74091
21.738	54.2192	18.7738	4.01285	14.0863	10.8949
18.5375	16.8169	15.7432	13.6291	15.7851	1.46266
21.3222	13.5753	20.2809	66.4046	12.5826	5.09422
17.5816	105.513	21.7043	12.3438	14.0586	16.4583
23.6934	6.39255	16.0025	8.71574	16.5361	56.9583
21.199	18.692	15.3864	132.217	14.3878	200.848
19.7453	36.9925	17.3718	31.163	15.5909	1.78719
23.5714	1.93333	32.119	3.89673	17.1951	2.05366
20.0157	8.04251	16.9011	6.49465	12.8493	146.902
22.4912	6.38824	16.9727	29.3788	16.9563	6.71429
18.9889	33.3911	15.1154	6.72396	14.0068	18.3982
23.4934	49.105	17.6075	141.395	14.4713	33.1664
20.5589	4.2871	21.3722	6.22422	14.292	51.2717
22.4598	14.9807	15.8437	20.9586	12.7249	1.87702
19.3655	142.269	13.7481	1.40649	12.632	2.898
23.4952	3.31833	21.7397	5.93425	15.0485	27.6211
18.6479	22.0777	18.6088	26.8515	14.5989	2.36312
19.2822	9.55342	16.9338	1.92129	15.6193	8.05682
19.482	15.1847	18.4134	83.8939	13.0993	34.4392
20.5767	3.10224	15.8407	2.20104	14.8356	85.1389
21.2092	53.1929	33.1882	57.0213	14.4563	9.84789
21.3296	4.48392	16.9227	11.1112	17.4518	20.0221
17.8259	12.195	40.4242	2.42978	15.5882	106.312
22.3608	13.2519	16.5913	2.11311	13.5293	3.75354
20.9812	21.2375	18.5333	27.2667	16.575	29.9044
18.0327	18.4089	28.0725	71.695	13.9752	95.2432
24.555	47.4719	17.842	201.621	13.8583	1.28609
19.5793	22.688	19.7936	2.27054	12.6059	1.10482
18.7805	77.6026	16.0034	50.3851	13.054	3.58239
20.3312	113.753	18.294	59.6791	17.6147	23.0771
18.1537	9.41717	19.7945	88.1363	17.5617	9.94753
20.4541	4.35123	18.635	9.08175	14.1496	1.34957
20.6777	2.72894	17.9456	142.609	17.157	9.35495
19.8964	3.79594	23.8665	4.82461	11.8591	1.96868
21.3548	18.1003	19.0282	75.8472	13.2862	3.72464
20.2782	7.99624	19.3975	2.91483	12.5289	60.8017
17.8491	2.31187	18.43	55.9642	13.6478	61.4917
21.1636	3.15065	14.2738	2.17063	13.8583	53.4694
18.6783	6.97552	14.9886	20.4629	19.2108	9.32648
22.308	47.1483	14.9079	7.66956	16.3333	12.3927
20.0174	49.5533	17.6594	131.805	14.1908	2.20668
19.6627	36.649	16.6437	188.856	13.1732	1.02614
24.4383	29.3363	19.8452	4.22359	13.1904	8.87971
19.8599	10.5691	14.5812	6.8928	14.7584	74.7691
20.6148	22.888	20.4637	35.6815	16	2.18304
18.5115	1.1	20.2149	58.9791	12.5086	2.48857
19.75	20.9391	15.6877	1.82116	13.8508	1.05397
20.0587	31.5493	13.4436	33.1607	14.1884	93.3442
18.8729	17.7007	18.0189	140.03	13.2292	5.2627
20.8873	2.07847	17.4757	7.13269	16.1811	0.844011
18.9262	2.71311	15.9922	4.09496	17.7496	38.9171
19.136	15.6945	18.7522	2.53936	13.2457	4.48
21.634	8.92044	17.8017	87.7906	13.2743	12.0642
23.9172	31.2931	17.1235	2.09877	15.7494	34.8631
21.1423	2.05411	19.3941	25.2519	13.4073	92.3442
20.0592	17.3099	16.8257	28.112	18.5556	22.9544
18.5182	67.0182	20.7764	6.92827	13.5479	1.28493
21.6576	11.4758	15.8268	11.1027	14.4831	13.4078
18.7869	45.0689	35.0809	28.1048	12.4245	3.72245
19.1131	28.8959	34.6349	51.1609	14.6226	94.3691
22.0519	4.25962	29.842	4.94939	19.6179	30.4769
18.0349	5.42358	26.6298	20.1825	15.2779	8.14556
22.5247	57.2469	16.7942	1.86968	12.8985	1.46447
19.404	28.2825	15.1649	146.357	13.4358	10.0537
17.961	65.1383	16.6049	20.378	19.6619	34.3843
20.7551	69.3775	16.042	3.35433	12.3004	124.004
18.323	1.23602	24.6519	30.398	12.8801	5.26619
20.1629	22.3746	16.3662	39.3529	15.2241	66.4138
16.6615	40.2123	17.3592	89.9014	15.0493	119.081
17.7052	1.3097	24.3402	22.4098	14.1707	25.9155
18.5941	13.1962	17.9603	62.4392	14.6094	6.93945
18.3027	89.2781	22.3011	5.79444	11.6278	5.98033
19.4331	16.9108	16.1475	84.1497	13.3061	140.728
17.685	9.37402	16.7761	34.0463	17.4607	9.64896
20.3932	55.8977	14.8807	13.1591	14.3714	13.0773
19.0652	27.3423	23.3682	86.6531	14.427	2.22191
19.6853	2.29741	23.3333	10.1425	13.3799	46.1874
18.5339	2.74914	17.8862	9.45506	14.4595	43.5952
19.8487	19.9175	19.9555	9.71024	13.1606	1.5905
19.9152	18.7892	14.3363	20.7935	14.0304	42.8845
20.4064	1.55378	16.0338	215.406	13.4875	37.0424
17.7977	21.755	14.9756	1.70244	17.9014	33.3246
25.4477	42.8556	32.728	36.188	13.906	8.225
20.6012	188.717	17.5695	3.26158	12.8508	1.30462
19.398	26.1335	16.0967	2.09669	14.1636	1.60248
19.178	3.80945	25.3513	2.77054	17.0484	3.75194
21.1054	2.40358	18.4613	55.6084	13.129	7.1147
19.4067	15.32	16.8828	38.9128	12.8457	2.12896
18.855	29.5751	18.402	46.6334	14.4131	22.9249
20.6571	19.8927	21.8288	9.49099	16.1014	15.7971
17.9026	110.398	18.1742	2.70968	15.5751	2.84224
22.1589	1.61369	12.6431	23.3675	13.5193	242.055
19.2653	12.0677	15.7173	106.554	15.1341	15.486
18.3902	56.2664	18.5885	149.114	11.3891	2.44369
20.0777	12.2816	17.2844	34.3025	14.3021	3.29607
20.2305	69.4447	15.3287	47.1088	15.3495	3.15125
19.7241	65.4828	17.6827	7.00535	17.8623	0.760377
19.9559	3.13971	16.9662	99.8742	15.3213	42.1738
22.3209	2.65753	17.2418	35.5395	13.4364	5.95695
23.1091	1.28052	16.1875	22.175	13.6862	2.02926
18.6412	43.7487	17.4424	1.84735	12.3762	10.9069
19.8592	20.9603	19.0027	37.1499	19.2867	2.49396
21.0194	29.4194	17.743	173.441	16.3417	7.17917
16.9751	31.7069	16.6047	72.1628	16.121	2.16788
19.7894	9.70543	19.7726	1.97263	13.3044	1.70135
19.7607	18.4444	17.7357	25.8947	14.1938	4.36721
19.26	15.644	14.8775	13.3922	13.3619	13.1143
18.1008	18.2544	17.1205	36.1562	14.4111	36.8999
14.8694	0.718213	15.2158	2.62413	13.5899	7.8545
20.519	6.43287	16.8404	5.82664	13.838	23.0387
20.4296	24.6667	16.5849	5.69434	15.0379	15.4698
20.3716	6.98121	16.1144	8.35927	12.5405	125.495
20.0036	35.0927	16.9121	2.11164	15.634	37.7321
16.7719	20.2957	15.3037	52.2565	13.9664	161.078
22.0274	10.726	19.0772	106.026	12.8433	1.22977
18.7258	8.36842	17.7426	6.68977	14.0467	72.6489
17.5886	1.01833	18.2007	101.027	12.743	113.27
18.4856	5.49606	21.365	40.7928	14.7202	39.1789
20.0472	1.41026	18.0343	5.77117	16.0464	41.7565
19.1215	1.49065	15.9626	1.06609	14.4194	8.48354
21.5564	1.21455	18.7194	1.43165	14.6408	141.771
20.1531	33.7656	18.8748	2.03936	16.1522	93.2693
20.3318	1.53226	16.4852	47.5093	13.9167	41.721
19.4281	2.02676	54.875	1.70259	14.8125	7.45924
17.8582	1.68558	44.7348	5.72652	14.6245	1.88027
19.4558	28.8622	13.6925	82.0683	13.9044	20.9091
18.4895	11.5831	16.7009	1.06114	11.8062	1.21846
16.5831	110.359	30.0755	2.04009	13.9757	1.63073
18.2489	1.37991	17.6972	18.6813	15.8164	21.3711
19.1803	14.7681	14.3434	1.10101	14.3666	8.13406
18.6882	29.5289	17.6003	6.50237	14.9937	28.7286
15.8548	1.10323	17.9524	166.855	12.7347	13.0476
21.4048	1.40476	17.8037	6.52241	14.6186	63.7373
18.5275	34.6034	17.5193	84.8545	19.1504	26.4428
19.4829	49.1351	20.7549	147.967	17.5749	47.9132
20.3948	16.0983	17.5115	7.84401	12.3713	67.6931
22.3143	4.04524	42.6324	27.6434	14.5629	59.2589
20.2432	35.714	15.976	1.54452	13.2958	100.693
18.7517	28.7343	17.5929	40.774	15.0904	10.3343
19.6491	14.9501	14.5173	1.53695	13.794	147.753
18.0072	15.518	20.8463	4.76724	17.8063	3.71913
18.4535	9.73488	17.456	1.1114	12.0198	96.9505
18.0314	3.51887	14.0902	14.0615	13.2166	12.9475
19.2957	32.8015	22.3365	5.48341	14.0648	1.46114
17.7764	5.42015	15.9078	2.85447	11.5229	1.41458
19.5674	32.1539	17.3419	9.79772	12.9835	10.1132
20.5386	18.4731	16.3184	11.6211	14.1077	2.51429
20.4503	15.616	18.8372	29.7907	15.5579	56.6366
21.5281	45.7781	15.2891	2.09896	12.1098	8.00492
17.7506	1.00733	16.3676	1.93333	12.9102	13.0218
20.4986	5.12464	14.8745	173.402	16.0661	73.7471
21.361	4.16377	19.1456	90.3935	14.7442	1.96675
20.9826	34.1285	18.1469	31.2147	13.715	3.19966
19.7573	1.19903	14.8975	9.89751	13.3813	7.87658
19.4211	3.9274	15.4893	5.75536	14.4625	2.18182
20.3067	10.7773	18.4456	2.37401	15.4695	108.831
19.922	36.7829	26.4238	3.90952	12.996	8.64372
21.5432	2.60082	18.6618	35.3349	15.2237	3.03729
15.8922	1.85294	15.8887	11.3393	12.7063	12.2549
19.349	10.5545	19.1071	21.3654	14.4659	31.9021
20.2018	31.8311	16.0831	39.1957	15.6943	4.81132
19.8325	13.7183	17.4247	26.9448	15.282	26.906
20.4272	3.63608	14.1348	1.05618	12.3814	8.45116
19.9327	4.21696	18.3118	60.0275	14.3413	3.49301
17.16	1.55667	18.4263	4.6255	14.9405	5.20635
18.3805	2.19865	16.778	73.9784	15.937	2.19748
18.3319	2.19248	15.0035	1.47902	13.657	1.24802
18.2137	44.54	21.0654	1.47906	13.9635	6.17883
18.2491	41.0085	18.8423	1.71538	14.2448	3.04196
20.2068	23.4047	17.824	15.1201	17.303	7.74656
22.3881	38.4394	16.5703	33.4695	14.2537	21.7257
16.658	14.1839	17.3005	16.133	14.6083	43.7281
21.1742	36.7489	18.6556	9.67881	15.3296	65.4204
18.4429	12.2992	16.236	29.5425	10.5531	0.904762
20.4823	3.48622	16.9292	1.84741	15.7415	18.098
18.3421	5.99127	21.2522	35.8834	13.6133	1.4508
18.5101	39.5933	17.3534	7.25	15.0992	28.0587
20.7369	8.70489	16.595	1.30165	14.7771	23.1686
18.412	2.96068	15.2338	1.69577	13.5508	1.43432
20.3762	10.6073	17.598	26.1255	14.5676	3.15315
18.9883	31.4975	17.6223	44.3669	13.6499	6.91103
19.9932	10.5525	57.3385	1.56809	15.8107	67.5546
20.1273	85.5333	17.4106	41.8258	11.8006	5.02381
20.9402	34.4017	15.6441	1.60811	15.4816	4.22244
19.2224	4.54108	19.7182	3.78867	14.5744	20.5378
19.66	1.58149	16.6265	1.8253	17.0304	3.10064
18.3453	34.7428	17.6972	3.50776	14.1679	3.08271
21.6098	127.721	25.1233	121.797	14.0979	108.921
19.0164	1.83607	14.0768	1.27756	14.7437	9.72468
18.9742	7.3869	15.0593	1.21063	16.7512	2.95522
19.4266	15.2867	17.9698	1.51637	14.6222	1.91111
16.3985	4.22329	18.2527	2.78402	12.594	5.22368
18.6549	52.708	16.454	7.07619	14.7774	6.85343
15.4407	14.2486	17.8428	112.362	17.2126	3.36228
18.6562	4.33333	17.402	1.79404	14.1841	12.9552
19.2765	14.8837	14.137	123.226	12.731	43.7967
20.2831	2.19178	17.1626	1.87912	13.2793	4.76577
21.1652	7.48498	19.5184	13.8897	13.2136	48.858
19.6678	36.8348	18.6133	5.02344	13.5502	25.9122
17.9044	1.35659	13.3807	1.76376	14.3237	0.788382
16.0374	40.4346	18.7902	3.86946	11.1187	3.45203
19.2983	3.46379	15.1404	14.8985	15.7218	9.94361
21.0767	1.36508	18.6547	2.51792	13.1823	7.82624
16.7295	7.12811	16.7011	32.548	14.8321	3.36131
20.2993	83.1305	19.6232	2.0058	16.5234	2.80997
17.5101	1.02017	18.0182	1.74715	15.1593	1.07375
17.1726	13.7907	16.2068	14.4361	19.2582	24.6432
18.7062	112.464	22.2233	1.39509	14.0048	42.3923
17.7713	6.84884	20.1619	2.62652	16.6768	25.829
23.2384	95.4186	15.4873	2.1462	13.8506	167.162
20.9736	13.2716	16.7143	12.578	15.3846	4.06706
18.5311	9.49378	15.2065	20.9293	15.3975	166.192
19.7852	35.4097	16.6819	52.4223	14.6793	5.5625
21.0943	26.2804	23.9444	11.2899	12.944	3.86873
18.1678	10.5582	16.1246	2.44638	11.7903	88.6645
18.5707	9.16452	14.0978	21.0667	11.7512	64.3146
21.7391	4.71637	15.8728	6.02851	15.6018	11.275
18.8129	7.57374	16.3347	21.314	11.8163	1.47959
20.4951	14.5	16.2456	1.41404	11.9877	7.81893
19.7137	29.2702	14.9117	15.8234	13.7915	26.9146
21.4215	77.1341	15.3345	24.6376	14.1199	4.85736
20.256	6.316	17.1669	65.0101	13.4939	54.6208
18.4344	69.2978	15.157	2.573	15.16	29.1288
18.3435	1.23919	16.7899	169.08	12.0354	0.868167
19.2337	16.0941	16.962	1.68693	13.1073	12.3218
20.7627	12.9493	16.6667	1.69231	13.5345	3.55273
22.1434	10.5591	16.5524	5.49286	12.2684	15.511
20.1299	46.0514	16.046	79.7669	15.0902	2.11198
18.0297	64.0973	16.9381	20.3188	13.5211	14.4161
17.8159	6.289	18.4722	34.4228	14.3375	15.1812
17.9947	4.76316	14.9681	34.563	14.77	1.86262
19.2636	14.9457	16.3639	38.8563	11.9787	4.16844
17.915	3.38162	16.9587	2.72861	13.1536	28.3103
19.5877	9.00292	14.7318	2.69773	14.1345	2.74138
17.6982	9.3811	16.8718	6.89872	14.7416	19.3254
19.9667	5.00513	15.3316	17.3525	12.0516	1.72258
19.7976	4.66802	16.9371	55.8667	15.4635	2.53243
19.0644	70.4644	16.1018	6.94182	13.4813	57.7473
20.6159	13.9695	15.8387	22.7298	17.6187	5.65602
19.1479	24.1331	15.0919	44.894	14.0366	35.9604
21.2517	4.92936	17.6802	1.80162	13.8511	1.37943
17.7852	61.7581	15.934	1.82547	13.2075	1.7655
18.8004	6.04456	14.309	19.4924	14.5875	2.10938
19.3585	6.51608	13.9319	0.47234	13.2768	36.0823
20.1823	32.8752	16.571	7.93916	14.7143	21.0999
20.5808	9.78119	15.8678	29.2095	14.5515	3.86765
23.3225	3.35831	14.3425	14.1438	13.0573	33.0032
18.9878	6.60465	17.1707	68.4245	16.7342	5.10535
19.667	1.28742	14.2636	4.06793	16.1333	1.19556
20.3084	36.991	14.0345	198.306	12.7723	61.4308
20.8554	20.1115	13.6439	8.16201	14	83.5297
18.6529	7	16.7911	5.98646	12.3333	102.635
19.8404	6.32713	15.4615	89.213	11.7733	4.38748
19.7699	34.8479	17.4566	245.015	13.6894	2.04798
20.7346	5.98301	15.6667	2.83416	15.2072	41.9279
19.0889	17.5288	17.8257	2.19128	12.2584	2.55618
18.7304	15.0428	17.9918	110.258	15.0295	19.753
19.0896	17.7168	20.5348	14.1511	14.1395	88.0561
21.2823	82.5361	15.4763	43.3865	12.6608	14.0157
21.5661	19.983	17.9836	1.78176	13.956	1.45161
18.491	13.2515	16.7778	72.4497	15.2475	9.91137
18.6565	9.71727	18.0118	7.37915	14.2174	3.18926
21.4	202.221	25.1595	3.83621	13.7684	1.2476
19.1886	59.1914	15.8375	34.292	13.3235	7.8321
18.9216	2.92157	18.9131	66.4768	15.6502	1.59364
18.0495	1.44582	21.2225	8.20998	14.1383	26.7085
16.0717	0.726208	13.8889	66.0655	14.2659	54.1782
18.2662	7.03139	11.2323	1.01969	11.9661	29.1483
19.3685	1.50311	16.0435	1.78623	14.9258	1.80349
27.6298	6.27072	16.2989	35.6063	12.9183	10.4278
16.5389	4.02181	14.3267	1.5992	16.7942	22.6
19.2049	22.4016	16.0978	70.4732	13.8093	16.2374
21.5389	12.5225	15.1328	2.4797	16.2975	2.9915
19.0499	1.53666	16.4965	32.2214	14.2	209.222
22.1563	14.0121	15.8632	62.893	12.1715	1.222
20.8277	2.64865	17.1215	75.1878	15.8005	34.7202
21.443	90.1266	15.3164	3.45424	13.507	31.9748
20.5882	12.1405	15.3598	19.8176	16.8254	37.6633
23.0391	3.46087	16.6199	57.0886	16.4447	5.47021
21.8673	48.6314	16.6412	1.84746	13.1609	70.3503
18.1561	19.6732	16.8775	32.002	12.8631	112.566
16.8282	1.44898	16.0442	1.41593	13.2503	4.7538
20.6285	21.9876	15.1055	20.7798	15.9067	9.97333
20.9554	16.0573	14.8836	2.60317	14.6095	6.61834
18.395	16.613	16.4244	11.2779	12.1427	86.2925
19.8819	26.9279	16.0126	5.92443	12.0593	1.60803
20.7263	27.8526	16.4435	57.3304	16.32	1.36889
20.3354	10.3785	26.0769	19.9927	13.0095	53.5726
19.1821	4.22143	21.9229	16.7916	14.1392	228.446
18.2705	10.1107	15.1399	1.20522	21.2871	2.30446
17.7832	16.4312	16.7744	1.5814	16.4047	17.196
21.1565	1.60514	19.1682	6.86544	13.0239	29.6594
19.2036	2.10291	17.5865	3.28571	17.455	5.03704
20.4933	4.29828	14.8178	1.9441	17.3376	26.8682
18.4063	110.295	15.5401	1.38889	13.2545	69.0596
18.6667	1.83333	18.8076	17.2915	12.3678	73.1763
16.2267	26.6851	17.7907	45.8953	14.8582	8.03073
21.0162	10.3631	15.6806	43.6204	12.8689	24.8641
21.7898	44.8068	14.9041	1.38356	17.5805	4.57447
21.668	2.27799	15.0613	2.78552	15.2405	38.7057
21.3504	15.4527	17.8423	220.052	12.4314	20.2674
20.4867	2.44677	15.4543	4.19036	14.4687	36.1535
18.2433	2.93069	17.1744	4.42349	14.383	7.36825
21.4738	54.9607	15.8764	1.56554	13.077	22.8672
19.6941	6.68627	17.137	1.5656	15.1303	216.021
18.2597	6.07296	15.6741	11.7281	15.6513	14.5965
20.6403	22.2648	17.2504	13.4318	15.921	2.78007
20.1724	47.6724	27.6885	33.2062	16.5926	35.9293
23.157	7.15152	21.8737	18.1183	12.3497	52.6329
17.2066	1.38376	15.712	2.972	15.1995	5.83791
17.998	7.39455	13.3397	5.25815	11.6486	24.0628
20.1331	25.1911	16.7321	8.92453	14.6644	1.87126
19.9748	1.51613	16.9181	14.6637	11.8087	4.48154
18.996	5.62425	21.2313	4.13832	8.73196	6.05412
19.9801	46.5983	15.5239	29.3183	15.5318	9.52746
20.8197	31.3966	13.2267	2.06883	19.4835	7.3595
19.9625	2.39739	15.8049	90.6126	14.8443	23.8343
15.4011	165.633	19.8469	1.89383	14.6753	23.243
21.8024	20.3116	16.207	40.3333	13.2822	133.064
19.9686	39.0138	15.4318	23.9588	14.4854	41.1877
19.269	13.3384	24.6566	6.17972	13.5295	5.60692
19.6335	13.2447	19.3569	7.26367	12.3043	1.32037
20.088	4.736	17.8758	70.7543	12.9048	18.7863
21.6335	6.6372	17.4853	244.696	15.8211	5.47515
17.1135	21.1703	18.8961	4.33809	16.2462	11.603
18.3027	1.66258	15.1243	3.92541	13.6743	35.2271
21.6152	44.7352	13.9941	4.08605	13.0211	2.60269
19.4181	1.85819	17.3247	34.1042	11.6783	42.959
18.2406	27.9141	17.6491	32.6369	13.8388	67.9168
21.0619	32.2655	37.5918	9.10612	12.7626	1.21233
18.1729	3.03132	19.0656	1.7541	14.9338	31.9612
15.623	26.0369	17.2403	3.59268	16.3696	29.5
19.751	6.73061	15.3182	1.57386	15.4289	5.7113
19.4396	14.773	14.4407	14.9685	14.8028	40.25
19.4748	31.008	16.6428	3.08579	13.4814	8.44571
16.2549	2.09477	15.1141	21.8601	12.8257	43.3475
18.6849	8.65816	14.9625	62.8833	17.7558	21.685
19.1306	5.17204	17.8507	79.9479	13.1308	5.49319
20.2447	149.979	14.9878	7.70642	12.5871	3.5
20.6085	10.7488	17.3775	50.6386	12.6951	4.44078
20.0587	1.43296	15.5881	7.11321	16.9137	18.3608
30.5163	2.63353	16.1743	1.63303	11.4807	2.45614
19.625	9.9233	14.2567	6.4209	13.9653	74.1952
18.2933	5.17595	20.5709	7.66786	14.9768	7.36195
17.053	5.82781	18.0068	13.0636	12.4701	85.2363
20.2579	4.30612	16.512	6.44258	14.8599	28.2192
19.84	1.35579	14.9133	45.7678	19.0393	2.96429
18.8671	14.5652	14.9974	65.4158	16.9471	8.06801
19.5307	1.57867	14.25	20.3852	13.9325	5.3175
18.8805	3.02516	16.0952	1.85434	12.9388	67.7891
18.942	35.3868	24.994	1.86905	11.6	10.3614
20.1241	11.0552	14.901	6.03093	28.1388	1.66192
18.2478	1.95354	15.4446	13.402	11.5424	2.02119
18.7738	3.20328	15.424	19.2721	14.436	8.45946
14.3963	7.35185	14.9499	65.5388	13.6462	19.231
20.3272	5.87185	14.2101	17.4586	12.1779	5.70805
19.6121	13.635	19.7262	8.91675	13.2899	16.6218
18.962	17.924	16.5135	13.1597	17.5711	1.48171
17.9912	15.7443	19.1645	9.85965	13.8412	131.604
19.0803	3.45641	15.8096	28.6149	17.7624	9.11139
18.7751	26.0754	17.6651	3.20794	12.5206	139.985
18.2126	70.4042	14.6606	2.26423	13.3888	13.9638
18.2297	6.34928	14.6866	15.4498	15.6813	114.588
18.8585	1.01258	15.9307	28.6874	13.0167	4.40625
20.2419	12.0648	13.6083	3.2625	14.2293	5.73521
16.0256	3.03514	17.0466	2.02987	15.7117	152.225
27.1322	87.5593	17.0646	3.44646	15.3996	16.8135
21.0094	10.5282	17.6208	7.81413	14.6638	14.7379
19.3588	39.668	19.2286	20.9648	15.2036	13.5306
22.8182	28.7312	13.3578	3.90138	11.7668	105.195
20.2173	15.0975	15.9439	1.70794	12.8191	2.95392
18.3272	19.1113	14.5524	5.15864	12.7849	40.3964
20.9897	50.1517	18.1486	24.673	16.5164	8.18092
21.1269	6.50612	17.23	10.8595	16.4913	17.387
20.7818	1.46961	19.6	15.7935	13.5119	23.2203
21.3647	1.2735	14.3357	1.83392	16.2842	28.1884
21.0568	13.6875	13.6159	38.2174	14.1034	13.3699
19.1076	55.4059	13.9788	4.52866	12.2897	23.698
20.3127	32.5527	17.0577	24.4313	13.5252	10.2865
20.3699	2.67052	13.4571	53.9905	14.2205	11.1056
17.8163	39.6902	16.7982	3.74854	13.0423	24.5537
19.5311	2.07018	19.8413	88.1437	12.8515	71.2129
20.4764	30.871	14.5084	10.0607	16.0237	2.93931
20.4512	6.89484	14.8596	24.2229	14.2787	1.59314
22.6242	2.66667	16.7395	4.49476	16.3049	21.7642
16.8061	10.7495	24.129	5.01075	13.1509	4.3601
16.6486	4.20849	14.4373	1.74006	14.0525	176.802
17.745	18.5046	16.5942	16.3665	28.085	9.57833
20.3481	1.58889	13.4769	15.2595	14.343	185.21
18.3493	32.5701	21.8562	32.2826	11.729	10.972
18.881	5.85714	17.2977	9.05227	14.2929	40.4096
21.2234	42.2048	13.7328	8.11196	13.8544	2.4717
19.2762	10.2591	17.1373	2.08549	13.4722	37.3039
18.2013	19.9114	17.0198	4.72099	12.9499	5.66885
20.6883	83.8117	15.9067	18.5403	13.15	50.684
19.3456	4.44855	18.1534	1.79356	16.2085	53.7261
18.5562	12.4931	12.6818	5.31405	14.5458	103.196
18.3242	15.4725	14.9631	33.5823	13.6333	59.6045
20.1048	21.769	16.4688	2.00446	17.02	26.3937
19.5487	4.1787	18.0484	8.65054	11.4545	21.8848
21.8734	71.1439	13.5275	1.04025	12.8587	14.9102
19.9481	19.2749	14.25	22.3476	16.4866	67.747
15.54	28.2074	16.1728	55.2427	14.7688	6.55578
16.5991	10.2996	16.4128	13.0367	12.4403	129.958
16.4505	60.0021	14.6988	27.1004	12.1099	76.5142
16.8182	62.0526	15.8497	6.92657	10.856	3.80977
18.7341	15.2351	15.7138	4.56615	12.9231	57.4712
17.5281	26.9854	17.7982	24.2905	15.963	44.6628
24.89	1.65557	15.4212	9.06038	14.0311	1.82403
21.5906	21.8949	17.0609	10.3692	15.1409	14.3458
19.0036	25.4493	15.2917	4.95312	15.9489	16.2002
22.2636	34.0604	17.1851	57.6071	14.4319	35.2827
19.3464	7.76205	15.4432	37.9765	12.4765	12.4099
18.8423	6.2027	18.4502	6.24116	17.1118	2.78023
17.2032	1.42857	16.6707	46.4187	13.0136	2.80759
19.7041	12.1406	15.351	9.47354	14.0172	34.3927
20.1918	9.66939	15.8962	1.61085	12.8963	11.4039
19.1563	10.2994	19.6642	7.1577	14.4698	6.27517
19.348	3.52948	15.9495	33.8959	15.0525	2.83613
18.0637	33.0732	15.311	2.55024	15.5213	1.40631
18.5649	3.45455	14.7846	50.3632	12.8526	137.541
13.4953	0.990566	17.6481	225.964	14.0706	1.29379
16.2917	4.41667	16.3972	43.1265	13.0219	2.60625
16.2407	34.4255	15.917	1.71972	30.5721	15.0044
19.8117	1.96605	15.4301	2.7772	11.8917	91.0318
16.7564	1.87636	17.3622	23.5267	12.3792	17.3665
20.9947	1.57979	17.2067	36.9467	13.85	25.1222
19.533	6.32196	16.1921	3.1831	15.7	10.2727
17.1554	9.88048	15.7036	2.81737	14.1236	65.1745
16.8767	1.37378	10.599	0.619792	15.1892	15.9382
20.0752	1.49901	18.0775	15.3141	12.8385	0.978622
16.8337	14.2551	18.8296	184.219	14.6364	14.4062
19.3098	4.10327	16.8756	2.3894	16.1213	8.00398
21.2713	22.0795	16.75	4.68085	12.6232	35.1626
18.038	7.6087	15.7289	11.9124	12.2808	1.26154
21.5945	39.9803	15.4397	6.3355	12.9472	48.9367
15.5353	1.05394	16.6614	14.9747	13.9615	68.7811
18.528	5.35624	19.4375	4.49709	13.897	1.81116
18.4725	8.54025	16.2368	14.2603	15.3036	23.9555
19.3004	1.57014	18.4019	1.61501	15.384	8.0663
17.0586	1.87879	16.0628	14.0219	14.2342	2.29236
18.282	18.2977	14.8126	13.9297	12.778	39.759
17.7813	1.21868	14.4799	1.26769	13.6124	8.73487
18.3881	2.68037	16.9608	1.90862	13.3457	27.3757
18.1707	12.4387	17.9918	13.585	12.4121	2.91643
18.3184	12.6592	13.8871	19.1787	13.1367	55.66
20.7983	18.2182	14.5385	53.7778	14.0488	19.1366
19.8862	5.8734	12.0025	4.545	14.2698	26.5718
17.4358	97.1079	15.6143	1.93072	12.5595	11.0507
18.4182	1.67532	15.4784	1.01724	12.8188	11.0588
20.5943	7.63007	14.1337	18.3904	12.7795	63.284
20.0444	17.0515	14.8782	52.0354	15.0455	8.01653
18.8306	5.66851	14.1541	7.58562	13.7343	10.4737
18.9374	11.5702	15.7347	142.23	12.1912	39.2739
19.0217	1.51449	15.2957	24.5838	14.6263	9.0202
17.6749	1.08374	18.697	18.4636	15.9687	48.3507
20.4295	10.0718	16.4689	20.9249	12.7459	43.3246
20.2922	1.74074	16.6727	11.458	11.7704	21.8197
16.7636	21.4727	17.3891	2.1751	12.7832	12.6923
20.2032	18.9936	13.7581	40.2939	14.4292	1.93658
19.5859	15.7104	16.8581	1.50503	13.3292	28.7482
18.7169	76.7557	15.3451	2.82301	14.5072	2.29565
18.3576	3.78779	13.4494	81.677	10.8827	49.568
21.241	20.1959	17.0382	27.6113	12.1558	70.3894
16.8728	15.526	16.673	20.7583	16.4307	8.16337
19.7859	2.20767	14.0547	2.69141	12.7915	1.04858
19.3641	15.7416	15.5165	5.46435	11.6243	141.836
19.8945	13.8893	18.8663	131.939	14.7377	15.9574
19.8903	4.4345	14.7817	3.9755	12.0151	113.379
24.9504	2.6799	17.0562	168.01	11.9766	35.4006
19.7786	18.7925	17.7677	6.42424	13.4115	13.3683
18.9891	3.46827	15.0727	11.4206	15.1201	19.2143
22.6122	5.20806	18.336	38.994	11.5113	22.1753
19.7708	12.9256	15.1924	16.9606	13.9655	16.2217
17.9065	15.7991	13.723	252.196	13.009	18.2518
20.7054	4.54865	13.8531	50.3965	11.9502	40.9977
18.4691	26.4229	15.6288	41.118	13.2418	23.26
20.5378	4.28571	15.0854	37.2195	13.9607	134.596
17.5309	4.18557	29.587	4.53584	14.4817	83.248
19.6512	15.7984	14.1557	22.6847	13.7351	2.01325
17.2233	16.9015	16.7191	33.2322	12.4854	29.9098
21.1481	15.858	20.12	201.735	12.3605	85.9781
21.7063	1.4246	17.3946	6.22045	14.0939	6.72489
19.1987	3.12121	17.0054	2.72507	16.5687	10.1542
18.6395	154.929	15.7794	15.9157	12.5399	3.53374
17.198	16.609	17.0089	10.54	13.4953	20.208
20.7779	58.0536	15.341	28.3873	14.3121	62.4897
21.3838	47.738	17.3309	52.1526	13.2549	44.8049
20.4275	57.95	14.5594	5.95032	12.5424	105.015
18.1908	42.8702	15.8039	3.36111	11.8779	31.1578
21.0283	5.04348	14.6315	16.2484	12.8123	29.4841
22.0082	11.3959	15.0645	1.78637	14.9208	2.06415
17.5473	7.44776	15.9449	2.22978	12.5421	66.0583
19.6277	6.74791	17.2274	4.17604	14.7986	21.0125
17.6068	1.24272	16.9373	38.6601	13.7333	39.7014
18.8822	7.61644	22.7214	40.3184	14.7233	231.529
19.7908	2.46429	13.9468	25.1277	12.465	58.5607
19.664	4.5582	17.1445	8.2377	11.8546	1.56189
20.9395	3.76977	16.6853	2.89936	13.1069	2.80725
18.2884	3.18059	16.9424	3.18426	14.0684	22.1587
17.6824	36.7046	17.7684	11.0245	13.7543	170.8
14.1092	0.882042	15.3586	16.6034	14.6438	7.58447
18.7991	8.2936	14.7676	35.9824	13.081	16.3857
18.1281	15.4666	15.9277	2.60156	13.7199	43.9369
18.6201	1.55459	13.4047	4.21094	13.8908	45.0105
22.3844	1.69707	11.082	3.01967	14.7722	165.443
19.8857	3.0381	18.4698	3.72558	13.6632	34.8162
14.9768	3.10596	16.296	8.93141	14.3473	55.4475
19.8525	95.8731	19.4667	8.95714	14.1276	82.2415
18.3005	2.62562	14.9325	44.2754	14.7248	6.11927
18.0242	19.6618	15.8873	3.31273	14.7625	28.4232
22.1916	12.6623	16.7192	7.78082	14.1818	10.4476
20.463	56.6696	17.8404	5.21498	16.0172	21.939
19.6	1.40611	16.3408	31.0154	15.0524	21.9064
17.1518	2.5668	14.009	12.1295	13	26.4548
17.8232	6.67881	16.0049	102.404	15.3341	32.4203
19.1971	41.9517	16.1616	13.2409	13.5915	11.4451
17.5043	31.4764	16.4367	2.44277	14.3549	7.72531
18.0283	2.23522	22.1496	5.44872	13.8379	194.96
19.801	3.494	18.4343	40.3905	16.3377	14.8259
16.0514	3.74308	15.4233	6.4186	12.586	57.3158
20.5299	19.7749	17.3365	3.85577	13.4885	11.5085
17.8865	76.7528	14.9344	45.8636	11.4444	125.93
16.9749	2.23382	17.3616	52.3245	14.9362	18.682
20.1569	6.33942	13.8007	13.3217	13.277	179.717
17.9917	10.5797	17.2645	16.7839	15.5361	41.6231
19.7495	1.53908	17.6993	35.8446	12.8804	12.5859
22.214	1.84615	18.3359	34.3086	12.4985	3.81602
7.7284	0.095679	15.7609	3.95335	13.5806	21.3968
17.6676	7.80053	17.2613	3.32151	13.2848	72.347
21.4442	2.6966	16.002	2.1746	15.5091	3.08152
16.3808	1.67881	15.2708	10.3333	12.782	22.8809
18.6801	19.3341	14.7528	28.679	13.3991	16.8624
18.2479	12.0789	16.6324	15.0829	15.2853	6.48291
21.0776	30.7517	14.4314	40.8784	16.699	211.85
18.9818	76.6052	19.7177	45.6871	13.3957	62.9976
21.4785	47.0528	16.335	10.7961	11.4661	45.3496
19.4202	9.80873	14.7762	181.023	16.6922	6.17907
18.1121	33.0086	15.4065	12.8925	18.735	57.856
17.8581	27.5779	14.622	57.1622	16.1273	12.4907
21.4834	2.58278	17.1009	50.4367	13.3207	66.7259
18.0931	102.332	18.8398	6.47329	14.6272	27.0302
20.4926	2.23467	16.2266	16.054	13.263	31.9306
19.5794	2.67597	16.4965	3.80877	14.1279	37.6819
19.5439	4.96341	14.5243	7.6791	14.0697	149.954
17.5747	2.20759	14.8549	19.3472	13.8216	30.0497
19.1825	7.07184	15.0512	108.499	12.4909	42.9741
18.8967	42.4721	17.4861	201.419	14.8321	1.99753
17.1098	1.5771	19.8063	91.4222	15.476	61.1723
22.2822	1.39604	17.2693	47.8438	11.0394	4.59621
18.0489	1.76873	13.7742	26.8889	15.1837	145.62
16.8345	32.8355	12.8818	26.2306	13.6857	21.1597
20.6605	7.80338	15.1911	20.6083	12.938	74.022
8.46445	2.16588	14.2381	61.0444	12.9835	11.4102
18.7443	3.38296	16.2629	161.946	13.3902	15.7045
18.5549	1.54291	18.2973	7.74447	11.7233	5.70274
13.01	23.7612	16.5556	13.6325	13.8278	30.4924
21.596	42.6027	15.378	39.1024	15.0506	9.30368
16.0873	14.6983	17.4578	3.86445	15.5443	33.3049
17.3968	32.6134	16.3507	9.27826	15.2675	2.27792
19.9279	1.76353	15.9956	102.978	11.9677	10.0415
17.8927	68.4802	16.3718	8.83755	11.5398	66.3496
18.8982	44.4033	16.42	48.9473	13.33	27.964
19.4079	14.8355	13.4662	7.15038	13.8399	18.8659
17.816	39.8603	14.3836	0.892368	16.0205	15.8219
16.6659	65.8094	14.694	1.11356	16.4942	50.6474
15.3913	1.10766	15.825	7.06167	13.7949	11.2219
31.7955	10.9735	14.0495	97.6037	12.9863	12.6955
20.6256	58.0955	18.8276	1.81109	14.4685	13.6042
20.2166	27.0271	12.6889	4.36389	10.8885	3.15605
18.0741	14.3565	15.9468	22.8354	15.258	14.0053
20.7125	10.5542	18.9261	3.20739	13.3342	20.7487
17.6845	3.471	16.6384	4.09863	15.8973	7.59857
18.4128	7.92495	14.0955	15.2687	19.542	25.8435
19.6397	2.66912	16.8976	2.63406	14.1028	31.2163
17.0411	50.3481	14.004	1.17004	14.3371	51.5657
21.4461	149.558	15.8122	19.3469	13.8796	51.8069
19.1753	39.1753	14.9086	24.1694	13.9254	18.1818
18.8992	11.6245	16.4314	3.59944	13.2031	140.815
17.1104	12.5821	16.4444	59.9283	15.2584	44.4112
19.9277	38.6725	17.159	17.0707	13.2823	5
18.4758	1.15579	19.1726	234.94	14.3982	147.38
20.6719	13.904	15.4161	242.225	14.938	58.5559
20.5825	14.9582	16.0467	27.3102	15.443	1.47742
20.6	18.2889	17.7985	9.94207	13.2183	191.986
18.233	55.835	14.2849	60.4274	15.0535	61.4325
18.4031	1.13322	14.8854	12.3891	12.8837	11.1497
16.7577	19.8038	16.7388	48.7215	13.4564	141.819
19.2571	66.359	15.2474	33.2454	14.0321	3.85897
20.0438	23.7411	15.6404	1.7123	13.5781	29.9461
21.1883	8.60814	15.8035	35.7889	11.3533	4.72605
18.121	35.3096	13.4788	37.342	13.6274	1.17067
17.368	4.65904	17.8325	27.7685	13.5951	43.2874
19.8109	33.8605	12.0219	4.37719	13.9913	25.43
16.3674	2.33333	21.2472	10.8057	14.7255	38.3529
16.7996	1.68354	15.1364	3.54882	14.1833	58.6884
21.3532	11.0341	14.4805	1.96537	18.4701	92.9565
23.5389	32.2608	17.4781	1.23108	13.1192	4.37956
20.2699	10.1246	17.0208	11.1569	12.4849	1.6407
18.8822	3.05573	17.1901	1.72243	12.208	5.896
18.5907	35.0814	16.8618	22.0569	14.1532	3.41129
20.7641	42.0915	18.2409	3.53109	12.6953	4.49284
20.9526	3.55989	15.4008	5.33058	15.6926	6.13519
10.2076	9.33032	15.6501	23.1986	12.808	53.4364
17.9394	41.8841	15.8847	1.84211	17.425	1.93056
22.0115	16.0728	15.6063	12.1385	11.6207	4.8399
17.5465	13.1898	15.91	34.4567	13.6554	5.11628
18.7966	18.2829	15.1968	1.05071	13.6082	1.18679
18.9491	7.60901	20.8368	1.69792	13.9121	141.421
20.1089	7.62871	13.588	1.60542	14.7164	45.8891
20.5463	10.9454	16.5861	43.1386	16.5676	14.8288
18.7154	9.2619	14.0515	9.88143	12.1363	66.2996
23.4663	11.4731	16.8268	18.6143	13.9915	168.598
19.0449	8.44186	16.5674	43	15.0128	124.664
19.2738	1.96254	20.6076	15.7141	16.874	4.75835
21.6883	12.5544	14.7763	1.06393	14.0897	139.036
19.5638	24.1436	16.1526	31.0682	14.7313	21.7678
18.1821	24.1602	16.3302	4.6533	12.2577	24.7143
18.5912	9.19257	14.3644	21.0625	12.8922	21.0526
19.9978	2.53933	16.5129	5.78755	13.1006	2.40671
19.9252	2.85256	15.6652	1.15755	15.6706	59.4246
17.0363	1.08939	19.0039	2.48047	13.6792	72.171
20.5596	21.635	15.8587	5.43769	15.9965	125.196
19.712	3.31962	16.5483	3.27295	16.415	15.8322
20.9628	8.3781	15.7033	1.38995	10.9336	16.4602
17.8905	11.5672	15.8674	4.59158	13.2507	102.881
18.7615	6.62692	18.0237	3.42136	13.9238	16.0718
20.0568	69.9697	15.7569	3.81193	12.2848	24.0333
19.9237	5.81124	17.4072	2.58795	14.1069	5.14851
18.6663	33.0419	17.051	10.4954	12.4164	8.25199
18.3062	10.6348	15.0214	6.31786	14.1241	1.33759
21.3626	34.1557	15.6512	24.6151	14.124	8.74031
17.2981	8.58075	15.7517	6.46697	13.4098	9.07923
19.4603	18.1361	18.9879	13.0583	15.9813	6.68761
21.0493	31.3014	14.2931	30.7163	15.9823	3.00806
15.7531	4.61728	15.4731	154.215	10.0022	4.01336
24.4751	106.418	18.6466	2.31802	15.974	59.243
18.098	39.7061	16.4678	2.66953	12.5633	17.6873
19.8378	6.8048	15.8362	2.61207	12.2769	35.1416
19.7426	7.90099	17.3495	2.38378	12.9031	84.2655
19.7679	24.6097	16.1559	8.37037	14.436	27.8685
19.8879	4.33867	15.4819	46.0803	13.1963	1.1
19.3029	3.39769	13.8659	39.1372	17.2569	6.62091
21.1892	16.7123	13.6035	47.0019	15.0246	9.52869
19.1323	10.469	17.3606	13.512	16.3286	18.6411
20.7614	24.9684	14.8182	21.9439	12.74	3.44667
20.7877	5.96089	17.0163	6.17984	12.7092	177.329
17.4957	6.47841	13.0694	1.99369	15.1499	75.5011
18.2772	1.45924	14.8646	173.637	14.7814	13.7597
20.0599	72.7307	16.1963	1.34815	13.52	29.1471
20.1406	5.66667	17.8044	4.46556	13.7758	2.31701
17.2875	2.56667	14.1531	1.6107	15.3491	216.503
20.5184	2.12039	15.9116	5.07182	12.9183	55.7391
16.2309	12.934	22.3617	3.7146	19.8464	61.0643
10.0619	0.102167	14.8615	11.6622	12.5255	152.796
23.449	31.2287	17.4783	16.6152	14.2201	7.67303
17.5969	13.0827	15.3556	40.6104	13.2833	6.94722
21.6913	5.09836	13.4856	15.5673	13.6118	26.9428
22.0373	10.5436	15.1254	9.10847	13.5811	2.74684
19.3209	10.7179	16.8642	1.84334	12.6469	0.956873
16.344	73.7707	13.3954	47.0423	16.6154	211.854
20.2174	17.8385	15.9583	1.34444	14.1209	9.03721
19.942	22.8592	14.8067	43.2862	18.3432	11.6992
15.462	25.3084	16.9743	17.7617	13.6205	10.6939
17.9704	6.10556	14.0247	4.84259	13.1627	25.181
15.6629	8.36704	15.0625	24.7094	13.9479	50.1481
21.0918	43.0056	12.9112	1.53282	13.1171	185.903
19.5465	4.00775	13.7866	190.269	12.2308	8.66091
19.375	16.1058	12.125	200.307	13.8028	15.115
22.3641	17.7309	16.9757	3.81542	16.3672	21.3648
20.9468	1.04651	14.6471	1.37882	12.3651	11.8257
20.5909	37.8636	17.2516	12.8634	14.2462	73.8769
19.5997	9.21005	14.6973	5.79301	12.8275	52.5137
18.7753	35.0988	15.0507	2.09641	14.8537	1.55442
21.7302	33.1331	16.0212	66.0276	15.1092	13.7169
19.9566	13.0026	16.1303	6.32353	13.8679	37.6439
19.7068	6.90084	14.0478	28.1749	16.6249	27.148
20.6691	18.7358	14.5936	13.3559	12.8766	12.7727
20.1965	15.2764	16.9033	6.10535	11.5181	1.23614
19.0053	2.71011	15.0375	51.0375	13.5622	200.05
21.1183	18.293	13.811	3.15748	13.5634	3.67466
16.2773	17.9286	14.3394	7.06707	12.8725	9.32295
19.4562	60.6971	14.1816	98.7665	18.5781	27.1096
34.2706	14.6005	13.7326	2.93411	16.6434	14.0407
16.9255	2.00166	15.6132	5.60428	13.3832	19.368
21.5105	16.4118	16.3253	10.197	14.9552	215.438
20.6792	2.76012	14.3558	32.8745	15.102	15.9518
19.5012	8.30318	13.1075	5.84946	13.911	13.199
20.9234	13.323	15.118	5.04814	13.4364	121.706
18.2437	9.88172	17.5122	1.56098	13.2237	21.2023
19.3634	10.2153	15.6955	8.92771	13.0428	2.54128
8.36246	0.307443	16.4641	1.92515	13.2852	38.0595
17.1214	10.9773	19.0141	4.0338	17.2989	21.9157
19.3801	28.5054	16.7705	1.80328	14.4507	56.7237
17.1901	29.2397	15.0263	2.11754	16.1645	3.69697
19.314	56.8452	16.5751	1.61756	11.8731	2.56716
20.2551	11.2787	13.5647	8.19348	15.6014	30.3402
19.4362	1.35802	14.9428	44.3263	14.2938	30.2143
32.7321	22.0685	14.3767	139.61	13.1976	15.681
19.8488	7.55238	16.7167	62.3739	13.2698	1.24233
20.2101	12.2385	19.2409	3.44742	13.5205	2.42051
16.6231	2.36306	12.7486	22.1913	11.8084	1.40211
17.7088	9.42243	12.5469	13.0469	14.5846	11.3568
19.255	10.8416	19.3343	81.0207	17.0434	14.4453
18.8373	1.05424	15.951	47.7853	11.7859	1.43309
17.2463	8.05384	17.3763	1.84946	14.4277	8.82803
17.942	1.81696	16.3184	4.92363	14.8454	0.985507
20.6516	16.1002	21.7097	10.1429	11.0346	25.1104
20.3138	24.3498	13.7251	28.1181	13.3757	151.341
18.9472	46.8724	18.3836	1.95259	14.3205	19.735
17.4333	32.8936	18.1683	4.73614	14.3816	53.4982
16.2738	3.34558	14.8173	5.60991	12.7641	122.374
18.5384	9.53288	14.2245	0.963265	13.9089	2.25032
18.9322	18.6491	14.7271	102.644	13.8649	4.9736
20.4059	163.408	15.8397	55.6627	14.1602	19.1064
21.172	18.8471	21.9674	1.45603	13.4517	77.4549
19.4882	5.87278	17.1531	184.868	16.3321	119.131
18.3211	4.12573	14.9185	1.38533	14.4933	147.9
21.1595	23.3108	13.869	32.2708	15.8882	109.412
18.0376	16.1002	14.3599	5.27305	15.0518	3.19199
19.7543	68.0304	14.5519	1.67848	15.8196	35.4
23.8101	32.2455	15.8954	9.85284	14.5417	13.1449
17.1445	0.848341	21.5193	1.33476	13.044	3.79445
23.4307	6.58911	12.907	34.3338	14.1658	19.0649
21.453	6.59809	15.5494	3.94466	12.9831	2.36867
17.7098	5.56294	17.9283	1.70093	13.9115	1.29008
18.9501	17.4223	16.8005	75.6083	12.3623	69.3549
21.2643	6.78414	14.997	4.22492	13.4004	19.1782
18.1167	10.2303	18.9752	8.20297	12.3594	15.4021
32.7225	19.8469	13.7981	2.66197	15.018	9.86292
17.8687	14.6525	14.9773	64.8835	12.7796	54.5429
22.2648	17.0593	13.8449	4	13.5524	6.38462
20.1488	94.1419	16.7793	18.1034	19.08	15.7247
20.3242	2.03413	18.6667	1.61072	12.4567	6.77437
18.0631	24.036	17.5	10.6202	12.8622	33.9067
18.2746	28.5348	17.6885	1.45577	15.7464	21.0492
18.645	9.5225	13.8674	49.5389	12.6127	1.90318
19.1757	4.57635	14.8519	96.6707	14.2235	11.4921
18.8313	10.22	16.2079	73.8342	14.6149	67.7015
21.3762	12.6685	12.7678	1.97156	13.2457	2.18103
24.6644	4.02685	14.3134	3.93486	13.0925	1.49315
21.4799	3.47253	14.6285	51.8978	13.0605	7.28372
21.7562	6.90741	16.1343	14.3542	12.9659	1.94578
18.5558	49.4852	13.391	1.30845	17.0858	22.7153
19.4609	3.18773	13.0098	0.230392	12.2255	0.941176
15.4087	48.0841	15.7216	2.82432	12.9954	140.882
18.7406	3.65481	15.5021	3.46383	13.2841	138.531
19.3955	6.90113	15.9048	14.1012	16.0095	6.90995
16.8184	19.8386	16.4493	36.4928	13.9109	2.69059
19.6186	60.4746	24.5954	12.1323	13.4663	23.2695
18.9969	55.1254	15.6742	46.309	14.0998	1.60532
18.2096	7.85606	16.2574	45.8797	13.683	9.37388
21.0043	9.25751	15.8352	53.8085	12.3106	5.72475
20.4624	5.70809	15.4119	26.0533	14.5367	2.49333
19.551	11.2959	15.5843	1.17625	13.1851	2.28028
20.0537	13.3255	17.1456	6.97454	12.713	16.0628
18.2211	39.0207	15.1716	42.2607	16.8978	35.8235
7.46606	0.176471	14.9295	32.0587	16.7235	10.1726
20.0784	23.2493	15.2447	36.5035	13.1455	44.8655
19.8696	4.46443	12.428	30.9613	40.7568	30.1004
22.1025	47.9695	19.4253	14.0385	26.7025	10.6402
18.7624	13.5624	14.5574	2.24044	14.3231	106.837
22.4974	29.836	15.8165	10.9963	14.4901	38.9547
17.5133	25.7966	19.5112	2.25281	14.6786	1.50536
20.2292	47.5193	13.8772	5.68421	14.3246	6.81162
17.9145	12.7847	16.1414	6.73108	13.8978	114.295
22.7034	24.0541	13.8416	14.9975	14.3856	36.7026
19.9749	10.9218	15.5927	25.7987	13.2447	18.8337
19.9053	6.03669	11.9184	1.58912	13.6278	2.15789
17.928	4.93654	16.4308	2.87747	14.2254	28.9977
17.625	31.3796	12.8426	1.81341	12.4366	1.39202
18.8214	49.6464	18.8532	30.5899	13.8376	28.755
19.7935	1.59552	13.4783	3.11594	14.0352	16.8995
18.1585	5.52454	16.5657	23.9325	14.2899	9.20885
19.3102	15.341	22.1162	4.46473	12.4712	60.5545
18.2723	36.475	13.1741	1.48785	15.4252	134.908
21.1256	10.1659	16.6039	1.13333	14.5675	3.1411
19.6418	81.9471	16.8361	26.266	12.9521	1.33521
21.4824	1.66026	17.3892	3.85629	16.0881	7.79006
19.0085	3.82203	15.4592	2.74614	14.7182	3
22.3775	23.8028	17.7552	33.97	14.623	38.3195
26.3854	20.6343	18.0627	17.8529	15.3878	4.20068
19.7984	6.12648	15.5046	3.97018	17.3143	2.83297
17.7226	28.0846	15.6379	4.91379	12.8907	172.69
19.6674	4.26824	17.2212	9.40187	15.5021	43.635
16.2563	2.51582	15.057	10.4557	13.4833	81.3876
8.58362	4.92491	14.9	26.3476	15.3896	15.196
21.7076	13.8872	15.8893	4.41368	14.039	2.60272
18.7872	4.27558	18.4686	4.36771	13.9155	4.08866
17.7311	7.79651	17.0329	36.9246	13.1299	40.0779
18.0901	11.6986	14.7879	1.73485	15.6079	2.71194
18.7478	17.8884	17.147	16.6662	13.946	34.2108
20.4217	4.98913	14.0957	13.0804	12.9356	0.771596
16.615	2.2938	13.3754	2.92691	12.5967	35.907
18.9111	22.7978	14.3166	24.0126	14.7309	17.5596
20.0045	2.61607	13.1655	2.08273	11.8624	79.4495
16.6509	5.47414	18.3353	3.76093	14.5573	3.30112
19.9855	1.60772	16.5076	43.2121	13.0309	11.5953
18.4031	43.4383	16.1115	4.53846	13.6755	4.21869
18.6645	4.5114	16.8277	5.31214	12.6936	1.68274
16.6897	1.34914	20.7697	16.5576	16.494	252.945
18.1285	30.6285	14.102	5.15399	13.7621	43.6399
19.2936	3.02148	17.2007	12.868	13.9533	3.35981
19.7577	4.93515	14.495	18.4227	12.9807	33.8885
17.0099	10.5724	15.6295	2.09337	14.0962	8.90385
17.8291	192.978	14.7789	3.38945	15.3589	61.8626
18.2795	4.43594	17.2543	1.36675	13.8756	25.1667
19.6326	8.44318	21.5183	5.1913	14.2604	37.3876
27.0587	2.67339	15.6444	206.708	15.5204	1.27014
21.5609	11.7913	17.7678	1.81115	13.997	14.4222
21.7014	17.7029	13.4729	4.04862	14.4271	2.06533
17.4857	7.43143	17.5152	90.3771	15.212	1.988
20.7821	16.1245	17.9832	9.75503	14.0571	1.70099
20.8533	7.06261	15.8145	4.11273	13.751	1.75904
20.6626	17.9034	15.0021	2.60082	14.75	2.54487
16.9624	60.1241	15.3439	31.1245	13.6147	51.9828
22.7929	12.2475	15.8667	2.71111	13.6125	10.3063
18.6081	34.6299	13.514	2.84112	12.4047	6.74853
17.5459	30.2981	15.7682	23.1755	21.135	15.8623
17.9359	16.2491	14.6324	59.9614	15.3638	106.741
18.8814	2.71186	17.2791	15.9168	12.8509	98.9187
20.3427	2.8662	20.4818	10.7285	11.8716	107
20.9348	1.99034	17.539	29.0433	13.5222	3.92447
18.4498	10.9713	13.5996	2.69703	15.0593	10.726
20.1626	18.1028	16.1651	29.1333	14.7996	59.7898
21.4656	31.9656	16.8652	42.2076	14.8993	29.1199
19.4202	12.4411	16.768	82.5307	12.3881	5.78731
19.0231	18	15.865	2.78102	12.7581	28.8488
22.5014	4.77591	14.0396	1.76733	13.2016	183.589
19.9501	42.5973	13.3114	10.692	15.5329	4.58383
20.4766	24.9036	17.5646	1.93217	12.9562	1.11441
19.3595	10.0568	13.0873	1.2217	14.6765	2.6649
20.8475	12.3139	17.9509	36.3925	13.4505	4.15165
17.3836	15.2727	14.9388	1.83382	12.9158	3.32337
21.3626	1.91534	17.4464	15.8359	14.6813	34.3212
21.1437	17.8427	21.507	1.99535	13.1688	5.09283
20.0321	13.3486	17.8018	3.83871	15.7029	12.0509
17.052	38.59	17.4082	2.00729	13.185	2.2118
20.8153	4.83133	15.0551	30.8228	14.937	80.3101
18.7382	8.48886	16.7664	2.18491	12.8524	2.70173
19.1604	3.54505	17.3194	2.56269	14.5227	9.86825
17.4783	14.1784	17.2816	3.86253	16.6989	14.1648
20.4869	26.5504	15.574	2.28159	16.6484	12.712
17.6979	12.7296	15.7947	106.872	14.7419	1.45487
21.0355	30.3097	15.2318	80.9818	15.4017	1.66284
19.4072	22.7738	17.3391	78.9157	12.8325	1.6575
19.4534	12.0944	16.9447	48.2085	15.1369	2.65893
19.7137	41.8855	17.7438	20.5494	14.6081	1.07742
20.0531	8.44688	17.2875	59.275	13.7261	28.6378
17.9779	4.74908	16.434	4.71064	13.2448	54.5816
20.7456	14.7481	15.7358	35.9024	13.8341	6.68921
18.46	18.0292	15.2109	1.74113	12.7215	142.015
18.8256	6.64884	21.7321	14.5102	15.2759	18.7069
18.982	20.9496	15.9074	2.9455	12.9017	10.3776
20.8925	7.24138	16.7844	27.2385	16.0469	15.7266
16.4618	120.771	14.951	1.12449	16.0791	43.7953
20.6658	101.57	14.7844	1.98701	17.2385	61.2523
21.6236	3.50808	13.3344	2.68397	10.9322	0.923729
18.7199	2.03403	15.1935	5.57124	12.9904	26.3834
19.7527	7.1488	14.4299	20.253	14.2924	219.593
17.8092	4.29008	16.0752	2.47962	12.5767	1.48667
27.3909	2.99545	14.3429	14.6268	15.0627	6.91289
19.4505	13.1758	12.3434	1.20875	12.8407	3.06289
18.8664	60.4025	15.8071	2.40357	12.5998	61.6693
18.2237	11.9204	20.3651	5.10197	13.9184	108.477
19.1591	10.9579	17.2889	21.7467	13.4072	60.0627
18.4976	24.122	13.5074	151.648	15.0909	22.8326
15.3627	75.6609	17.2118	1.67292	14.852	215.576
17.9888	17.2292	18.2355	31.8062	14.5982	2.44457
18.8938	4.31136	13.8158	1.54825	14.1057	123.134
10.668	41.0688	17	207.729	14.4382	1.96629
19.822	8.58899	18.3733	2.76889	14.7656	90.334
17.3221	17.1473	17.0535	2.3913	14.6178	8.72075
18.329	17.8523	16.9532	41.7369	12.9881	101.884
19.356	102.152	16.1982	7.42511	12.5626	58.6357
19.6549	3.36219	18.9156	30.7078	13.7154	5.17011
21.5543	5.65429	16.9314	1.45098	12.4507	49.6714
17.1984	12.8125	15.8165	7.24916	16.8694	72.4841
18.7246	2.74396	17.0255	61.7941	13.5558	1.17417
19.5299	18.7418	17.8685	36.8243	13.2009	14
17.6884	2.37391	19.6438	27.8203	11.8495	1.21429
13.5215	94.9043	21.2615	10.6808	11.9636	79.5705
18.6732	1.53509	17.8231	5.1744	13.8969	187.011
18.6743	27.7714	15.8051	5.54292	14.7087	21.5275
16.1176	17.5986	14.4235	4.75801	11.6821	1.34768
19.2982	4.64985	13.8923	54.6094	12.2574	136.611
16.1711	37.2932	16.8333	3.75595	13.2163	114.248
22.3791	6.43023	15.8013	10.8109	13.5368	128.537
17.6448	2.23474	15.5265	26.9961	14.7315	13.2593
19.5694	4.7963	15.7814	33.6347	12.0125	8.0047
17.6729	1.53738	15.4463	23.8173	12.7824	80.9265
18.2444	1.51852	16.6916	64.0303	12.5867	2.85219
16.1055	110.688	16.228	9.64294	14.8928	3.56236
19.0387	2.53274	18.1294	74.2028	15.0997	47.874
20.8394	5.44177	15.6882	19.0244	14.5597	7.70647
19.3741	5.78314	17.2387	2.30247	13.6836	12.5273
17.0885	1.26549	18.7228	29.7974	14.9179	24.7536
16.8348	1.07917	14.0102	168.819	12.5565	109.778
21.4071	18.2964	15.0311	1.43191	15.9329	0.970845
18.1756	94.6764	17.3319	13.313	12.6622	46.0044
17.9258	7.55677	15.3463	3.3795	13.3408	1.78839
15.77	1.63898	15.8285	3.46444	14.875	29.8559
19.9683	2.22659	13.9818	3.19231	17.2275	23.4597
20.3713	9.8241	26.3765	10.1471	12.6172	41.0638
19.471	1.14493	12.3208	0.322526	12.9822	50.4342
21.7692	3.02692	17.7959	24.1972	12.4295	0.762105
18.0478	3.55337	15.0413	37.1526	13.6532	1.53831
22.988	9.54955	15.0423	18.5904	14.1931	57.721
20.8869	2.44161	16.9423	7.06319	13.5884	4.04268
15.1235	11.8717	17.084	205.887	14.4645	3.75645
17.2932	17.7094	13.2279	16.4859	13.5749	4.71366
19.2364	4.82558	19.2222	1.83007	12.8962	77.0385
19.228	17.9331	16.6156	65.9732	20.3984	2.21951
18.7839	3.50366	16.9071	42.8289	13.7988	167.219
20.5986	52.5739	15.9949	2.81013	14.699	12.0232
16.275	7.38272	16.9551	35.4618	13.9498	206.21
17.7471	10.7248	21.711	1.90909	13.1486	11.1108
19.0513	1.98289	17.7701	22.3161	15.3589	17.0174
18.7974	2.47105	16.5551	20.7768	15.2127	4.09306
19.0052	3.04861	13.5366	1.71707	11.1047	2.24806
19.2731	4.84034	15.0832	44.9104	12.5253	176.664
19.8731	109.819	15.4591	31.8131	13.6508	12.0025
19.1129	29.4736	16.5268	11.7129	12.8627	71.196
19.4294	3.83333	16.4587	17.7965	12.6046	34.2141
15.1215	0.934579	16	5.52683	14.5535	3.37076
17.9123	19.0381	19.3615	5.86486	13.3911	16.014
18.7249	64.7809	15.6667	4.36232	16.0385	25.3748
18.1413	24.5654	16.0499	4.2403	13.5136	1.41198
19.1295	11.4926	13.1264	11.3511	14.4385	7.34492
21.625	27.3089	13.3737	10.2654	11.5466	1.44216
18.8529	2.68934	16.3966	31.9831	14.0219	159.609
19.0419	10.3024	18.5696	9.04082	12.643	42.6705
18.2451	5.72981	13.9892	37.7831	15.0584	11.1777
19.3523	9.4171	16.6268	1.15789	13.6774	89.172
17.5705	1.21041	16.4304	21.1339	12.8953	1.02093
18.5	23.5142	14.4721	48.2595	11.862	4.3546
16.5484	2.77713	14.4242	25.5758	13.2438	47.5385
18.9022	5.3442	14.9681	6.07668	15.1433	11.0084
17.7581	11.2196	17.9581	250.667	15.0058	4.12403
20.1205	64.4837	18.6542	12.4378	13.2351	0.917847
20.5163	42.7549	13.4897	1.20988	12.8114	7.39014
24.3941	19.2466	17.1034	1.06067	12.8299	42.2551
19.5366	7.25784	18.8574	6.85581	14.165	25.22
16.2332	125.966	19.6918	32.4969	11.4029	4.1165
19.4683	54.002	17.4961	17.7812	12.7433	1.34867
19.0757	60.8886	16.4828	2.50575	12.6436	11.2901
20.886	12.1096	17.3947	2.82809	14.0208	21.9464
18.2477	34.9827	17.9707	6.59341	12.9151	3.75067
18.0235	2.9507	14.8049	32.0894	13.8905	2.96898
20.7507	18.6772	15.7329	3.57864	13.84	2.38
18.5137	1.72319	16.0113	16.2783	16.3273	181.986
16.8227	44.3177	17.4717	12.4363	11.952	101.556
21.2619	3.94345	16.7613	1.08602	13.5266	175.511
18.7208	42.4075	14.4183	1.13942	11.9189	11.4054
19.2632	4.69916	15.7082	2.55253	14.1121	5.52308
21.0668	8.20038	17.9932	2.125	16.9094	13.0175
20.1806	12.4783	15.062	4.39155	13.8163	13.5656
19.3462	6.05714	54.1689	19.6149	13.6471	200.132
19.1377	3.94332	15.8312	8.07273	13.8671	52.5377
20.033	32.7157	15.44	89.0662	14.3557	25.085
18.6793	4.42316	17.8176	3.61478	14.5811	1.30189
18.9873	62.7273	17.5414	3.60059	12.6938	99.2408
18.7038	25.5924	16.9644	195.98	13.4968	1.61538
20.524	1.3125	17.1225	9.02626	16.5768	2.49596
19.1892	10.9373	21.0542	1.99507	14.4632	2.2987
16.6368	1.15439	17.5647	5.44235	14.4137	14.6817
17.5279	52.969	17.8333	2.49206	11.7074	2.99563
20.9499	37.3524	13.6977	77.8698	13.8549	41.3044
18.9759	1.19036	14.68	1.99294	16.3121	26.3641
18.5724	35.8989	19.609	239.495	14.2583	37.738
20.0885	2.14583	18.0208	10.4612	13.0189	21.4696
20.0802	1.60134	18.0811	10.5598	14.1204	73.9869
20.5529	3.33333	18	9.51846	17.3962	3.1694
18.9135	19.3265	16.9537	9.08275	14.2038	43.0266
13.2995	0.542902	17.5512	22.8911	13.6962	191.596
18.7795	1.9184	16.9482	10.3871	15.2083	32.8125
21.8733	26.9452	16.0676	18.9414	13.5803	115.489
20.2483	5.72378	16.5142	6.2996	13.729	17.84
19.7628	8.57116	16.2368	17.5734	13.0686	1.89931
20.006	5.0961	15.7895	27.2807	14.0083	4.20398
19.6319	4.37757	20.1798	1.28839	14.2449	7.71236
20.8571	9.63305	25.7677	4.30101	15.2353	101.577
18.4571	99.9366	14.7839	29.5169	15.3518	2.9494
18.7112	72.5496	18.8862	32.9586	12.5016	7.23151
20.0072	9.25362	13.4479	4.28958	11.8612	11.0653
18.2976	25.3131	14.6499	2.12766	13.4991	20.6954
20.4939	42.0488	14.5093	4.34639	14.9042	21.8649
18.2992	6.65289	15.0892	126.983	13.8538	4.93846
19.3784	3.05897	19.5607	2.24289	13.78	39.974
19.3014	1.53425	18.0826	1.11504	14.4896	0.99403
20.1008	58.6403	18.8736	9.4608	15.1887	13.7606
18.3781	1.13229	17.2531	3.89184	15.0382	2.1875
17.8143	32.7821	17.8132	2.32484	15.1632	23.497
19.3573	3.20245	19.1726	9.83038	12.723	3.69484
18.8023	26.0901	18.9454	2.57563	13.3303	147.486
20.4917	24.5289	20.2786	5.54455	14.6515	6.48701
21.505	1.84488	14.3525	5.16646	13.4904	51.9679
18.4303	14.8949	17.1457	1.59382	13.5601	75.3046
16.5034	0.955056	15.3057	10.952	16.8162	7.38018
17.8493	23.089	17.5401	1.13713	14.0884	6.41594
20.633	3.03369	15.8209	13.6693	15.3424	39.5831
20.0198	1.80198	14.7667	34.95	12.6431	14.4523
18.5606	44.7762	20.3261	8.58764	13.1293	112.681
19.0801	10.6156	17.0863	1.2482	13.0481	5.66043
18.7415	16.7415	16.2052	140.828	13.9618	45.4421
20.2277	3.10949	21.382	8.32598	14.8141	35.2877
21.47	3.02146	15.2998	1.13933	15.0759	7.22126
20.2349	1.87006	15.2609	9.63748	11.616	2.8413
16.484	1.32945	17.4904	13.106	11.7546	1.83488
16.187	26.2265	20.048	6.22902	12.6157	5.54167
19.1612	15.4433	14.2165	12.7053	15.9685	8.79021
17.9861	3.96167	27.211	38.8864	14.2894	97.7179
17.3591	2.37849	21.7731	30.2072	13.2467	76.1406
17.4345	1.27363	13.8792	3.69703	15.6042	72.6755
20.0272	11.0634	16.3632	20.2762	15.7516	10.7549
21.6723	9.34454	16.1371	246.562	12.5271	15.3796
18.089	24.4397	22.3602	2.0237	14.0675	19.1646
15.4206	0.639485	16.9232	18.1107	15.5284	35.484
22.1486	14.88	16.3818	1.0541	13.9839	239.147
22.8299	4.30866	17.7491	2.43446	14.0725	8.0423
19.2	25.9391	16.3524	25.8094	15.0671	43.595
21.9763	2.67018	12.141	57.3612	14.36	17.6945
19.5717	3.35541	22.1659	10.0076	14.0667	1.77117
17.3519	26.4983	43.0395	13.9788	16.0171	5.37607
17.9829	44.0332	16.1002	9.17202	14.0196	27.1625
18.6811	26.1339	14.5581	9.34109	12.8946	1.70775
18.452	2.23922	16.503	71.5511	16.7781	9.39818
8.17035	0.872562	19.0838	15.9855	13.9228	17.6266
18.9858	2.04965	19.3671	16.7762	18.3984	8.8956
17.2411	3.4256	15.4183	15.4084	13.8239	23.1429
23.624	5.63017	15.8234	49.5249	15.216	1.47
20.5897	15.2393	18.5723	28.9452	18.4132	16.4315
17.8526	7.86409	15.8322	23.0625	13.0879	7.0157
19.7686	5.47796	15.2701	188.102	13.7289	17.0982
18.0944	13.4292	19.8433	7.68875	15.3075	53.3054
17.3155	29.4427	18.3617	16.5228	12.6384	2.15819
21.1024	1.41951	18.5942	6.59538	14.1735	6.83769
18.4282	26.7331	19.3031	3.30595	13.0371	3.97698
20.2279	23.2341	14.8347	11.3965	6.79381	0.024055
19.1237	71.2749	17.5645	11.0801	13.1533	9.2235
18.5316	1.35443	16.7775	113.08	14.8629	1.89516
18.4704	9.63763	20.9951	6.85437	12.3698	1.45858
17.2588	7.01647	15.1283	30.5226	13.1408	40.9109
20.7067	2.59333	14.5072	1.29469	13.6055	1.89152
18.7367	33.4245	18.2131	30.6417	13.7009	8.61823
18.7494	17.6803	17.2171	2.86456	12.5319	3.46667
19.1625	2.87603	22.6017	10.3333	13.7264	32.8355
19.5911	1.43131	17.9737	1.6875	14.2871	12.959
21.0701	8.23117	17.1447	18.0638	12.6169	13.9091
23.031	4.1095	18.0804	3.39871	14.7235	84.9863
19.4661	0.898305	18.4837	5.58351	14.2046	16.3146
16.5294	75.7851	15.1523	9.57727	13.4585	12.7249
21.2248	2.07493	16.9707	9.66362	13.654	43.3619
27.6126	1.67117	17.8698	12.2465	13.9022	15.5303
20.0626	17.278	17.0656	22.1844	13.4242	8.89532
19.6799	7.22271	16.8631	76.5058	13.0198	14.2661
19.0394	4.97113	17.2176	124.311	14.8	39.1228
22.1724	30.8447	18.1273	2.8281	12.779	12.6189
18.0943	15.0303	14.7631	157.062	13.2414	35.7079
18.5176	4.26382	21.1107	2.08779	13.3054	109.506
8.47284	0.0798722	22.7807	5.25783	14.4379	3.27368
21.5396	7.37871	15.3783	15.0262	16.9024	39.6541
21.0202	5.92929	13.2396	4.31281	12.5843	98.6651
19.8885	9.01742	17.9394	1.98788	14.3143	3.47013
18.3639	48.216	28.3015	64.4351	20.4872	11.0118
19.7146	9.66162	13.1443	46.5928	15.3308	1.5706
19.0701	31.4269	18.6599	19.7147	15.1587	5.35793
20.455	1.30414	17.8284	2.24876	15.0796	2.83737
19.1685	34.5098	17.8923	2.15824	14.0458	11.9134
18.537	62.6187	16.8877	16.2911	13.9655	4.31167
17.7482	58.8355	17.8319	1.26991	15.1556	27.5397
22.1736	32.7812	16.4609	26.5918	14.4151	9.26452
18.3211	31.3632	19.7002	9.61785	16.3859	9.42961
15.3416	1.62376	14.7992	33.8893	15.3385	35.5692
17.6592	5.94268	14.5842	3.4512	13.1679	14.375
16.8455	155.084	18.7359	2.89437	14.0965	23.0037
17.9894	2.38095	13.8213	6.97912	14.1841	49.2678
21.7386	42.2549	16.5875	1.67146	13.1732	3.51515
18.3107	6.02116	19.9106	4.40694	14.8426	3.36675
20.1535	7.91045	25.3259	17.8045	13.8758	11.1544
17.9802	12.9616	14.628	1.48476	15.1944	4.38095
19.9731	1.21325	16.7795	43.1483	13.8789	12.0986
19.5216	30.5308	16.3831	69.4231	13.3107	2.03655
22.2358	2.33391	21.591	5.75538	13.3125	136.853
20.1946	2.97888	15.9786	8.91667	14.9348	8.2029
18.7673	11.1918	58.5592	7.40954	12.222	86.5465
21.7461	3.8822	17.25	1.39693	13.7294	16.3656
17.1875	1.03516	15.9597	14.3877	13.1364	2.33182
26.1952	18.0511	20.2292	6.93451	13.9745	82.2037
16.8885	38.5527	16.7851	1.43404	14.2373	26.7379
18.0907	12.8312	12.6438	7.60274	14.8504	1.76844
22.7669	56.7416	18.8926	2.15702	14.1284	8.34748
19.4263	1.5259	19.689	4.49234	12.8964	6.19595
7.70455	0.00909091	19.3389	12.3137	15.195	178.786
25.8455	4.63182	22.9023	22.5539	14.801	68
16.9097	1.12605	17.9726	5.06507	13.2115	219.462
19.5074	10.1335	17.8514	8.00929	17.7638	1.9129
19.2166	10.6384	25.0041	1.52439	11.8667	1.86875
22.4581	22.4605	14.9313	4.35	12.6465	77.4141
17.2587	4.82984	17.5676	2.39024	15.2548	79.1259
17.977	30.2582	26.8465	5.7193	13.0283	26.8502
18.5955	79.588	17.1921	44.3249	15.8918	58.0952
18.8139	1.33678	16.1096	73.6179	14.3632	1.37134
21.1275	5.0098	26.3587	3.48632	12.9272	17.3927
19.9063	40.3595	30.2137	7.51187	9.56053	2.28421
20.0939	2.16463	17.3667	3.47717	16.5831	4.72961
19.1454	2.64978	15.9043	9.82927	14.7853	125.507
18.2078	1.49861	16.7168	1.64031	14.2342	4.75101
17.4986	22.9943	19.2367	9.54292	14.1398	2.91935
19.4168	1.16232	16.463	1.47146	15.3324	2.54648
17.0812	20.2809	15.2059	2.86134	13.7159	11.5955
19.2614	3.33333	19.4258	1.80469	14.1529	2.11315
18.651	18.9648	15.8568	16.4652	13.4048	2.70476
18.5961	36.6955	19.0595	2.23333	13.8188	39.6946
15.6171	5.4527	13.9312	2.6422	12.8382	6.59336
18.3284	34.7807	15.0221	20.2328	15.4492	12.7386
20.6561	37.1306	17.2923	5.30296	11.82	1.484
18.8193	15.7382	16.5089	20.9435	16.5042	13.5253
18.6969	13.4033	22.6028	2.82009	14.3281	6.40656
17.9764	70.0253	18.3415	11.6405	12.0834	1.40361
20.5318	11.9538	18.1136	18.7256	16.6922	9.2534
18.8258	9.4717	22.2463	15.6411	14.1908	45.9276
16.232	49.0094	15.7706	12.7156	16.1781	32.0137
19.1183	14.5769	13.7211	54.7871	13.052	47.032
15.023	63.6143	13.1887	56.3829	15.108	2.14307
21.4126	8.67233	18.1718	7.82653	27.2146	8.39056
21.2452	24.8201	14.5474	6.14599	15.7975	40.4105
17.3884	1.51884	37.8041	11.4225	12.4889	17.0944
20.474	10.2356	14.8645	1.34639	14.0246	5.79115
22.1124	58.9654	17.693	17.2686	13.7132	13.6716
18.9595	9.33603	17.1649	24.1121	14.2465	20.7315
19.2744	1.83835	19.7059	4.3687	14.4253	17.183
17.6256	8.10664	17.0544	1.93305	14.6073	4.79661
19.1843	59.9836	18.6172	2.22506	14.4278	59.9525
14.9103	167.264	22.375	8.59167	23.843	3.16279
18.7404	47.8678	13.7083	23.848	13.6372	24.2726
18.2679	1.71883	16.0545	5.5207	13.1856	2.15909
20.891	3.48005	19.2569	2.88838	12.0725	100.752
17.2366	24.7061	17.8729	8.67127	18.8929	1.81378
15.6735	3.0274	18.5423	42.0262	13.782	2.11779
17.6441	13.4358	26.9814	1.60477	13.528	24.3736
20.7533	1.74605	20.6129	2.09217	12.51	81.3533
20.6735	20.4882	15.4667	17.2156	14.258	7.34629
22.7748	4.01802	15.1875	1.42905	14.3765	81.749
19.8303	2.51147	15.2608	115.469	13.5606	1.16934
18.995	33.9132	20.4471	6.77816	14.0381	54.0922
20.942	2.66667	15.8783	1.125	14.198	35.9484
20.55	37.0151	17.9378	9.15556	11.9508	14.9948
17.484	1.37099	19.0612	4.11224	15.9224	24.4565
22.757	33.1215	24.6582	10.9719	11.7872	7.71395
18.0664	1.55085	15.559	2.77951	13.1186	207.745
20.1476	1.569	20.0668	8.75365	12.0177	90.5671
20.9583	4.1713	16.547	1.60964	12.8162	96.5812
15.5685	8.70182	18.6173	2.31332	14.1488	1.82109
18.4762	1.34848	20.8187	9.54579	13.2604	15.2674
17.4364	67.1632	14.8426	66.9082	14.0056	39.2316
17.6898	1.66122	18.9281	6.32934	12.7441	118.431
22.2851	1.55204	15.4529	2.93313	12.5031	71.9591
18.3964	10.0929	22.2972	11.256	13.0355	2.59032
18.0366	1.18293	13.0165	17.114	14.7192	1.66995
21.5851	11.4103	16.6442	12.8479	13.0515	129.618
19.5385	2.10623	20.1777	3.18868	12.4119	2.15499
21.4014	2.33257	11.8603	22.6257	13.7685	2.50597
18.1643	1.16147	17.0615	46.1192	11.4905	11.4462
18.4362	12	19.3176	9.82432	15.1902	9.20726
17.7051	101.143	18.5993	2.14982	25.7155	6.29691
20.8498	5.02753	18.6203	3.04278	13.2736	1.84577
25.7043	2.20266	13.7568	5.91787	12.9089	38.5494
22.7446	1.66667	18.4448	1.63173	11.8819	59.3368
18.6964	5.08907	19.178	2.24332	13.0317	93.6234
23.9366	2.84878	23.2766	1.85816	15.2424	17.0631
19.2298	5.16356	13.2938	1.29381	19.88	11.008
16.5119	7.67349	17.8523	97.827	19.6474	28.304
17.2343	25.6205	14.0134	22.281	13.2442	53.9958
16.9284	20.8353	17.4364	55.4159	20.3994	3.34985
16.9606	1.75369	14.652	1.06961	14.6466	53.4936
19.1371	6.47392	24.1603	5.33798	13.5484	61.6427
19.0713	16.1171	13.9426	113.837	15.2383	31.6318
20.9639	1.14801	14.6947	92.1654	14.6598	35.7977
20.8389	5.99776	17.8609	2.20113	15.4796	2.44796
19.9783	64.7073	15.8293	2.384	11.0818	61.9182
17.9645	35.0133	16.1208	1.79494	13.4982	10.9123
19.0425	54.934	14.7333	2.93542	14.7588	46.0722
17.6076	39.4682	13.6984	1.07029	14.5783	172.017
20.3648	4.66524	18.2097	18.4833	12.7462	78.2859
19.1659	12.0095	17.8881	1.70451	14.6827	14.6213
19.5497	1.32833	26.8716	3.8224	17.3472	2.7619
19.1943	2.50237	19.4598	8.29023	13.6362	47.7062
15.0742	2.50116	14.8146	130.951	12.7969	6.24422
20.6211	2.17745	16.2738	1.97231	12.5222	4.06342
18.3568	18.3098	16.5623	1.55253	17.6897	2.05012
17.3416	2.58209	20.0862	1.50287	17.6336	6.98413
17.2218	41.0203	19.6588	4.30588	16.5914	8.63655
17.4136	1.67883	14.7582	1.74413	12.7827	45.6939
19.8434	10.9237	19.0211	3.94718	16.107	1.71906
20.4969	1.89571	16.5118	30.2098	15.4731	25.7724
18.3636	6.12834	12.8988	2.16964	13.5994	20.9971
17.6842	12.0735	28.859	2.07692	12.2066	38.814
21.5012	15.5629	19.8781	63.2239	14.8594	10.9781
19.5017	9.84321	15.6768	26.1452	11.8715	14.5712
19.5797	1.86667	14.7778	19.5157	13.1259	59.1922
20.0294	2.77731	15.3975	1.99753	15.6899	5.18887
19.3333	15.1545	17.2898	56.1039	14.3113	6.88742
20.39	1.43243	13.1211	6.04969	15.0185	23.8651
19.3642	124.209	15.3649	4.19905	15.4339	14.2734
19.3757	22.3006	17.968	39.3402	15.9133	23.6037
20.4061	78.4263	18.1944	2.80094	13.9163	1.72167
16.6108	51.4905	16.8062	40.0487	12.7874	3.88704
21.5525	3.2458	18.8557	65.2386	13.8116	47.8627
21.2793	9.34281	14.54	6.39143	14.4727	52.5111
20.1067	69.368	16.12	2.39714	22.8526	10.7083
18.6835	10.5112	18.3745	8.03371	13.9882	5.63654
19.8542	56.3791	18.4627	12.9055	13.634	108.751
16.8193	3.29158	25.4746	17.8299	13.6478	1.41824
18.8147	1.65284	17.5079	3.25624	12.4717	16.1752
18.6083	9.43307	17.0825	3.61099	13.3293	3.3852
19.4816	1.29044	14.7079	6.27809	14.9465	1.70178
17.8017	33.7479	16.151	3.06122	15.608	212.815
14.973	2.31419	16.5039	1.75	13.5511	3.09677
21.3762	1.92737	17.6217	1.47039	17.6724	8.15017
20.3239	3.39566	15.281	2.43431	17.3634	4.26907
17.572	1.128	16.7167	22.4386	14.8741	13.9876
18.0039	1.35938	20.0906	12.1949	12.2036	144.181
16.7721	40.6273	14.9265	0.971564	21.5939	173.003
15.9314	43.2876	23.8545	1.30224	14.5038	5.81955
18.1594	32.9146	15.7537	44.2052	13.6327	18.3081
17.3359	120.014	13.9203	19.437	14.1854	1.8245
19.8605	9.05378	16.0056	3.60724	15.353	25.6877
19.3483	1.0398	14.5231	2.06762	14.2161	10.0609
16.9719	11.4177	24.6766	25.5759	13.0245	16.0412
21.2362	1.49446	14.0483	1.06877	15.8093	1.42326
18.6781	3.04338	16.6984	3.06122	6.72527	0.190476
18.1934	22.1297	16.1328	87.8706	13.3309	14.6042
22.8561	1.25379	14.8858	1.66436	14.3825	6.99539
20.0511	18.6703	15.7904	1.52392	16.0956	61.3499
19.1744	2.86877	13.3943	1.14149	13.6384	56.628
21.7323	1.50394	17.1118	19.2112	12.6014	230.552
15.9627	1.38721	34.1093	18.1704	15.4892	24.9295
19.4333	9.30635	17.1718	35.3465	16.6971	3.27379
20.4127	19.9354	16.7443	102.944	11.6908	51.4659
19.2257	18.8016	15.1036	8.43393	12.5877	1.73144
20.4033	72.594	15.6004	46.1652	12.8093	1.07004
16.893	4.78396	19.8814	1.6586	14.9788	14.6332
21.0155	16.9953	17.5277	1.46064	20.2921	38.2973
18.6952	13.581	28.5237	3.58229	18.1284	1.66216
19.9634	27.6624	14.7557	45.3992	14.6742	53.5921
17.4146	25.605	14.9069	19.1136	33.3525	11.341
16.8275	6.03756	15.0425	1.16993	13.5455	152.059
18.0195	42.8203	17.6767	64.8615	14.7854	23.1579
18.2588	5.72368	18.2877	32.627	14.6889	88.1157
17.7754	211.552	16.625	1.66379	17.5419	79.991
18.8262	6.78642	16.4649	4.16232	18.5978	156.203
19.9603	9.49858	16.9271	48.8576	14.807	87.7478
19.4991	2.01869	16.1548	2.84375	13.4058	15.9185
21.12	17.88	19.034	14.8039	14.0114	12.673
20.6111	3.39103	18.6281	5.27438	13.8349	4.44037
14.1841	9.9156	18.3277	25.2532	11.6101	2.34802
16.872	13.5	16.5286	1.48485	13.194	107.642
19.5727	2.62284	20.4593	2.19948	13.9213	54.6953
15.8543	163.773	21.5756	10.2927	14.4574	41.5221
20.5253	5.03797	15.3185	7.74865	12.427	3.42135
16.3964	131.667	19.9659	9.19616	17.6034	5.81395
17.3709	2.71367	13.8776	2.31837	15.1168	1.85158
20.6101	4.41513	17.0157	4.59843	13.6371	185.551
20.0571	19.1005	18.4636	8.83402	15.264	4.88228
18.8765	44.7238	14.849	40.7154	14.3566	141.144
21.0991	20.3066	15.5073	49.5977	13.8854	17.7508
17.7384	4.34474	20	6.55526	13.8435	26.9976
23.9395	25.1714	16.8918	2.45619	17.8879	17.0093
20.2823	1.36853	14.2569	115.249	20.096	4.2387
48.6713	4.44393	13.6261	1.45299	15.4373	20.8368
19.4272	20.4695	18.0373	1.60996	14.14	68.5305
18.8438	67.1625	16.5905	143.581	13.6456	4.97497
20.5362	5.50938	19.8481	3.37475	15.0686	43.6738
21.3026	5.97692	15.0971	116.601	12.7229	13.3623
18.4471	6.10817	14.3663	19.0743	14.3899	4.5625
18.903	8.5133	14.6582	2.09864	14.7895	29.636
16.3402	40.695	23.9074	1.67284	16.785	9.32765
19.0803	2.87636	20.6772	19.0317	12.0244	41.2844
18.6061	41.5069	16.6322	3.77508	12.789	22.8716
15.8429	14.1222	24.1624	1.74246	13.8097	1.37449
19.3104	7.78434	14.266	10.0493	13.1405	18.6364
19.6494	4.22314	15.0783	73.2711	22.1489	18.1603
24.1992	2.33398	14.9242	56.5496	13.5423	2.69534
15.6651	0.949541	19.9594	18.4344	12.5329	4.19108
19.9604	22.1609	22.9098	2.78639	12.9877	65.865
20.561	1.60705	18.4605	2.4057	11.3908	41.0387
14.3923	1.70975	22.0883	1.83681	13.2511	25.6058
18.4351	83.1883	18.1553	56.8094	13.555	16.3868
18.9917	27.0942	15.2233	1.34811	16.9384	6.18768
23.3618	6.33668	15.3225	14.8679	15.2388	18.2069
17.7767	108.835	16.2934	2.55579	16.3186	6
20.2124	4.52168	19.6803	1.62981	15.5556	15.9823
24.6893	14.5876	19.1203	9.89768	12.3017	4.13876
17.6045	11.8993	15.3669	1.06213	16.2036	5.62909
17.5701	20.4626	21.6098	117.59	13.7895	116.053
14.339	23.8314	20.4466	7.22044	13.6955	7.14627
18.9387	19.5425	15.0957	0.947368	12.4631	84.5602
19.4778	9.50246	17.6422	2.31034	15.8028	141.391
15.1053	1.04386	22.2485	77.9386	13.7204	1.5449
19.9415	8.65366	16.7245	64.79	15.1008	59.7626
22.8954	1.49235	15.7638	1.0369	13.9302	1.1938
17.8006	9.82209	22.1159	1.60086	13.9015	23.8575
22.1441	1.53153	21.2993	2.73684	13.3273	46.1524
20.4802	2.21032	14.0099	36.3837	12.5847	23.3787
17.3531	1.55367	13.5114	52.9659	6.79819	0.415663
21.1448	2.29701	13.256	41.9246	14.7941	1.11111
17.4349	25.9145	16.4696	10.9474	17.2606	7.78849
18.6943	23.2729	17.5437	5.86893	16.3127	33.7251
18.7114	20.0782	16.6927	0.96882	17.4947	9.15789
20.2232	15.678	25.7689	2.55303	14.4468	172.762
18.6518	1.1875	16.2605	1.27047	12.9439	2.59044
21.5482	19.352	13.3394	13.9025	13.5651	32.901
18.1171	105.171	18.2665	11.1675	13.8378	3.26802
20.264	12.1023	20.4893	2.65021	13.9021	87.0597
18.9496	2.57143	15.5152	50.8117	13.5232	46.297
20.4289	1.72632	18.8412	10.0261	15.6113	9.66038
19.1797	18.4108	19.4851	4.78851	12.8315	149.553
19.1266	9.84091	24.0432	3.67804	19.574	2.03762
18.1198	1.6817	17.2503	38.5679	21.1532	1.35074
19.6632	37.05	21.2478	5.56637	14.919	26.5721
20.3645	40.5692	14.9157	60.5288	14.1991	4.25463
21.784	8.08366	16.0333	17.8607	11.8101	52.8798
21.0206	10.2667	14.53	21.7467	12.4413	4.27095
21.5966	15.4206	15.4204	8.50901	13.9565	5.66123
18.7842	18.1047	14.6545	68.7127	14.6126	14.9331
17.9871	2.82581	21.6716	101.422	20.0132	8.05026
18.229	17.0658	16.2304	2.14136	14.878	9.66174
20.6686	16.4755	20.9924	8.03046	16.1721	15.4273
20.1141	11.4563	14.7894	87.3538	14.6792	59.5625
20.9778	19.7832	15.5531	8.38496	14.6786	123.129
21.828	4.87097	20.2478	1.54348	18.9222	2.48821
17.3481	1.22989	16.3963	2.79003	11.5535	5.12323
25.9132	4.95486	18.497	2.12722	12.5155	16.4513
17.6647	60.8308	15.7021	2.18264	15.3962	10.6943
17.3018	2.34685	19.444	12.1558	19.0112	5.43657
19.3745	25.6091	19.2019	27.4434	17.4758	2.63972
19.063	35.7204	12.8267	0.928571	12.8866	1.21928
21.4897	10.8402	12.897	4.95788	14.3209	8.73383
18.7308	102.766	14.6069	28.1619	12.1816	4.53829
18.1756	1.80488	15.8368	94.1891	13.3376	36.1371
15.3643	192.349	17.1055	2.73636	14.6728	15.2164
22.5639	4.7631	17.4886	2.01674	15.8956	72.4856
20.1435	25.275	20.6783	15.5287	14.8193	48.0607
22.3394	12.7236	17.8081	10.5027	24.1091	1.29875
21.1277	1.02766	14.8484	1.61804	13.9394	44.1925
15.7454	1.92668	13.7825	9.01948	12.9595	30.8092
16.6823	6.45487	14.5909	132.927	13.0697	36.6084
18.4948	11.1411	18.8858	2.10864	18.321	8.07749
20.7475	12.0281	18.9568	83.7841	14.0305	2.04071
20.3709	6.2997	17.7553	20.965	13.775	44.4746
20.7564	19.0752	23.8095	17.681	13.6873	78.6338
16.4463	194.956	14.049	5.43706	14.0543	6.28682
17.1602	19.3151	14.9545	1.05347	16.7288	30.737
22.454	10.6015	18.305	50.1584	11.3454	6.4575
17.7994	1.07799	16.2533	117.958	17.0217	2.39441
21.1699	1.47266	18.3045	1.87955	13.0355	2.28426
19.6762	3.35242	18.1517	5.58824	14.6192	4.08233
16.9477	17.2435	14.3507	4.65837	13.0283	16.3881
19.2998	3.07434	14.4368	3.25415	13.7036	78.6205
21.5211	9.56627	22.249	22.5594	14.615	5.61314
19.6644	10.9808	17.6034	2.2476	13.5943	4.56579
16.6093	102.954	14.213	43.4211	13.2299	98.6231
20.7249	3.93541	29.8425	1.69414	13.8243	63.527
20.1179	4.85366	19.3205	53.0945	15.3038	19.9812
19.9181	3.62892	16.5554	12.679	13.3555	5.44111
19.8861	5.27433	15.4244	104.489	14.1791	7.64865
19.0301	4.74454	13.0919	2.5428	15.7022	10.2567
15.493	1.66783	15.992	19.068	21.2485	5.88957
19.1108	4.29086	16.3563	9.94595	12.6375	7.53333
22.4491	5.37358	25.9738	44.718	11.8399	23.4424
18.3372	7.56364	39.804	3.468	19.5365	1.1619
15.5372	114.066	16.1621	26.2594	14.5612	29.5217
18.8662	1.81647	14.6193	4.82276	15.5978	7.02472
24.2817	16.9583	18.2673	2.04245	15.0556	27.6561
19.8588	28.3113	15.0802	6.54637	17.4592	19.0375
24.4093	8.19831	12.9516	164.636	17.8755	8.2103
17.6716	2.35821	17.8871	3.2865	15.1065	7.96868
20.2993	11.0317	23.0919	1.71857	13.12	1.26588
19.3559	97.9144	14.6133	25.47	11.4609	34.0145
14.265	39.1966	19.2422	2.81273	14.8954	24.8693
17.9029	133.298	13.4371	2.0596	18.1183	4.53763
19.2878	25.3073	17.1413	1.56159	16.8506	14.4674
20.3325	5.21662	22.0592	1.84813	13.4657	21.1052
19.7378	3.81556	13.1681	1.37611	11.7916	46.1309
15.8166	39.3839	20.7	27.0229	15.3959	101.579
18.6153	23.7812	22.2911	8.64553	13.9588	8.30152
21.8215	2.10482	16.6723	1.71136	13.1866	16.8779
24.2275	8.08995	16.9269	1.80822	13.0838	53.5
18.4751	29.87	11.719	0.701525	14.4411	1.00693
21.7757	38.809	15.5086	16.1094	23.3295	15.1169
19.9343	1.71533	18.7263	2.23064	16.6158	5.13196
17.699	30.2838	12.0405	5.20809	14.8817	18.5641
23.3623	9.43603	12.6985	3.35115	14.6709	18.4056
17.1921	7.43564	16.3884	6.06317	13.7453	4.41195
16.582	21.0873	15.8828	6.14745	13.46	49.1987
21.5673	5.69615	15.679	1.25843	13.4777	100.903
18.1653	11.3667	16.4664	158.061	16.3059	12.5423
15.8521	121.573	18.0246	52.1351	14.4759	10.6466
23.4864	17.3253	21.0191	1.98568	16.5132	2.66402
17.6045	51.0497	16.658	10.1297	12.5361	6.39722
20.3815	3.97846	15.9904	21.3385	14.0498	26.3413
19.7148	7.56498	21.8521	28.0241	14.3151	69.0282
19.1361	7.69546	22.4977	1.37557	12.4488	1.56826
21.9098	14.478	20.4191	31.2116	11.206	10.2146
20.6927	2.2326	13.0562	128.279	16.625	41.1367
10.8294	20.9365	18.2861	20.8264	12.879	4.18836
20.7468	19.9742	14.0207	9.60345	16.0728	37.7677
17.1748	70.6505	16.1963	6.59346	10.9195	9.6264
17.5132	46.7177	23.5888	15.7483	13.033	70.2046
12.5069	1.15451	23.5117	1.32812	14.7682	10.0875
20.4945	3.17308	13.4058	5.87246	14.4899	2.72275
19.0293	46.7889	18.6173	14.4825	14.3041	40.9263
46.4116	42.2491	12.8841	8.4206	15.7692	62.9513
18.5	1.72989	16.9631	32.0615	14.0472	35.5481
17.1429	80.1567	17.8382	3.88529	12.3621	82.0905
17.5199	15.1088	20.0884	3.21285	12.9676	58.0874
21.9365	27.4471	17.4935	66.7	12.2845	1.04483
22.8113	3.92053	19.0523	6.76662	15.7921	4.68591
19.24	2.108	16.6482	52.1889	13.302	20.6022
24.1947	4.25959	25.9168	47.9446	12.9962	1.70611
18.3167	4.86111	14.5395	135.863	13.0271	1.64778
19.3467	16.0302	14.3246	3.36393	13.005	1.505
24.4088	12.7348	15.0781	1.62658	13.0766	11.2073
19.1667	1.92381	14.8837	39.8805	13.6904	101.459
18.4705	14.4726	17.1309	17.9455	17.5576	22.2958
21.5403	28.8562	18.0585	1.61463	17.9283	2.29967
20.386	9.0186	14.1353	6.81188	16.5921	4.0373
22.7511	33.441	16.3377	1.69372	15.4985	2.00306
17.3289	0.99812	17.1534	70.85	29.0268	1.30054
20.5433	3.08304	23.0625	2.16106	14.8688	4.80171
21.9703	23.6617	14.687	173.005	14.9833	59.0879
20.8594	8.52716	18.1439	111.165	12.4377	9.30566
17.312	1.7806	28.8896	2.26183	14.6384	60.1952
17.3662	7.04923	17.7206	1.34454	12.7106	216.289
14.4323	152.378	17.5993	14.3404	13.0128	57.1939
19.57	10.572	21.109	57.2556	13.0894	1.24681
19.6385	8.20825	25.219	1.80476	14.8193	30.9538
14.625	6.3	13.3955	1.88636	12.4428	35.9353
17.6644	20.875	13.7229	104.683	13.9777	56.026
17.9734	5.30551	12.2652	103.409	13.963	1.79753
18.0026	39.6955	16.7784	112.064	19.8333	3.68721
20.6801	2.93128	29.7567	1.48669	16.8047	16.7442
21.298	2.19592	16.2788	30.0752	15.8677	4.57475
20.8393	2.13571	16.8963	3.06173	12.0108	0.784173
14.1815	211.56	24.7101	1.24267	12.6043	85.8638
21.0718	30.9306	15.4229	1.09398	13.1076	15.4023
17.5669	149.331	21.4685	3.95197	20.4207	5.08913
19.1252	2.85794	17.0309	174.319	15.4418	18.4698
19.2983	4.31329	16.1689	5.66667	11.9575	28.6742
20.0618	9.71953	24.9746	9.40563	12.2639	4.94614
21.4196	6.86713	14.6967	94.7494	12.5204	0.986395
24.7762	5.99757	21.0716	68.3626	14.0022	8.46875
20.5516	30.231	16.1058	15.597	18.2841	15.7079
20.4375	14.9118	16.9824	72.1496	13.1468	47.1297
20.0472	1.45827	25.4722	2.29667	14.4464	3.36522
20.1343	4.4537	17.2256	20.5292	16.9849	14.2678
21.0034	17.8625	17.2052	21.3131	13.6321	24.1371
20.3182	24.3773	51.9333	19.8483	13.7565	12.8796
19.4199	29.9128	15.4382	1.49801	15.5636	20.7596
18.0836	4.66866	15.3948	9.84133	14.4812	36.9521
18.2106	12.7448	15.1661	6.89333	14.5531	3.89207
15.8087	3.04783	15.1878	6.17531	15.5252	4.45324
22.1021	18.8483	15.6413	7.80901	15.3756	2.27157
16.3005	32.4089	15.0901	4.03944	13.4781	23.4945
20.0026	11.4949	16.1905	68.3175	13.2339	208.633
21.0598	13.9864	14.3136	1.56102	14.8143	12.4273
20.7634	26.8616	22.9225	26.7211	11.4811	28.2657
19.2964	7.97427	16.392	81.2593	14.9597	5.84834
18.2745	9.31933	18.779	1.38202	13.3683	27.3746
18.9913	12.0348	22.1383	25.5714	12.4636	51.9187
21.0174	21.287	14.2241	82.4961	19.9094	1.78859
17.5274	39.226	13.2404	76.8398	13.955	11.0885
17.8311	12.3141	19.5587	2.20635	13.5723	67.503
19.9775	9.61798	14.0554	10.0619	15.158	24.0806
15.2661	24.2153	18.1201	1.43418	13.0357	19.4722
16.2505	23.9235	18.5131	2.95288	13.0807	61.5381
17.5172	1.0142	16.6371	45.5521	12.8057	27.9364
20.3919	35.0169	17.5268	29.3512	11.6182	2.58891
16.3181	7.3581	26.9484	18.6188	13.2785	3.3559
21.7334	7.15895	17.6257	57.4098	14.1038	76.1943
16.6415	0.838275	17.4867	24.0733	12.4294	40.147
19.9267	4.25333	15.843	11.5434	14.1384	14.4256
16.416	4.03918	13.3582	7.1791	20.2817	2.16129
18.2241	231.873	13.3111	19.8222	16.2869	2.85225
16.7976	28.1965	12.3063	23.0969	19.0554	1.33054
20.7542	16.0212	15.7082	5.23038	13.0951	17.1671
22.0738	6.01781	14.1901	4.01562	14.9861	4.73961
20.4961	11.7249	18.259	1.21583	14.0564	29.3521
20.5044	46.7801	19.8947	3.39662	20.8138	0.955172
23.2505	8.95248	26.1643	3.23005	14.9358	2.95642
18.2286	2.09429	15.4685	4.97638	15.3295	2.34562
19.4096	1.56538	29.016	6.11502	16.0223	15.3203
20.4055	4.83661	17.7064	1.61468	13.0744	27.1133
19.3865	65.5299	12.9605	21.4111	14.6852	9.00505
21.9386	1.72283	14.3073	60.8296	15.486	2.8972
18.6108	1.79064	21.0748	2.28912	15.5695	2.47982
19.1774	4.35198	24.2899	15.4645	14.005	2.40852
18.6851	8.06927	14.5468	16.7164	13.6096	1.30594
18.9194	4.63262	13.9787	31.8997	12.3119	16.1715
18.3289	1.8	29.5497	19.4018	13.5808	4.53293
23.8386	39.6458	18.8514	4.27799	13.1299	26.2362
20.8919	28.2546	16.4667	1.26154	14.2405	38.3814
17.2393	8.56964	15.1354	5.11077	15.1075	43.4112
23.1455	18.9624	17.0469	103.544	13.4708	18.3613
21.8356	31.2078	16.6829	35.0713	15.6407	6.34846
18.6123	25.138	18.0922	15.5154	19.1188	6.70115
16.2017	49.5529	15.9364	2.35623	14.2326	12.1512
20.5113	9.99248	17.0545	6.98397	16.6355	1.34975
20.6485	11.0347	18.0699	7.21324	13.2571	6.67514
21.3697	4.11359	15.4772	13.5905	13.2408	45.4403
18.7306	36.1473	37.6284	3.64189	12.323	71.8673
12.4726	0.434307	16.5768	8.53918	15.1798	29.1461
20.3375	22.0952	28.4734	2.31899	17.9911	2.12222
17.3248	5.25166	13.9887	8.8458	14.6864	15.7034
56.7021	1.64555	24.9658	37.524	12.4834	1.92417
22.7672	3.38361	31.9508	1.55738	13.5293	73.8172
22.6402	1.23431	17.769	4.03797	11.6438	148.24
17.6968	28.5712	18.8354	3.20122	13.434	35.6319
18.9897	21.5607	16.4945	6.56305	15.7009	3.28037
19.8359	4.36474	17.832	10.2261	13.9503	2.44732
19.0232	13.289	23.354	18.5633	17.4023	7.30078
18.7375	15.8219	20.8818	1.22727	16.7658	7.18094
16.8162	68.9749	17.2145	3.2507	21.8588	1.9915
24.2179	9.81791	17.9655	49.3635	16.3928	16.9018
18.5734	13.0729	19.3046	3.34269	13.8491	3.32547
18.5012	4.17401	17.0576	2.77338	13.2143	37.8729
16.8571	161.996	17.7398	4.55904	13.5729	40.1047
19.3927	6.88581	15.867	167.933	13.7157	41.2599
18.6377	2.18357	17.8847	1.65763	13.1575	49.3204
18.0921	2.74248	17.7994	2.25836	12.4615	1.49038
19.9959	7.89256	15.9798	72.9908	15.1024	1.52381
19.0066	5.76721	13.3681	11.2106	13.4948	99.1788
18.6511	4.42623	17.8762	5.33555	10.9517	6.24638
20.3602	1.79827	15.8875	6.08475	13.9959	25.25
18.8102	4.48905	16.1619	13.3976	14.3747	154.802
22.3896	1.60065	12.9947	1.24602	21.388	5.90361
19.7994	8.36111	15.9752	52.0991	18.9317	10.5221
19.6693	19.2772	15.9414	75.5766	15.6331	10.0324
17.9315	22.6637	13.0923	57.5055	14.2294	65.6278
21.1045	4.73538	15.2679	9.8125	17.503	18.4808
17.7896	1.4859	17.7963	15.9074	13.6234	4.29574
20.5561	15.7524	18.2544	70.8746	14.4457	4.57303
18.754	95.5893	14.9898	57.7673	14.4201	2.29368
24.0912	2.74929	13.0169	3.96192	15.3069	20.7545
17.4874	48.731	15.7877	5.50472	12.8281	10.3774
19.5813	25.9783	12.7347	1.24717	19.9516	6.64211
21.4077	29.151	16.5963	1.24771	14.029	68.9402
21.478	18.124	17.9064	82.5369	14.4917	17.9681
22.9347	42.1126	14.0644	1.89015	16.7915	2.2471
23.3548	3.93379	18.1079	59.2998	13.5737	91.6788
25.4986	14.889	25.438	21.282	14.6836	119.396
20.3319	7.70961	13.3913	222.525	13.476	26.4813
16.8477	125.471	20.0524	30.4952	13.9615	45.5971
17.3812	12.0495	19.145	2.5464	13.8099	5.0396
19.3718	17.2468	36.2355	9.70637	17.2278	20.8373
22.0667	31.897	21.1625	3.00125	37.4362	27.2304
16.8969	4.16592	13.0143	85.3596	13.6807	2.22173
18.9663	12.3861	19.0264	32.7449	14.604	2.4245
40.9269	3.75862	18.7942	1.51332	24.4401	3.18894
22.5461	10.9173	13.0989	57.3385	15.5792	4.21039
21.6024	63.1378	18.9034	4.38851	12.7942	4.76321
23.2785	3.56918	26.4342	0.257703	12.1479	28.5827
15.5559	90.0545	19.4532	20.5721	12.5661	73.0374
17.087	1.11594	19.5044	227.438	13.1919	2.21705
20.7564	4.46172	16.504	87.5646	16.3087	157.142
20.0483	20.5408	15.8854	6.29618	15.043	16.4491
23.0361	10.1153	37.9617	1.80077	25.5717	4.39451
26.7643	5.8536	15.8381	49.4619	14.7378	15.9378
8.85669	0.407643	18.1495	119.436	14.3916	5.09125
18.297	33.2455	14.5	17.0028	13.7271	71.7661
18.5516	22.6913	15.8969	1.04021	19.4013	2.97584
17.743	36.7282	19.6982	139.727	18.4817	22.0541
19.0367	43.5169	12.8513	4.04589	13.6256	1.5545
19.3455	4.88874	18.026	25.3247	15.2179	14.5573
18.3362	23.3428	29.982	91.036	14.9818	64.5125
18.2446	69.3511	15.5095	1.91469	13.7831	166.527
23.4888	12	16.6374	14.2846	12.6551	1.1067
18.8351	10.207	16.5576	1.54296	12.116	21.0295
17.2211	30.3719	15.9375	1.29911	13.9172	2.23312
18.5714	1.41905	21.6203	1.34586	25.8295	2.61976
18.4451	2.17183	24.0552	17.4779	15.3235	9.7069
23.1144	9.04506	17.0121	18.5496	14.7658	10.9177
17.9756	1.18985	17.1953	85.7	26.1733	16.5199
25.1373	6.30252	14.4545	9.14076	13.5109	10.1135
22.3723	15.9138	17.3434	4.04511	13.0124	30.1915
13.8728	8.31809	15.3112	3.40558	12.2521	13.1597
17.8647	13.7359	18.3403	152.58	14.4382	60.3924
19.9588	3.70962	18.6672	17.3445	19.674	13.6419
19.5766	49.6312	14.5245	3.10742	13.3425	10.8037
19.775	44.8643	16.3714	5.60159	13.8826	6.07757
17.1914	73.835	15.9112	53.2533	15.9367	104.349
17.5718	68.937	32.4892	4.2628	13.7641	71.1661
20.2657	18.5547	17.8254	4.06746	13.5227	1.05909
21.2621	8.4375	14.8256	8.56587	13.6455	36.8227
16.8539	43.9253	11.9239	1.97464	14.8825	1.93373
18.6156	64.7918	16.5286	133.694	13.3573	32.7947
19.911	21.3865	16.6079	48.1365	14.8234	4.11443
20.8155	16.4803	17.8071	108.99	14.5128	1.78571
19.0754	9.59524	18.2727	17.6909	17.1765	17.8039
18.2991	45.1308	17.0914	4.93995	13.2582	17.5164
17.7264	28.4011	21.3495	13.9608	13.8104	15.9641
18.9772	24.2146	14.7738	1.03585	13.406	10.7778
21.0645	7.83594	17.0722	4.52835	14.7567	90.85
19.6505	19.0848	14.6094	2.00673	15.0747	183.379
19.9532	1.26421	15.8049	2.89019	12.1452	35.5878
14.218	1.10727	20.7602	40.2398	13.4814	103.561
20.2556	13.4215	21.9679	12.6881	14.6327	136.535
16.3676	6.19342	24.4224	19.6552	14.3337	98.4711
20.0989	1.67962	16.1459	4.01824	12.8207	1.64542
25.9643	9.06071	19.5082	74.7721	14.0227	28.0758
18.4298	39.5505	18.4064	28.5211	12.6096	7.39243
16.5456	1.27941	14.1674	20.6329	18.4725	16.5043
25.3453	9.9202	16.3185	7.27419	14.1531	19.6189
21.3818	26.4483	19.2443	4.35747	14.5647	30.8273
15.8978	11.6743	18.5152	24.5644	14.8909	155.582
19.2446	5.87542	15.4009	25.973	20.6962	28.5511
20.2442	14.3203	16.1816	1.16143	14.2353	8.89164
17.9927	45.1286	19.5434	60.2968	14.0047	1.3511
20.4751	6.70166	15.8259	2.07143	15.3531	9.42706
18.9146	17.2195	15.1852	8.85185	14.7699	13.8933
16.4017	2.30484	31.0825	21.9365	27.2037	10.4208
17.9489	69.5345	15.1349	16.3084	12.6023	1.6268
16.3786	23.9861	35.4579	5.63863	13.7831	7.8781
18.1431	1.16552	34.3333	6.92248	14.7848	5.61524
21.5203	10.3618	15.4196	48.1119	20.9715	11.2886
19.2332	56.4317	20.7759	23.4139	14.3009	163.312
18.716	72.7909	18.0706	6.03974	29.5526	6.40431
16.0449	14.6418	13.312	1.89295	13.5122	2.21951
18.1789	1.49718	16.7032	1.33562	13.6704	15.3197
21.0417	7.7037	16.3997	1.74231	13.3689	7.02784
21.6509	5.39937	16.4576	1.24576	16.1594	79.0558
20.0784	2.92162	21.3434	9.47892	15.8723	2.39007
19.9531	2.58681	17.5379	182.922	14.5365	19.4843
19.2759	23.2549	16.0582	78.4595	23.1953	2.08029
21.1175	10.8526	20.6544	7.56427	15.6743	4.11429
20.5647	9.62857	14.4376	45.2154	27.19	10.6016
22.274	3.44349	17.8005	6.34204	12.6699	101.584
15.6149	7.48934	18.1568	10.3556	11.4606	0.630915
26.293	18.0132	13.3452	1.12811	14.3233	29.3367
20.4635	2.46851	18.3115	12.6115	14.6058	6.49317
17.4947	6.41826	13.7351	7.85149	13.5468	79.1784
20.8606	78.1808	16.6317	70.2119	15.0605	147.285
22.0456	9.7506	19.5544	8.67494	17.6517	4.4053
19.7793	16.8883	16.3908	25.3241	15.2912	44.3295
19.1699	8.92603	14.2663	5.90761	13.4857	137.341
18.7107	2.83058	14.3366	41.6475	17.6742	2.75958
16.4693	1.31844	16.7967	1.43361	13.0799	5.00296
17.1543	44.6671	19.7247	36.0242	13.1004	32.0418
16.6404	1.16273	14.1841	3.12121	12.2147	38.9817
23.7443	89.6392	15.1697	9.83394	15.1966	10.9281
21.6399	11.1996	16.8522	20.9609	14.6167	3.82381
24.3197	3.97442	16.6749	2.43424	13.1159	13.131
18.4701	13.044	19.0735	105.657	13.3303	61.4636
24.2527	2.07692	17.5179	14.3696	15.3784	1.81718
27.0467	5.91921	12.2948	21.0061	13.2697	163.87
21.6388	4.1674	20.9487	2.625	14.6317	0.872428
15.1401	4.8949	27.5818	8.65455	13.1444	7.74444
20.7542	6.58168	18.1259	77.7436	15.593	60.1163
20.2157	2.30444	20.6024	62.2972	13.5823	26.4033
20.6458	12.2784	14.1948	1.66292	27.7909	43.3276
20.5138	26.1818	15.9528	2.04717	13.892	1.3267
19.2752	1.62866	14.6648	17.1963	13.9314	31.1512
21.2835	36.664	29.0724	9.57014	12.3845	4.78323
21.6787	3.82609	16.4718	7.06559	13.0907	15.4499
25.9219	39.9451	14.1481	16.4765	13.4617	1.29372
18.5094	128.544	14.3622	11.0994	12.8171	1.18049
19.25	102.637	16	1.7821	20.6894	15.9021
19.9724	16.1188	21.1896	31.1845	14.7852	2.30201
18.9472	16.3587	16.1341	9.41379	15.4148	3.11959
16.9434	1.29674	15.0574	9.0929	20.2491	2.83737
31.7339	126.367	18.0556	27.9165	17.5075	8.51205
22.6181	6.46991	20.8115	8.96782	12.3883	1.12621
19.387	18.4348	29.1478	13.1282	13.3303	145.603
18.4018	60.1722	14.2865	28.2472	14.1521	17.4239
17.1722	18.6153	17.6365	33.9481	18.806	9.7209
19.0868	3.99543	15.789	30.2927	12.6112	12.1435
20.7796	21.9909	18.0683	78.2181	14.9199	1.85498
21.0533	4.656	14.8755	8.91165	15.0954	2.56537
22.1414	24.899	38.3841	83.7524	14.5796	33.5192
15.8468	145.589	19.5868	21.6841	14.6587	4.91467
17.886	24.6447	22.9612	16.1851	13.2946	50.4554
18.7958	78.3688	14.7273	1.11067	12.4433	16.3011
20.9243	1.44079	14.8477	39.6936	14.0325	1.88032
19.7892	1.45783	17.497	1.60119	26.1863	3.24932
14.9697	24.7235	15.224	34.2377	13.7018	21.0638
15.315	7.52168	22.062	40.0563	14.3426	49.9568
17.5169	6.53371	13.612	6.07711	14.5736	90.3327
19.4595	11.0971	13.3284	3.17015	15.0427	2.84451
22.3307	32.4661	18.6063	28.4886	15.2384	15.5014
19.5213	25.7979	23.9208	9.89182	13.6036	20.2364
17.9185	1.53333	16.4275	4.44565	30.0826	2.47504
20.8522	9.23768	16.7218	116.791	14.5732	62.2622
26.3254	26.6824	18.4836	19.205	14.7628	75.6531
19.1093	1.22093	15.4292	10.1712	13.5876	0.751825
19.5057	37.2529	16.8493	1.5262	14.6093	16.4034
16.601	49.708	15.8562	1.33227	23.1423	9.15693
19.6782	8.62552	16.3256	5.04651	19.5491	6.47991
18.6304	1.64596	13.545	3.58294	26.1905	15.7878
18.5975	4.37344	14.1498	2.18357	32.9117	2.11722
17.6789	4.49908	18.6057	17.5771	6.63333	0.4375
22.6649	25.9455	36.3812	2.55198	14.5296	3.52265
31.5263	202.643	14.6732	1.96056	21.7262	14.2557
23.498	13.996	15.654	43.738	12.4067	200.432
30.2049	23.984	14.8676	8.37042	14.5765	21.7379
17.3808	1.43096	14.5301	2.4588	14.3705	3.19344
28.0106	19.7173	18.703	38.1104	13.2958	26.9337
16.1697	1.29061	18.5045	74.3501	17.1593	1.66313
19.7834	1.93472	14.5249	24.3272	14.243	32.6903
17.8537	30.434	16.5291	11.2427	14.7218	13.6745
19.4638	29.1844	16.0959	113.87	13.2358	1.41682
19.2531	28.267	16.2838	1	15.4327	11.9489
20.5414	2.15517	16.9645	2.70922	11.893	5.28075
20.0943	28.8257	15.7985	1.03526	13.4396	1.59792
16.3534	1.8996	18.313	65.7391	14.1296	10.8469
18.9679	57.9444	20.8055	13.8055	10.4729	79.1596
18.797	6.2396	26.8921	10.0346	15.7244	174.781
20.6043	1.48104	18.4525	1.90045	15.5914	7.88327
16.3122	6.64592	15.484	119.473	13.5427	116.625
19.5309	1.25926	16.0616	90.1341	11.5272	20.9607
22.2864	47.9718	21.095	3.9819	13.7253	19.5733
19.6846	25.0911	16.4984	101.138	14.9084	1.10757
20.1987	3.16404	17.7642	135.63	15.7102	1.54869
23.7916	9.04215	15.69	1.59299	13.6416	9.53827
19.3738	124.398	24.0233	50.22	15.4305	4.48532
18.6724	1.81724	14.6634	6.35109	12.6545	16.8568
19.2762	3.19042	14.8316	1.39236	14.0532	1.60754
31.5815	7.41846	16.5267	1.27667	16.7427	12.9417
19.3255	27.7098	16.1375	133.016	21.2665	6.09961
13.5929	2.03717	19.1226	2.54516	13.3192	45.0031
21.113	4.51594	14.4622	2.3282	13.1579	0.773279
25.6715	17.5507	16.0485	4.84142	17.2874	30.988
23.4687	28.4955	16.8408	2.06054	17.1933	1.84034
15.3765	9.75304	17.6615	30.4102	12.7456	86.1436
19.701	4.26602	17.0729	1.46241	14.2609	85.56
28.0449	19.3169	12.1724	1.63547	13.7151	12.3824
21.817	5.82738	13.2643	11.2093	15.2748	44.6204
19.3873	76.8939	17.8037	30.0748	13.636	18.5425
20.8779	16.1122	21.3434	28.4217	12.4084	1.73993
21.5588	19.5647	20.4708	1.77432	13.7511	1.65745
18.6397	8.3367	14.4901	0.93819	14.8065	114.172
20.8264	1.28819	15.755	140.416	13.3136	1.73779
22.7649	5.32463	14.4187	3.89163	14.0255	40.8016
17.0814	24.5852	21.2439	45.4743	10.8851	50.9157
21.51	2.68675	18.9929	72.564	12.6295	3.09501
21.9988	25.9821	16.683	35.942	13.8693	1.55871
21.9125	9.55513	16.8691	3.38255	15.4961	3.70079
22.3806	1.73491	22.1895	1.24217	13.044	65.7568
19.006	2.6994	13.4035	9.64912	19.7353	11.7563
11.8108	14.2383	28.1038	1.39615	23.2868	4.45312
23.0544	23.4502	17.4017	7.18786	12.1486	0.846014
20.3558	37.9623	34.6604	8.3805	11.2857	5.00733
16.0595	115.802	16.7059	110.691	27.3499	5.78618
16.6817	104.705	16.1351	1.14943	14.7739	18.9598
23.4006	45.3813	16.1538	188.624	12.3407	47.2504
21.0168	15.4106	16.9484	8.32924	15.1972	226.552
19.2431	9.08366	13.8843	101.818	14.096	18.2201
21.602	17.3632	15.6013	1.87225	32.6422	72.1935
17.0898	48.6829	21.2696	26.4885	14.6274	2.21197
14.0264	19.4462	15.1046	1.94142	14.2944	40.7775
24.3112	10.7656	15.3358	4.81289	27.6615	4.51351
16.4134	7.01253	17.1679	72.0318	13.2485	26.327
17.2595	7.59732	17.0399	6.17681	13.708	131.889
14.465	0.686916	20.5343	5.02206	12.6451	0.893357
18.4174	2.60805	29.8021	4.92462	11.6386	25.9636
26.5207	1.50415	11.9241	9.3443	11.1247	1.83087
21.0345	56.9095	17.1375	43.6417	12.3267	2.26167
16.8667	32.9917	15.0581	25.3513	12.7813	4.27437
16.734	5.38652	28.548	26.8362	13.7588	54.3156
16.1821	2.05779	16.0472	16.3346	22.4535	2.37746
19.6716	55.674	22.4904	39.2739	12.9132	40.6399
17.424	48.3306	27.247	1.8284	17.8833	47.428
18.2459	1.14195	26.5902	1.26606	23.4554	2.5297
19.2315	2.96309	20.0119	8.83399	15.8161	11.3946
20.0055	25.0332	13.0117	3.27397	11.9393	8.15815
19.8247	26.7273	12.9952	3.11566	14.1448	11.2984
17.9492	36.9586	20.1498	1.73394	13.2045	108.32
21.6952	32.5429	16.2173	6.42572	16.5137	43.783
18.1145	13.1527	17.5505	68.0174	19.2468	21.8687
15.6684	4.9614	22.2669	10.3956	12.509	4.06475
20.646	11.8191	57.7051	2.99012	13.4548	9.02903
17.8362	33.7914	16.9796	3.63673	14.7989	2.6676
20.9664	28.7964	22.7294	13.4653	28.4368	27.0307
18.183	50.5411	15.8464	7.38136	13.3677	14.0897
17.8516	1.65041	19.4056	1.90559	24.0169	125.383
23.4925	2.77068	23.3871	2.17563	30.5044	8.70796
21.6402	9.11682	17.68	16.4829	16.7127	1.84899
18.6136	1.42712	32.2297	21.659	11.708	48.6387
17.513	1.19237	17.9638	138.667	16.1224	24.7785
21.0995	36.0735	24.7409	49.2893	14.7629	5.84272
[truncated: 6,073 more rows]

## Sheet: ventral_Midbrain_Nfib_e10.5
TileScan2-1		TileScan3-1		TileScan4-1
Nfib	Edu	Nfib	Edu	Nfib	Edu
9.78593	0.425076	35.9699	10.9644	10.3143	42.4898
8.16143	1.38994	14.2941	1.03676	13.3433	0.73
6.72563	0.0144404	14.6628	1.05401	14.9175	1.06397
6.71493	0.0995475	15.6218	90.2409	9.87199	17.1235
7.65588	4.20743	17.8617	1.43351	12.8084	0.738676
7.4467	0.071066	14.9906	2.48276	12.1903	0.85
7.83627	0.0277078	14.9291	0.966903	12.7847	0.862715
8.00581	0.416667	13.8481	2.88969	12.7674	4.47196
6.74925	0.250746	15.2379	7.34312	12.8598	15.311
6.68168	0.189189	15.0944	47.0536	11.9923	7.99537
7.02921	0.164045	16.8603	2.44744	14.1397	11.2855
6.79805	1.3236	15.1018	1.5509	12.8936	124.036
7.03333	1.65641	15.2036	1	13.6371	9.53196
7.25617	0.0833333	14.086	14.1203	14.2617	18.2461
8.06959	0.0910064	15.7915	1.0424	12.2926	0.945338
6.81505	0.100313	16.2605	1.27047	14.1113	1.06426
6.66129	0.205645	13.3369	13.8065	13.5089	1.47868
7.80127	10.8228	19.6053	89.6842	13.0253	55.9526
10.2283	0.363344	16.329	2.75777	12.1913	68.4727
16.4009	18.5416	19.0075	2.145	12.2863	3.87382
6.73472	0.959762	14.049	5.43706	13.4539	165.623
7.38291	0.056962	14.9329	1.05128	13.228	1.08795
8.14631	0.25	16.0235	93.7496	13.3036	108.364
7.43363	0.40708	15.4223	18.6454	14.1502	7.74092
20.3333	1.25121	14.5462	3.70378	12.1644	1.25067
6.69014	1.83451	17.8871	3.2865	15.5101	63.1558
6.71262	0.0970874	13.4245	2.05252	14.2875	11.8418
7.70935	0.353659	16.7278	1.70236	13.4938	65.4814
12.6557	37.534	15.7548	18.2414	12.1857	17.4502
7.70576	3.07819	15.679	1.25843	14.3438	5.88582
6.52683	0.0146341	15.9904	21.3385	14.0635	5.14815
6.80408	0.0244898	15.932	6.83252	13.2803	92.6527
16.5866	1.4252	18.7665	13.731	16.8361	95.0557
7.22615	1.0742	16.6482	52.1889	13.7432	160.434
10.1126	0.770419	17.6331	64.2532	15.2971	3.74536
7.93712	6.04448	15.0781	1.62658	14.2414	1.62286
6.62025	0.371308	16.9632	15.9377	15.4539	4.93586
16.6941	1.29412	14.8837	39.8805	12.2224	3.53559
6.80894	0.434959	17.3495	90.2131	14.1828	53.7483
9.10865	1.52314	17.7206	1.34454	13.493	1.12195
11.0911	2.42159	16.8333	3.03431	13.4188	1.27256
18.0209	1.59192	15.4229	1.09398	14.0442	148.112
7.11111	0.00462963	16.3651	162.153	14.1352	142.704
11.8743	0.495088	14.6967	94.7494	13.2075	4.07143
8.46651	0.0502392	16.94	67.5916	15.5187	1.45722
18.8075	1.72981	15.147	2.80052	13.5475	1.50207
9.4976	8.33894	17.1899	21.6159	14.0259	25.1748
16.7908	1.4474	15.1661	6.89333	16.335	219.521
17.0794	1.49206	16.1905	68.3175	13.9417	4.3683
10.1398	10.6273	14.3136	1.56102	13.954	0.846827
14.4152	1.82271	18.779	1.38202	13.8349	58.7783
6.58667	0.0666667	18.0683	1.4328	13.5209	32.0635
7.04831	2.77295	17.5268	29.3512	14.9019	4.60748
9.33696	15.9022	17.6503	57.4235	12.9139	2.77815
7.27234	1.59149	20.7815	29.7938	14.0592	1.104
7.65854	0.227642	18.259	1.21583	14.6279	24.8414
8.19753	2.8642	14.3073	60.8296	13.2126	1.6976
6.93173	0.0160643	14.9867	4.69067	12.4185	8.40351
8.23163	0.734967	16.4667	1.26154	13.8883	40.1424
8.87018	0.0385965	16.6691	34.8429	15.0614	1.53509
10.8658	1.23158	15.9364	2.35623	17.1629	99.0452
7.07748	0.821622	16.5768	8.53918	13.721	1.50226
12.6838	0.954044	31.9508	1.55738	13.8959	7.87636
6.87023	0.117048	17.769	4.03797	13.961	85.3496
7.6175	1.2916	16.4895	6.57017	14.9138	62.9371
6.67905	2.24668	17.183	3.09774	13.8285	40.5546
13.8697	11.3269	18.1167	4.42792	12.3538	53.5985
8.50637	2.6242	17.5633	45.6816	12.2489	1.73391
6.80508	1.00847	15.867	167.933	13.6793	0.837171
16.6998	9.87765	17.5761	1.58252	14.6444	71.4889
23.2692	13.9098	15.9752	52.0991	16.2802	1.12077
20.3401	1.48073	13.0923	57.5055	12.7915	1.03791
40.2777	1.62433	16.1543	5.26957	14.312	2.47723
20.5329	12.1687	16.5963	1.24771	12.8607	149.97
19.4079	4.12719	18.3614	40.1553	13.1	2.12909
16.1656	7.15937	17.9609	81.9829	13.1795	1.88182
16.4568	78.7325	14.0644	1.89015	14.5945	37.2488
6.1897	0.0108401	18.9034	4.38851	14.4672	6.78535
15.1959	23.4433	16.504	87.5646	15.8034	42.4568
19.1794	57.186	15.8854	6.29618	13.3772	3.85554
19.7131	14.9209	17.6611	34.7654	14.6687	2.88125
14.5594	12.6015	19.3542	143.778	11.4144	19.3476
19.6402	25.3891	15.8969	1.04021	14.1872	6.06897
14.6348	10.9755	16.6374	14.2846	21.628	49.7089
17.534	26.5719	16.5576	1.54296	15.8858	32.4838
17.4676	9.17537	17.0121	18.5496	14.6071	6.10588
19.7954	23.2508	15.3112	3.40558	13.9228	14.0591
16.3818	95.9614	16.3644	5.57098	14.0736	8.58302
23.4477	1.31873	16.6039	131.491	12.8434	1.30271
15.7575	108.823	16.6079	48.1365	13.8204	6.47382
29.9216	35.8792	17.8071	108.99	15.4368	235.355
20.8333	16.112	17.9827	21.6242	13.5253	157.219
20.8967	13.269	20.1722	16.1132	15.7415	1.12924
24.5859	6.225	20.8503	46.3656	13.3548	1.26478
20.8584	23.3306	16.1459	4.01824	20.3947	48.1818
18.7047	60.0157	16.3185	7.27419	15.964	1.25964
31.3432	14.2171	19.2443	4.35747	14.0277	1.4766
23.4982	9.92108	18.5152	24.5644	14.9023	70.1741
16.1285	2.01951	16.1816	1.16143	15.9342	19.7838
16.9071	13.9179	19.5434	60.2968	14.8438	1.42578
19.8164	52.8374	15.4196	48.1119	15.6246	5.27855
14.867	0.275229	18.3394	6.8202	13.491	1.23543
16.029	11.7925	16.7032	1.33562	14.5978	25.0812
16.2626	18.0952	16.3997	1.74231	14.0343	1.76381
17.6224	12.9541	17.4672	193.88	16.3557	92.5208
19.5616	20.6051	18.2687	28.603	13.563	11.4426
18.3372	50.4884	13.7351	7.85149	13.2134	76.4756
17.8278	32.9214	16.6317	70.2119	14.4762	37.997
17.912	1.62298	19.2597	9.17979	13.645	9.80473
17.4904	60.462	16.7967	1.43361	13.1519	41.9594
22.5733	2.58	16.8522	20.9609	15.4411	70.0959
18.7206	1.4254	16.6749	2.43424	13.5675	0.911043
20.7483	34.2382	19.0858	103.225	13.5643	167.514
18.7546	2.03257	17.5467	14.2146	19.832	1.81333
21.2475	26.7576	21.072	13.5995	23.3752	3.70073
16.8131	40.4036	18.1869	78.4438	13.6359	28.3821
21.7761	34.4974	17.9029	4.89404	14.7965	22.8503
18.539	33.6499	15.9528	2.04717	14.3607	1.28244
23.5865	10.2743	16	1.7821	14.301	31.6369
17.3787	9.06933	18.0807	27.0836	16.0329	2.21813
19.2693	14.6879	17.6101	32.8129	21.9409	13.0668
16.786	59.6922	15.789	30.2927	13.7294	29.4294
24.3431	36.228	18.0571	78.0571	12.5432	51.5334
26.5602	29.5717	38.3841	83.7524	14.2507	3.61035
20.6871	17.4355	14.7273	1.11067	12.9609	4.05859
18.2937	32.5789	17.497	1.60119	13.898	18.8306
18.2273	103.045	15.224	34.2377	13.9812	64.1375
16.6012	3.74303	18.6063	28.4886	13.2136	15.989
29.385	40.3584	16.4275	4.44565	14.9519	11.3109
17.5725	88.4504	16.7218	116.791	15.0959	7.12329
20.5058	3.23631	16.8493	1.5262	14.0318	1.1876
17.7282	42.4465	15.8562	1.33227	15.3283	91.9373
17.8952	16.0105	15.654	43.738	13.6761	95.9108
18.1031	144.526	18.6784	37.7633	11.2103	1.66052
17.1891	1.18159	16.8608	17.5781	25.3655	3.45029
16.86	2.21461	18.369	73.1696	16.589	115.218
17.6604	5.00377	16.5291	11.2427	20.6405	3.56863
19.3443	19.7281	16.0959	113.87	17.3277	1.54468
17.8047	33.2591	18.0296	57.7537	15.8436	88.178
18.0883	28.7864	16.9645	2.70922	12.9904	1.66154
18.3064	45.9501	15.7985	1.03526	13.7505	1.96325
28.3767	18.8879	15.484	119.473	14.6933	13.7622
24.2483	23.394	16.0616	90.1341	13.8878	17.2382
24.8075	1.38494	21.095	3.9819	17.0534	38.7598
17.6065	1.09911	17.7642	135.63	34.3692	5.98141
7.11074	0.0151007	15.69	1.59299	14.64	17.0491
17.0877	5.22456	14.8316	1.39236	22.9577	9.571
16.953	1.20564	16.5267	1.27667	13.3237	9.93361
21.3934	31.597	16.1375	133.016	14.8017	163.236
17.9176	42.4309	19.0179	2.55224	13.3616	9.31186
19.6493	25.5753	16.0485	4.84142	13.7756	3.13333
29.5075	8.33831	16.8408	2.06054	14.4231	32.5897
20.5402	13.3615	17.6615	30.4102	15.0958	87.637
8.56575	6.41896	17.0729	1.46241	13.8714	79.3883
21.8253	50.6777	14.4901	0.93819	13.8959	129.186
27.0248	0.485149	15.755	140.416	14.6973	2.40816
18.7751	23.5871	20.8946	22.3068	15.7184	43.5102
15.7788	18.6475	20.6585	34.316	14.0304	1.40435
12.5699	2.34615	18.7703	65.5549	12.7742	0.837307
18.7662	17.3922	16.8691	3.38255	11.8452	0.772321
18	10.3882	16.1351	1.14943	13.9954	16.5532
15.4147	6.35882	16.1538	188.624	12.947	2.93819
17.7284	20.6775	15.6013	1.87225	15.0052	2.41146
18.3385	36.3627	15.3358	4.81289	17.439	2.37336
16.8557	59.7555	17.1679	72.0318	33.7236	43.5327
27.3968	0.725314	20.6667	4.85781	12.751	107.257
20.5452	3.41223	17.1373	43.5908	15.0705	1.83814
31.5609	9.90229	22.031	33.3095	27.557	49.1667
21.6745	12.4941	12.9952	3.11566	12.6528	2.71927
25.6189	47.8211	16.2173	6.42572	14.8554	1.28112
25.6353	19.7896	17.5505	68.0174	15.6718	19.5869
27.2467	17.781	22.3407	10.0855	18.6613	83.406
21.8054	34.7364	22.3305	14.2968	44.3739	3.97391
20.3031	63.5079	16.9796	3.63673	15.1893	3.34385
17.5392	50.1811	19.4056	1.90559	13.4878	191.211
7.68919	4.3277	23.3216	2.17314	37.8986	6.89855
18.9277	21.1197	17.68	16.4829	12.6286	1.88582
17.9356	145.086	17.9638	138.667	16.7347	7.69388
21.5287	58.4936	46.466	3.22006	13.3305	226.325
29.0566	2.45597	15.6377	4.23007	14.1429	43.5714
20.5818	31.7703	14.9855	1.52822	13.8113	8.38829
21.5723	10.2811	17.466	122.582	14.4762	46.2976
19.5788	19.0179	18.7269	1.78704	13.5908	95.5149
19.3111	3.97531	23.8637	6.62264	12.8241	5.07087
17.4962	62.3715	15.7005	133.169	12.921	3.38897
17.7003	146.813	17.4909	44.7931	16.3353	41.6938
18.0922	20.2305	16.9221	3.81169	14.8879	11.139
21.936	24.176	16.7535	37.6842	12.8009	128.699
17.0391	11.619	16.1304	3.46154	38.4824	3.23922
18.6852	1.90315	19.3854	4.15122	13.1931	7.6551
33.818	19.1169	16.8612	143.214	15.5894	1.5344
17.026	8.11902	19.7657	67.1205	15.855	151.428
23.508	6.1841	30.5075	34.2537	33.9977	2.74306
23.6285	51.356	16.6817	115.906	14.4332	1.66469
21.0681	27.9121	21.6947	19.2947	14.1584	1.95842
24.0349	38.4944	16.0252	77.092	12.6808	61.2618
20.6448	15.9859	15.355	1.6925	19.5684	0.945289
19.2695	16.8539	29	1.78967	16.557	10.4365
8.32603	5.61918	14.5672	3.49878	11.4574	84.4168
19.5095	17.5641	16.3789	1.44336	15.3755	3.76419
42.9238	0.879408	17.6155	190.494	21.742	46.384
33.9729	4.36952	49.9526	7.38375	12.5366	0.888502
20.0639	247.695	15.8163	23.4671	13.1379	85.7682
19.987	32.7992	18.03	116.752	27.263	1.51445
27.3016	49.5651	29.6027	50.3339	13.5315	3.33501
22.4513	6.88591	15.6271	1.73204	14.9117	193.544
21.6456	1.35807	15.3856	28.3837	15.9052	64.7805
21.8884	40.303	18.9068	243.165	22.6399	20.4402
16.6584	5.79101	16.9007	16.3414	12.9897	84.0773
32.7463	48.056	30.3528	40.7607	13.6182	154.573
33.1952	19.2018	26.2111	10.043	14.9563	16.0197
18.0292	59.7333	17.6314	14.2334	13.9201	2.01961
17.8689	54.932	19.0558	174.791	13.4891	163.061
19.5097	7.57005	16.7391	124.95	14.625	83.8399
32.7264	51.7861	17.5461	1.80757	18.3598	1.87621
16.6233	24.0705	26.6286	4.97143	14.1759	2.81071
17.7958	2.17503	31.7429	2.85886	20.1475	42.8484
18.7682	3.31623	15.6394	3.64091	19.0807	6.57971
22.4203	17.4167	16.2188	1.49015	13.2692	66.6538
19.4395	24.2171	35.0993	30.4222	31.0714	5.92857
18.2994	18.4491	28.782	21.6654	14.0922	47.116
21.1617	3.20958	14.3072	1.3573	13.5625	84.6217
22.2449	2.5488	16.7325	6.26115	14.7567	96.8832
37.4579	0.922807	13.3182	1.10227	13.7619	1.85093
18.1314	13.7989	13.9908	10.711	14.1811	25.4189
17.1652	159.794	15.4444	3.50524	14.6089	1.71129
37.7174	13.4902	17.75	1.76744	17.3704	85.8227
17.9802	11.8968	43.2664	54.3737	15.0013	3.4927
20.6829	0.25	15.9006	58.5816	62.0222	12.3286
33.6501	46.0248	14.8665	2.24869	14.1724	13.8474
38.921	3.25378	19.8563	1.54085	16.1514	21.5405
24.0028	1.3831	14.8544	84.4806	14.9629	1.25126
15.1994	0.222834	20.5379	6.57762	13.792	29.6971
18.0794	53.2453	14.2315	2.25463	14.2867	1.29196
20.9473	21.1562	21.7078	1.59446	35.5751	6.67139
18.4605	13.581	18.0404	3.36404	12.8371	1.23077
19.0892	27.4987	15.6784	3.77974	11.8217	2.16348
24.7866	1.22293	15.6239	10.5855	13.474	184.343
7.61333	0.0533333	12.8359	23.9417	13.3362	8.47289
18.1832	5.9589	37.5064	15.3144	13.9282	10.6478
19.2261	39.9936	30.5594	17.6119	16.1368	3.99103
23.0554	44.3513	15.4747	199.537	21.443	45.2424
17.0051	40.0872	21.9853	3.8	51.7406	1.65994
20.2832	46.4126	16.8328	5.76451	13.59	47.1061
30.9097	47.7525	16.044	127.166	14.2258	3.94009
14.594	212.187	16.9724	2.48819	13.2752	0.785933
22.4887	20	19.9641	31.7908	13.5765	6.8598
17.2986	44.3094	16.0441	5.68382	25.3648	42.1865
21.3069	55.731	23.7649	3.12281	30.1279	48.3249
7.91351	0.241441	16.7782	82.8134	14.2074	1.0301
19.9248	27.3252	37.1109	2.90167	13.7778	61.1092
16.8638	14.5398	16.1644	5.00671	15.7105	1.62679
14.5678	44.9689	16.2884	220.549	17.2946	3.71295
15.4614	22.6554	40.1506	8.42716	12.1796	19.2156
17.4291	2.08108	16.3194	118.454	14.5051	1.01195
17.7626	26.5984	15.6883	23.278	17.1935	34.0218
21.9236	20.4921	24.0175	2.46199	23.3934	4.6993
19.6719	10.57	19.93	33.1232	15.1807	41.0518
17.6214	26.7505	45.3301	7.77751	13.8842	5.36723
21.8233	41.8523	17.4744	75.314	13.4493	9.98279
39.2969	20.1404	17.8893	32.1954	13.2658	2.72767
7.05734	0.00168634	16.2358	8.23984	19.4288	17.1309
22.3688	29.029	21.1221	2.07941	7.08475	1.11017
18.8996	7.4205	15.0323	21.2716	24.5917	173.586
16.0625	4.83333	31.4139	20.8845	13.7959	0.943878
20.1273	34.5773	25.7059	60.8284	14.4314	5.29821
19.4051	17.3481	16.1013	1.40295	14.2164	14.1576
34.9233	14.8282	16.6859	2.14712	32.125	22.7614
16.9699	4.31325	15.9835	227.468	13.875	1.1875
17.0641	19.0288	22.3899	42.9405	15.2398	2.69309
35.5126	7.10432	19.375	1.7474	13.9309	1.49797
14.5707	35.7702	17.2494	3.88235	23.5357	35.7441
19.1328	1.36929	16.7197	53.1055	30.8265	11.0244
19.5514	24.4811	20.4916	57.7121	47.148	38.0559
21.5022	16.4753	15.9284	80.6706	7.55046	0.715596
21.1614	18.2018	18.8794	13.104	14.8325	3.36557
18.2254	10.0592	35.824	1.6148	20.5276	3.55409
17.3705	12.0038	16.6248	1.14901	14.39	1.98456
16.7156	6.65649	18.4951	20.1	9.75934	3.67427
24.1361	4.6466	20.9284	1.94215	39.2525	14.8698
19.2426	53.4931	14.8298	2.53147	18.2444	37.945
24.7818	9.04363	14.9526	125.88	53.6579	17.3601
18.0201	1.43624	19.2741	38.0465	15.8826	116.169
16.364	130.753	13.4822	4.70411	24.4453	23.4212
21.281	7.31373	14.335	7.57039	22.4177	111.006
18.6678	24.9402	15.4306	1.85803	17.2363	21.5275
17.0044	1.11321	16.4413	3.06349	13.3312	55.0764
25.9761	2.12749	18.7482	2.00969	15.3704	4.54049
23.7573	8.81605	15.5829	2.18857	13.4012	3.33128
26.8654	7.92958	35.6152	15.2606	13.1163	2.68904
21.3545	14.893	11.0723	57.5108	15.9916	14.5052
20.3404	12.9362	17.0983	101.843	13.1388	38.7418
22.2	78.2732	17.9056	231.081	20.4771	37.2771
18.1258	5.02935	14.9045	122.041	15.5576	100.968
20.7812	9.03906	16.1106	176.685	19.5889	36.9335
17.9949	83.6199	20.451	18.2773	23.8861	90.5889
20.1934	10.6726	19.0127	10.2937	13.1006	1.8185
18.2104	2.24317	12.792	13.1416	15.2276	1.34383
11.3915	7.73559	17.935	1.33179	16.6009	166.122
8.38443	0.0330189	16.1989	1.1875	12.7905	1.98548
19.3002	1.60803	13.9888	13.5448	16.2225	19.2834
26.2043	33.5297	23.3896	65.1762	11.9386	7.69625
21.637	20.9773	11.2941	3.51471	17.744	22.6213
31.662	1.05361	26.2213	3.09104	70.4478	3.67684
20.3318	193.345	52.7992	23.8463	12.3698	1.98673
8.05844	10.0662	15.2072	218.264	17.4825	10.9619
19.7036	1.38214	15.4463	2.67577	13.5886	210.342
31.1489	6.66019	16.2905	8.77386	22.0873	34.1355
20.1823	21.0739	15.7505	129.186	15.4664	48.1342
24.1987	16.75	15.9895	1.00699	13.4079	2.15714
17.8645	8.27371	14.9152	67.317	28.6752	1.43875
37.3788	5.20137	15.8636	2.4814	13.9203	23.6056
21.5701	14.905	64.2161	1.66667	14.5666	72.8612
24.1109	1.50528	16.1321	45.0528	14.1992	1.12218
22.7962	28.4319	16	3.38037	14.9386	39.8129
22.3326	4.36768	36.9785	2.15484	27.8396	45.2782
21.3071	7.33195	25.9682	4.36212	15.9666	3.83946
17.5112	1.7287	15.7117	3.0987	11.991	14.4311
7.64663	0.00728597	19.4426	1.59344	15.3384	75.1351
22.6594	4.69666	20.664	24.2966	14.3552	1.72495
22.2865	36.7003	17.1056	8.27222	32.9457	47.1406
20.5687	9.99514	39.5109	1.7046	16.5419	15.3645
24.557	18.8435	16.9175	4.37269	12.3711	137.834
17.5262	69.1247	72.3486	1.37156	13.5435	10.287
16.0687	3.28866	15.2985	1.1602	13.5791	16.1198
19.0443	2.56329	19.6616	3.54195	16.4793	1.85265
20.0305	7.70657	15.0601	5.24021	17.1824	11.2687
20.2238	17.468	24	2.08409	14.2416	61.1254
19.2159	2.16863	15.0942	7.11594	14.0492	184.132
29.3681	11.0215	18.4494	1.59524	13.8347	30.3412
30.0231	4.85648	18.2576	2.22727	14.1031	120.375
18.5612	13.3197	16.3244	21.5893	13.2354	96.4479
16.8384	6.73536	17.0295	33.1127	26.1905	6.8619
17.2093	38.9258	66.4974	17.6591	13.1795	1.62637
18.5893	23.6928	34.2846	17.7346	13.4444	0.962963
16.2826	106.763	16.6247	45.4571	13.656	96.9427
21.0183	44.0206	18.0774	89.4108	15.8193	1.02811
22.7948	5.84701	15.3777	1.26596	20.1568	69.7438
17.2079	11.1147	12.8867	1.86333	12.9281	0.786492
19.0499	11.0148	27.3726	44.3574	13.2703	1.50715
25.6468	3.15873	22.9844	50.7926	15.8164	16.1017
18.4442	12.067	11.1498	57.1674	14.6818	9.28306
18.6207	59.636	13.2042	21.0325	16.6611	9.04812
25.2224	51.1299	33.6345	4.71345	14.3129	51.8879
18.259	14.53	31.4568	1.65095	14.3015	152.76
28.2953	2.15136	15.4379	2.46897	14.7164	17.521
20.0173	7.95577	16.1587	0.991987	17.476	1.87773
21.0307	34.6292	16.886	50.064	16.3412	79.9551
19.1644	13.1817	32.2321	2.83948	15.3053	7.94678
19.1961	47.7167	18.4106	43.2514	13.8458	2.96145
19.3656	5.55054	45.6675	2.29854	14.4561	10.4006
16.6274	25.3333	30.9566	3.83163	18.481	6.89734
19.3939	143.376	52.6398	44.7632	14.1848	27.7977
24.5559	7.56643	17.0505	1.14478	31.9959	3.6749
21.7028	5.15252	17.1062	32.1125	18.5485	49.1688
22.0231	11.5486	15.0968	251.553	23.9297	47.8181
37.0462	1.24696	26.4717	17.1497	12.2064	2.58945
46.0996	0.97903	15.0671	11.4714	15.9576	54.197
37.3415	1.45636	24.3845	5.05172	15.0462	122.37
18.0878	10.0642	14.411	1.22086	14.8145	57.5579
18.5642	1.62032	14.6114	31.9154	13.512	8.85542
18.4167	28.1086	17.0628	12.2286	15.3666	13.9054
35.4123	19.7949	16.0657	3.69043	13.9797	23.4767
19.265	11.8224	16.3895	50.8	32.8901	40.4198
8.10044	6.26419	20.506	62.3621	25.7594	16.0922
19.4961	3.51944	32.0074	1.75616	13.9859	6.93897
17.7717	11.1908	17.3931	1.15029	9.46383	0.255319
16.9611	53.8743	17.0264	2.22418	17.6479	50.5241
29.3186	17.8575	16.6821	8.09859	13.3553	2.19417
16.3162	5.84559	17.664	70.352	11.9522	0.684129
19.6806	21.5197	35.8214	1.65536	13.2134	122.343
21.8646	17.2324	15.3701	1.12338	14.3318	64.4828
7.68214	0.0357143	16.1254	60.5654	35.4684	36.5303
21.3262	29.3027	16.3844	49.0511	17.1324	35.6187
17.3412	16.7536	26.8705	26.9604	14.9405	2.5619
18.4312	1.34286	15.0335	238.203	12.1842	1.18233
25.6279	27.6806	24.7558	43.1003	14.214	242.228
16.7225	2.3798	71.5387	2.13622	25.6667	18.1429
16.9727	5.73182	49.6211	5.83671	31.0158	36.4427
16.4007	137.824	16.7598	1.08363	13.1328	1.14958
19.1032	23.8646	15.1459	46.5297	14.4896	0.955224
20.1859	7.07072	17.4494	99.6013	14.1741	10.3354
17.4566	53.0932	15.0928	11.4352	36.1057	19.2877
27.6862	4.83156	16.3442	2.45825	13.4631	22.1477
20.8208	30.3302	15.8868	76.3396	25.4406	10.341
20.3194	33.8667	18.0224	48.7532	14.2654	8.06678
18.8068	13.5956	18.5843	95.8092	16.9774	26.1015
18.8376	100.932	19.765	1.57604	18.2831	24.9815
15.786	91.6589	15.3493	15.7915	13.7778	41.4151
18.8367	158.81	18.1983	7.98039	17.1452	18.3021
22.6427	13.4211	16.0812	51.0638	16.708	14.7558
18.6262	130.719	17.3693	3.61307	14.5868	11.8812
17.8123	1.06719	14.3641	1.44177	14.3535	1.9798
17.6344	1.12335	16.8078	1.72372	14.9335	99.6927
19.48	15.3333	17.3566	1.22444	19.5543	4.72979
18.4175	11.2242	15.0018	1.18895	7.23881	0.00995025
25.0646	6.20404	15.441	143.498	16.5167	9.85833
18.0097	4.6715	22.1806	64.6938	15.6279	190.801
16.0309	0.978622	15.2724	45.1138	10.9617	76.5789
31.4732	4.01342	15.3455	48.7394	13.0096	0.825321
20.2342	27.691	16.6873	21.3176	13.9259	2.33769
19.242	2.69214	13.0542	17.6102	11.1151	8.66118
18.1818	1.59684	27.1025	62.8	14.8187	31.0521
17.4045	4.36061	42.2615	75.0691	14.7425	59.7749
17.3649	227.886	16.4912	28.7719	15.3473	14.5686
27.7457	21.8992	18.4055	241.982	15.1242	37.8219
8.44218	7.98639	20.8598	200.009	20.3094	16.5173
11.2664	0.379562	17.3915	210.532	12.4253	28.4751
21.1574	80.6007	15.5696	178.57	22.4334	102.102
17.5512	1.76403	14.2538	0.920455	11.4118	28.9627
27.6538	11.6978	17.7098	183.983	14.9935	1.46204
15.8556	6.16318	14.4982	1.29676	11.9878	18.2409
18.5759	228.537	14.0423	66.1772	20.4202	45.801
14.0996	9.36015	16.9925	180.853	38.7348	19.4129
18.469	5.72934	22.4539	171.706	15.2543	7.65834
28.8243	2.13389	8.8342	0.0621762	44.16	4.38703
21.4719	2.34653	8.69888	0.408922	22.7824	9.86806
32.3025	18.1868	14.9216	3.43945	17.1783	75.7298
21.4175	37.9363	20.7228	12.3965	21.4701	16.9052
21.4538	16.8429	16.9286	1.66749	12.9207	1.01202
21.164	82.5678	15.3315	145.663	14.4634	3.17886
19.3829	131.432	76.2106	2.06084	13.753	64.875
17.4069	9.11538	37.8412	37.668	16.2749	32.7796
19.0932	115.582	20.2806	89.6427	18.2553	17.566
18.9261	8.73672	15.344	1.32802	13.6188	0.874822
18.9803	3.90354	12.9452	113.324	13.3483	2.09831
20.6529	7.28736	15.055	52.2077	12.4021	57.3414
28.3671	11.7308	19.9975	11.5225	11.8128	6.23797
17.8673	2.11402	16.6169	54.4177	14.3189	80.0803
18.691	4.59526	24.3054	10.7371	13.8954	101.789
31.2784	4.2017	75.9462	26.9937	16.2942	37.3783
28.1698	17.3887	43.4018	55.8741	14.338	10.9282
25.395	1.62989	16.9224	39.3506	32.6	14.7153
19.9136	9.712	14.4833	175.327	14.6389	1.89655
52.058	1.1041	17.787	220.986	12.1339	156.724
21.0845	3.56573	14.5292	3.46278	13.2962	2.24122
17.1014	23.9597	93.2696	13.3165	14.3942	33.5359
20.0372	12.9535	15	93.3841	15.192	43.8587
17.6468	26.0348	15.2024	17.1711	13.7153	14.2482
41.115	7.31169	16.314	56.0151	35.7811	11.3321
17.7136	24.8224	20.0941	1.11176	35.3915	3.13544
21.9105	24.4662	17.2105	154.061	15.1533	36.8417
25.5008	29.2431	14.2806	1.07917	25.7094	15.8336
32.6272	41.6272	16.0484	73.6544	11.3815	113.057
17.5698	3.32424	17.6817	54.8619	27.4305	3.31016
20.9614	83.5205	26.3301	4.9134	23.5875	56.7452
19.1273	142.82	15.4157	1.48819	21.903	24.6203
21.8251	8.07151	35.473	18.0338	14.6806	41.3125
19.286	2.20576	32.3414	124.471	28.1118	39.3867
17.6625	24.0469	17.3744	231.107	13.8309	1.95813
19.3365	45.3308	17.359	229.738	14.5858	13.223
19.6878	76.4684	15.533	4.89207	36.1261	2.71039
20.1028	11.9088	17.3039	4.72792	20.4493	49.2343
18.9679	89.9929	15.0773	23.3969	12.2236	0.68323
19.7124	94.719	20.0813	15.8103	44.295	12.5405
21.2429	19.3014	15.285	2.75124	13.4416	13.6645
18.9928	25.5554	19.3699	29.8533	14.735	17.7678
11.2163	0.476821	27.7624	50.722	15.8169	23.7402
28.5232	28.0272	15.0763	14.6	17.3155	2.53274
42.2673	11.5699	15.7819	6.98978	16.3354	3.49121
18.0227	3.02079	18.6422	30.9936	14.0345	1.68966
21.6083	4.09081	17.7285	2.13281	19.1191	53.846
18.1071	6.74939	15.5345	15.509	19.7445	16.2871
16.9512	65.1311	22.8778	10.4889	14.2824	45.7744
18.0201	1.90452	8.67582	7.08516	14.2896	2.8125
20.5714	194.688	22.3603	5.24249	22.7582	28.4945
49.5426	8.40071	14.8034	1.25573	15.9966	13.3129
24.9445	7.30097	16.8274	20.8836	13.114	4.44298
6.78427	0.00224719	40.0907	3.56195	16.2784	27.7036
20.9363	113.53	17.0545	60.8407	29.5358	4.79817
17.7378	2.63181	14.2851	72.3305	13.3537	100.992
16.1691	27.0119	13.8522	1.0058	13.6887	24.8526
17.5458	72.9893	15.9349	1.13866	17.2343	20.0453
45.0153	18.1209	16.6316	82.6805	13.0521	190.112
20.2995	36.8396	16.5553	201.322	11.234	10.2981
21.3209	10.7994	22.1911	28.5984	14.5646	29.3823
41.0539	16.4717	19.271	4.70968	14.675	79.3142
19.2863	1.99597	15.9188	3.58005	9.29956	61.8106
35.812	20.0522	16.5441	9.74376	28.1304	33.6751
16.6946	1.75113	18.0995	81.9843	11.93	40.0589
23.467	11.8228	16.2917	0.96131	12.2572	20.4612
17.7375	13.2625	17.8356	2.26738	13.1814	2.57522
17.1594	6.34196	20.1534	10.2904	33.4352	4.06601
19.1507	40.2831	18.7991	10.8676	13.8378	3.15385
18.2007	2.35036	14.1417	5.7525	18.683	25.4948
32.8129	12.0038	25.1182	5.53378	14.0507	33.152
23.3602	1.72671	13.0189	36.7803	13.8203	33.7674
18.9286	3.85165	14.8701	143.358	12.247	21.9298
17.3023	53.5543	15.8137	5.06874	13.8877	94.5807
20.3739	4.7584	15.2941	27.1875	13.5752	23.5784
39.0528	10.6062	43.7635	14.3756	28.7915	9.79153
16.3289	5.9821	54.6747	25.0347	13.4618	13.3393
19.0819	3.96648	19.0201	2.27586	16.3674	29.2461
16.4778	67.4543	14.4991	3.17117	34.4293	25.2098
17.4561	89.8025	11.7863	0.662393	59.6034	3.03695
18.5983	18.0063	47.4185	92.7528	17.5758	2.68009
16.8929	2.18849	19.0381	20.9873	12.3077	43.0972
17.5567	1.22906	17.6704	18.8338	12.0648	0.947631
17.1632	39.365	18.2881	80.7225	31.9427	15.5095
21.3057	3.13855	16.9647	1.14902	14.3659	148.612
19.6778	21.6687	21.0337	1.15488	15.1395	91.3641
17.1179	29.6968	14.7743	1.1875	7.2201	0.0287081
17.3707	69.8061	18.132	5.48932	13.6462	1.05577
31.3754	53.3361	17.6038	81.6754	14.1731	5.27244
38.1537	1.46114	14.3301	1.0668	12.459	5.22278
46.6877	2.49869	17.1308	76.6	14.25	124.049
21.1089	84.0545	19.9149	57.4707	15.3437	13.6417
21.7582	26.2696	16.4733	150.63	15.5009	1.08807
15.6927	1.32624	17.869	37.8595	14.213	16.1868
16.5457	106.02	16.5361	66.1578	15.4837	25.624
18.0635	57.6508	38.9292	7.08007	16.5201	103.922
19.875	21.3109	16.0139	5.87847	20.5924	11.4202
20.0079	28.6518	46.8386	11.2818	39.9536	13.7254
18.6073	153.502	23.4201	14.6673	21.6421	21.3189
19.0321	109.006	46.8354	27.081	14.1963	16.0939
26.1897	45.6741	15.5115	7.04023	13.6565	8.42174
34.8402	2.42009	18.0824	2.3449	13.4796	2.11524
21.0324	12.7815	16.4177	35.7485	14.5016	28.082
18.1556	123.069	31.1599	45	15.2196	30.9714
19.3725	16.6392	17.3308	116.137	15.5306	22.3666
18.3137	22.9137	18.1775	12.86	11.7011	31.7011
19.8045	84.9535	16.311	153.514	14.0374	46.6186
16.1788	67.9	16.2868	5.25935	12.7274	2.57582
18.5014	18.5	15.7463	89.7496	13.2523	130.718
24.1304	3.08027	17.1002	7.88453	13.1311	117.473
21.2411	21.4633	42.4978	4.95633	15.4368	4.37895
18.0748	48.2006	16.7047	134.653	15.8891	77.7328
19.769	60.6056	16.3717	39.6357	13.8476	25.9171
7.94346	0.0706714	43.8837	85.9837	11.9609	1.99219
16.4545	1.44269	8.6014	0.13986	12.7775	10.2251
27.9436	38.3086	15.1063	1.47035	12.4706	5.03309
18.9636	12.1091	18.0241	30.7952	15.953	89.1624
21.9329	20.5707	14.7765	1.50224	13.5507	13.9505
30.3109	18.6134	18.9119	1.1954	11.3192	56.572
21.0296	22.6185	18.4371	185.432	13.0572	3.21861
24.7416	12.0574	17.8102	135.155	40.1878	2.68274
13.9834	166.368	16.726	196.837	12.4126	56.7603
19.2857	9.8221	17.3825	11.0534	18.8173	22.2452
22.0793	151.945	15.8317	113.918	23.2815	33.5103
23.8703	23.4021	17.1805	7.36262	13.9974	14.8658
20.7293	42.2445	51.2072	34.1324	17.4937	11.887
17.5023	4.57339	25.1373	4.6087	17.16	1.79162
20.4165	16.7692	14.2808	3.88768	14.1852	2.82716
27.3381	4.72242	15.3391	1.6341	14.9816	195.776
17.3656	10.6129	23.3324	27.2198	17.2986	63.511
6.83444	2.46026	17.522	100.194	12.7087	117.078
11.1995	0.36983	22.4636	168.071	15.1939	7.7305
31.4859	8.74187	22.9966	57.333	13.6433	1.82057
24.5099	25.0456	16.1602	1.8232	14.8894	1.97235
20.91	140.738	29.6821	43.9979	12.311	9.01342
20.4168	32.9955	48.8736	14.2026	12.5474	110.739
19.5361	76.396	15.0859	139.589	13.7176	40.2824
18.7717	34.8535	21.6557	1.50439	13.9164	15.4891
47.2647	16.1863	16.3274	122.955	12.9211	46.0824
23.3808	15.4531	16.1677	43.9512	12.1171	7.67832
19.3339	22.9525	14.6398	158.055	13.9611	2.68443
19.439	55.7558	16.743	210.576	12.1142	10.3092
21.032	9.72988	60.9756	3.6577	11.1333	99.175
21.5291	19.4395	8.1989	0.350829	22.1453	23.7906
40.0869	8.65082	19.8981	11.3039	13.3772	34.1347
18.6577	8.21622	15.8497	2.10761	12.5605	3.18145
38.1278	2.12775	17.4986	228.632	23.9909	6.59505
19.857	18.9555	18.0781	1.8125	12.7599	1.5841
20.4961	55.6662	16.3273	25.1941	13.0727	3.57367
19.8725	17.3768	29.4389	4.87459	12.5292	1.07243
23.4207	28.1396	15.9381	3.50885	13.8558	85.055
19.1191	83.7105	14.7314	10.8005	17.1465	48.0371
24.3693	1.34855	18.9562	83.1898	12.6473	57.583
20.0426	7.10993	17.6489	208.251	13.904	1.36276
42.4044	1.74608	16.4855	6.73913	13.7403	15.7864
20.7709	2.53448	16.0269	2.5426	13.1661	176.755
20.0266	5.09886	14.8855	3.90331	25.3763	8.16846
19.7959	3.30612	15.2495	0.917466	14.6377	1.77226
15.3111	128.116	16.5613	5.24506	12.4675	91.5957
19.8726	40.1072	22.7873	26.2524	12.3928	7.68992
7.90274	0.0243161	18.3251	12.9876	41.8203	8.36275
41.9634	11.8876	16.8551	1.95561	13.3711	2.75517
38.984	8.25451	15.6491	1.62378	11.8618	0.758157
24.3625	3.76435	11.3495	0.197568	11.2	39.0038
26.9214	35.7329	15.7657	1.15723	8.95	0.786667
31.8654	9.31263	29.1673	22.4027	17.1327	3.31695
32.3938	44.8649	18.5068	2.14384	13.1338	115.247
22.2623	25.6066	19.7595	48.0169	13.753	6.6994
17.6961	17.54	17.1522	105.158	67.3466	26.9858
18.7838	16.5852	13.4417	1.1355	11.7139	95.9279
24.6231	41.1725	14.5429	135.218	14.0158	6.09499
23.716	97.1148	17.8992	100.215	15.8452	31.6499
21.2096	51.9399	14.8541	14.6541	16.5443	129.91
18.5547	37.4897	16.0438	70.7199	12.466	64.2687
25.823	4.64595	16.0456	74.5466	13.1897	91.2412
18.8889	38.2632	46.7893	24.2828	14.9271	13.042
31.1099	95.3901	72.3171	1.66396	11.1032	13.1523
22.4045	40.1242	16.4058	96.0671	16.9363	16.598
16.8636	3.95779	16.77	20.8912	12.6242	66.8087
29.2855	9.78947	14.6774	25.7478	14.0885	54.2268
27.1512	25.358	15.1386	2.69478	7.78044	1.02196
18.0945	1.64961	15.2736	15.5025	13.1618	3.75731
33.4471	42.7936	48.4327	2.10122	13.7223	52.239
17.7432	6.46721	51.239	1.69756	14.3112	55.7527
16.0507	32.2427	25.5708	2.26797	7.14648	1.02254
20.0207	10.3981	15.0549	1.0241	13.5969	54.3906
16.9002	2.161	15.4704	1.0018	13.1316	32.6871
21.9869	35.6623	15.871	70.61	14.6824	82.8471
20.0919	45.6678	20.3993	25.8849	11.9721	39.7008
18.4626	68.7433	10.0885	0.125	40.8029	19.6464
23.5495	43.1337	14.5753	19.8253	15.6162	63.9226
20.8274	20.4688	16.4049	35.5859	13.3557	32.7918
20.3707	3.73721	40.8946	11.6486	14.17	49.6
18.1021	19.09	20.0559	10.8199	13.1992	84.0826
19.0503	68.4967	21.8611	3.66026	48.2975	3.81329
14.7431	21.1906	22.6512	1.71628	16.6789	29.0227
21.5314	2.66989	15.1133	37.4267	13.3158	21.0811
20.2301	10.9735	17.5109	190.242	13.3281	20.0923
19.3105	37.879	14.4314	21.6958	13.5387	112.874
31.6959	13.691	44.4358	26.3761	43.4651	22.7814
26.0446	5.14763	35.0223	1.49554	13.1243	120.316
17.7035	25.6096	64.4713	19.767	11.5524	4.82969
18.9884	5.36889	15.154	1.656	11.4142	15.9861
16.983	113.985	49.6607	24.0244	12.3897	77.8606
39.1022	9.19111	11.5946	1.82432	12.7979	10.7409
26.7865	3.06067	17.5205	1.27162	12.8321	15.0534
19.6991	194.229	16.3868	5.18868	18.521	35.6824
17.585	2.09492	15.9912	1.69298	13.472	20.9353
15.1608	7.46387	64.9444	1.71078	14.9567	99.6012
23.3447	10.4535	75.0457	6.09135	14.7647	1.57298
16.8101	47.7071	17.5894	6.66225	13.0083	29.0538
12.7115	29.8373	7.84906	0.358491	13.1681	3.68986
18.6678	84.1419	14.8463	1.02519	13.968	3.80137
37.3699	3.68497	19.3209	3.65043	11.7214	101.294
35.1825	2.19891	14.3535	24.4816	20.2383	11.5374
19.8094	26.1906	49.5558	9.00569	13.2015	100.924
20.5766	2.75375	34.651	56.3102	12.5176	68.051
19.9319	9.53617	16.4878	231.099	23.5615	0.677741
60.299	2.57353	18.3504	8.39173	12.1321	10.178
15.4027	83.5117	15.7811	6.57919	13.3257	10.7631
19.1544	4.0674	17.7232	162.982	13.2701	195.277
21.5602	1.86145	16.4337	11.8273	14.0911	84.5421
22.727	2.38958	18.4193	168.451	13	3.05814
18.5309	105.513	39.6223	7.98119	12.7514	5.17383
17.8246	2.18694	16.3964	0.986486	12.6887	1.15027
35.5568	12.8677	16.0219	3.10066	14.1493	17.6732
18.6088	22.7614	18.0693	93.9599	12.8873	25.8967
8.18243	0.932432	18.3632	2.01282	13.8654	42.6944
36.6332	4.52722	26.4046	2.67557	30.5835	7.36541
22.8807	3.02105	24.3755	221.577	14.0746	76.4507
17.5108	21.8264	17.4644	1.26986	13.7908	17.3619
19.3689	20.877	15.4318	4.79196	17.089	46.356
21.4595	110.614	15.4646	19.6237	14.256	92.6083
29.0135	1.45824	47.9079	6.59888	13.7412	4.05207
20.3399	8.81683	14.3555	12.196	11.8114	151.653
30.7391	1.88261	18.3078	66.1046	15.3067	13.186
39.7085	29.804	15.1063	71.332	14.4109	1.02011
18.6962	5.08333	11.5952	1.37143	9.94061	28.768
18.5981	106.799	16.3927	1.21291	12.0021	165.867
19.0825	4.325	27.9623	25.5828	13.9789	91.5554
18.7496	111.06	21.3746	145.576	12.3762	100.553
21.5903	50.1175	20.5716	24.3083	11.6567	83.6381
25.0888	2.2973	18.5529	253.396	12.4189	89.2802
26.1612	13.7377	30.3709	4.76913	12.4785	79.1617
18.0023	1.31776	15.5667	44.669	50.0355	1.85638
21.0193	20.1415	16.0682	188.076	32.3222	63.4149
20.5311	69.9591	10.0483	0.23565	24.8785	39.2599
18.6986	4.10423	36.8009	153.5	14.4807	44.6135
10.8042	6.33973	36.9688	52.9698	14.2836	94.5818
16.7341	1.25198	16.5	173.984	17.3175	13.4399
16.447	154.758	17.6133	9.29496	13.0394	1.26767
38.5698	25.4245	17.7583	17.5917	15.1466	8.75153
22.4645	19.9405	14.605	1.07061	41.2327	6.19752
20.4319	9.13404	47.5867	1.36	16.552	4.86416
20.5678	61.7509	41.5972	77.178	12.9437	4.78958
19.8871	44.8371	14.6146	2.3726	12.5025	114.222
22.0114	37.0114	19.8731	2.20385	14.0299	1.06269
36.5314	67.0535	39.3851	3.13592	12.7677	1.04451
19.9272	150.869	21.8269	68.4917	12.6161	1.78362
18.8078	126.758	11.0263	0.453947	12.2145	1.14209
14.5625	165.231	48.6854	3.65169	11.6525	5.19593
18.6817	1.53466	19.3109	76.6122	14.8484	4.6063
17.4124	1.08591	15.8964	171.016	11.9982	15.0623
10.3427	0.575431	16.291	9.04303	14.1184	54.1632
19.0087	1.80952	17.8076	32.7729	14.5441	86.2587
23.0146	7.23902	32.7361	76.4089	12.7603	8.97945
23.5586	64.9054	112.598	1.61346	15.0175	40.0526
19.5623	2.26518	113.85	32.2763	13.176	25.5725
23.8744	5.41031	15.4043	56.7493	17.7844	43.6644
20.5305	17.1947	15.7269	4.14286	17.9186	38.0045
21.2287	3.46341	24.8537	38.1921	12.5606	58.053
24.1068	7.66385	22.2218	12.6018	14.1399	28.9949
20.6489	59.829	17.3159	1.61552	11.8117	242.654
29.8689	4.68898	45.8584	8.27907	12.938	1.02326
19.3028	27.0858	13.1264	0.945055	12.789	0.75974
18.2343	34.6868	19.7714	38.9171	12.9644	21.304
24.2376	3.85901	16.2051	1.87692	15.0206	1.90618
20.2986	6.04908	15.7851	1.21074	14.9578	18.308
20.4953	12.2309	16.4437	2.17793	11.9246	20.6892
18.3407	21.2132	15.8987	1.97414	10.1715	1.10022
18.5495	94.3174	16.5309	4.02743	12.8543	71.4609
16.1609	4.81861	81.7737	30.5485	15.0826	164.813
35.6464	72.0066	14.3783	17.7845	12.6287	0.918826
18.9121	2.96985	28.3481	25.3053	15.0611	121.33
20.3633	57.5983	22.423	17.8278	61.9533	4.71466
20.738	1.71587	21.8875	1.47922	16.5235	17.6835
45.3374	2.18519	26.2203	138.087	60.541	7.90274
17.1381	4.86924	16.7203	120.166	39.7709	1.75542
41.4352	3.25617	34.0822	4.71477	15.0892	6.70382
46.3725	6.86918	16.116	73.7657	12.4424	195.175
19.6781	44.4429	20.7752	1.9683	11.8792	2.46618
30.4206	22.9029	16.2354	52.2709	15.2782	196.931
25.7927	3.87728	21.5971	5.5801	15.9493	3.4207
21.1673	3.16342	15.8905	134.903	13.9063	8.88798
17.5769	39.9923	17.4046	213.658	14.8357	141.35
19.2537	22.734	28.9966	14.7177	14.5338	11.725
21.2817	16.8662	15.3169	156.705	9.25054	0.282655
20.3565	2.02417	101.261	52.6371	55.0882	11.5735
8.99433	0.304348	31.9928	18.598	21.7393	11.5479
22.3054	14.0581	15.4337	1.18638	29.6266	1.73147
25.0916	25.3095	17.0649	5.65121	12.4701	0.585657
18.7216	10.9776	17.6373	150.19	17.5218	18.8323
17.3051	2.09322	59.6606	1.73175	13.0633	2.92405
22.5317	9.73214	15.8768	1.47857	16.4973	9.20213
16.6266	83.2807	15.4733	2.91683	12.7842	14.9577
17.0323	35.9296	20.267	27.1562	12.2114	8.22397
22.7123	17.3481	21.3866	3.17184	13.2798	0.767148
19.4948	11.0722	16.2292	11.3542	12.7533	3.07205
18.8659	25.1316	16.2156	13.7974	13.1046	8.4477
22.4785	4.47619	82.5719	30.5902	20.7652	23.671
36.2213	3.21926	15.1187	98.9981	31.6611	101.279
47.4313	23.1267	16.4064	3.02317	38.0191	28.6262
27.5346	4.31761	16.7212	2.0531	15.5994	12.327
26.8304	2.66518	15.3119	1.38136	21.862	16.7684
20.0947	9.02959	30.1976	7.24497	11.0472	17.8376
20.8264	8.26425	22.2485	2.70059	41.814	22.1784
23.9389	73.2481	15.7636	21.2227	26.4758	2.96542
17.5801	140.183	15.6117	12.4518	16.0139	53.892
25.2986	1.85836	29.9618	16.7137	12.9474	4.49861
17.5353	23.7224	14.7034	54.3724	15.1971	69.7385
18.9891	7.01449	54.572	18.4979	16.3773	11.865
17.4917	103.434	16.6113	10.545	21.2968	2.70073
21.5897	4.88966	18.3581	213.377	11.3062	132.806
24.2964	1.57692	23.6737	22.2246	10.6892	1.47973
28.7778	16.3151	13.406	0.865672	27.3714	50.97
19.0669	43.9477	40.7939	24.5395	12.8684	32.9654
21.9253	23.1552	19.2646	44.0847	13.0524	98.2435
19.902	28.4822	20.5071	1.51515	12.1501	43.6232
17.0803	52.1995	18.8754	3.16822	13.2482	149.445
17.1385	1.16346	19.3037	41.2521	8.57178	3.42327
14.5268	69.9554	18.8905	10.5326	13.9723	73.5347
24.0342	17.5103	30.4882	30.6667	13.656	1.12385
18.4504	13.3067	33.462	28.1775	15.5258	1.9567
21.6324	44.927	17.1266	30.3668	13.6833	19.3667
31.2284	29.2554	16.9148	86.1667	13.4338	20.8831
17.8284	1.23432	19.2043	225.489	12.7844	82.9239
22.1997	36.2814	16.2137	39.6294	12.7234	3.76015
58.9927	22.5043	82.245	69.2625	9.82166	0.384289
17.546	23.7025	16.4475	82.5214	16.0966	63.5787
19.4336	100.177	24.2518	2.32304	13.7833	68.7562
20.4246	3.12615	19.3481	17.3922	10.6844	6.27575
19.8	4.91833	16.7178	4.21096	12.8891	52.5159
16.8503	2.81633	14.6717	111.347	13.0089	3.40684
42.5204	29.994	45.5026	25.5959	30.7741	1.13377
20.8901	8.70825	15.4943	14.7629	13.1885	3.84381
7.7265	0.0512821	17.3437	1.90698	11.2654	174.649
11.115	0.225352	21.5618	2.96545	19.8426	41.9114
19.5997	26.8931	24.3527	2.96819	10.5972	14.4965
14.9838	2.08817	17.0796	228.012	15.6939	20.465
18.7451	24.2083	16.8122	20.8429	14.1601	30.9309
21.1755	18.9306	71.6587	45.7849	13.099	1.24948
20.3944	19.9741	24.0043	1.3	12.7798	24.2188
17.8653	33.6953	76.4549	21.0153	12.5734	180.402
16.8976	12.9276	129.261	2.66925	13.6799	80.1331
30.8112	12.3024	32.9228	54.5595	14.2273	189.275
20.5873	17.6722	28.915	77.8954	13.4887	1.72775
17.7696	6.40211	16.3736	17.2862	18.205	8.51046
17.2515	15.7722	15.9641	1.79641	14.0463	5.01296
19.85	7.56029	14.7975	1.19937	13.9797	164.18
18.4016	3.24409	19.1787	1.89574	45.2771	33.7131
18.0805	1.06502	13.9656	27.5516	12.9353	119.296
26.5234	6.50651	16.6893	15.0921	38.4059	1.10332
27.4631	11.7181	22.4197	4.06183	13.4177	8.81572
19.6617	81.8938	17.1588	36.3037	17.0173	3.67474
26.3431	32.7349	38.9083	11.3881	19.3566	10.4072
17.9757	119.268	15.0688	86.4856	13.202	23.572
15.5648	16.142	16.5587	2.03911	12.3601	0.141479
17.6616	131.51	18.0178	3.62197	14.6788	24.5335
20.5038	3.65414	62.5564	11.5944	25.6753	1.17749
25.5268	1.58049	21.625	4.26562	18.5589	6.02192
23.6575	6.25325	16.7209	1.71163	16.2421	89.4877
19.0413	77.5218	19.3495	2.8125	11.9789	8.98276
16.5569	29.0977	15.2016	20.8629	14.0971	111.892
9.82366	0.616129	22.0515	17.2282	13.5097	7.84091
15.5791	115.273	14.6076	1.09072	13.6523	7.13672
25.5974	37.3948	15.5859	18.2863	14.5527	6.69516
28.3015	10.6985	16.4354	171.12	16.3802	43.5388
23.1972	28.2418	15.8554	27.1266	12.1628	7.98547
20.967	10.7393	18.0485	25.4369	12.9481	18.041
15.6553	31.3191	18.7968	80.723	16.2838	0.898649
17.092	16.4904	16.141	72.28	12.2834	38.9232
24.9976	4.16251	14.8706	17.7843	11.8719	193.802
14.4619	2.16949	56.723	26.6974	19.2178	13.7273
9.45423	0.200704	15.0976	91.2164	14.2332	47.5336
17.3007	2.65359	20.0838	10.8168	12.3826	1.19613
20.3654	50.0556	18.0311	16.9648	14.325	109.206
22.4299	32.064	123.419	1.98172	14.6777	76.7179
18.9674	115.952	16.1402	16.8473	14.6782	152.33
21.4388	48.6582	19.169	160.548	12.2861	40.093
27.2742	2.65928	15.1846	1.59887	14.96	1.46167
17.5481	1.76923	12.6731	19.9828	12.4603	1.2381
29.3674	19.8802	56.4265	2.44076	15.0066	1.19205
21.3279	16.5325	19.6878	1.40976	15.556	2.76147
25.6351	35.5158	14.3636	78.2338	16.6045	30.9247
18.7517	2.69655	39.9802	3.38701	12.5563	29.6945
19.5562	23.5151	13.3811	6.71789	13.3442	78.6152
20.2652	15.0157	47.7978	35.623	15.0932	6.00424
19.1981	22.5896	31.9902	1.77124	13.536	11.2645
22.4272	80.8096	16.6679	21.2012	23.5597	6.09659
21	4.38636	16.8895	1.25783	15.6789	132.903
30.763	1.40652	24.75	3.16216	27.1652	3.33623
33.7296	21.8741	12.2606	2.01907	52.0022	1.96629
19.1607	5.57738	16.7942	10.1803	14.7007	166.131
16.0641	20.7782	19.0329	12.8549	62.4793	14.6723
24.9179	27.6759	17.604	0.562	12.6443	44.4752
16.9417	97.0982	17.0412	195.679	14.931	144.148
21.3162	18.579	10.4814	1.37378	17.7703	1.689
25.1692	1.63077	14.9732	159.916	11.8569	15.8404
31.6279	6.639	14.1444	3.58845	13.4296	7.74007
19.3675	18.608	15.1651	134.023	12.315	3.5853
23.4308	24.6923	95.8582	2.22621	16.1	8.82778
16.3258	84.7528	95.4743	13.7701	12.5414	2.31041
33.0793	1.66207	15.2301	1.34169	13.25	4.38095
17.5749	148.076	16.2482	1.12774	11.5039	10.6142
18.1122	103.843	17.2572	54.7293	17.9625	4.42163
21.0988	44.3407	15.2196	82.8609	13.3341	83.6039
17.3351	8.39578	16.1321	2.68929	17.6705	20.0129
17.302	20.5099	15.6916	12.0093	33.6063	17.2163
19.0057	1.57553	39.1286	8.65418	26.6355	0.86129
16.5486	1.77812	18.322	18.6441	12.4362	55.8641
20.491	7.22939	16.3986	25.3713	16.1172	13.8661
19.5162	6.78618	45.9357	95.1801	10.7578	25.1317
21.4052	4.22749	36.9034	57.5892	12.0714	19.9011
17.7091	108.337	18.398	215.248	48.1937	17.1664
48.5123	4.08174	18.4959	39.9646	15.5727	0.863636
27.7766	36.8965	15.3886	56.1232	13.5088	2.25737
17.2338	99.7468	16.396	3.80851	12.2731	2.16253
27.2227	178.183	18.0354	1.20796	14.3653	11.6722
20.4126	6.87966	12.7178	111.194	12.3037	11.6499
36.3011	23.4435	14.7941	23.5637	14.417	164.878
16.1564	92.4788	11.6346	1.78297	13.2751	142.673
20.0842	64.1436	26.2127	19.8657	15.8829	20.8288
16.8326	2.03084	15.8771	45.3983	15.7222	71.5944
35.5567	2.21869	18.1136	83.0838	14.3939	76.2051
18.6218	3.19748	13.0033	67.5615	42.9257	18.9337
22.4888	2.80798	67.3206	1.58397	12.8462	5.41372
26.8154	2.48366	16.4381	13.3517	14.9408	38.2539
16.2009	228.733	13.4952	23.8424	13.54	55.7392
22.8653	1.55219	15.7309	85.4247	11.9675	7.31336
19.6851	36.5843	19.5095	133.903	31.7917	22.3373
22.5072	26.3188	20.7301	1.51414	13.2212	71.4244
21.2695	5.40426	16.6426	4.27021	49.2355	12.7936
19.7362	50.0021	14.5	117.285	12.0922	5.43318
19.8719	46.4837	26.3804	71.2091	14.1374	10.2473
20.1092	24.7395	35.7484	13.4026	12.6227	13.802
17.9767	160.235	14.1241	3.60143	11.8771	6.89362
7.65035	1.21212	16.6265	4.38755	11.2331	11.1679
27.4362	31.4857	10.2177	11.8118	52.7625	9.25833
8	0.162325	14.3794	1.09339	15.8899	29.2816
25.3662	17.672	14.6394	26.5613	14.6976	17.5121
40.6118	1.78481	16.6904	191.439	12.03	7.86304
30.7316	4.06709	16.4427	184.611	17.9309	11.5345
16.9028	48.4738	18.1373	226.098	34.2921	0.772277
20.4583	22.5785	20.3899	52.2836	16.1004	50.8122
25.0447	30.2306	15.9734	15.8453	12.6917	3.45308
16.4949	28.8091	18.6724	1.42241	13.4708	109.805
47.3247	9.80357	12.2159	10.9589	14.9257	225.649
16.1732	13.4256	20.0163	150.135	15.7239	4.38264
16.99	0.979933	24.3455	38.7679	24.9079	98.8485
28.0347	72.3136	51.409	17.6135	10.7828	9.53846
18.6211	18.6436	16.3198	212.209	17.4292	1.71462
16.6847	87.3198	16.668	160.825	14.3855	38.722
22.9235	12.2792	14.2719	0.861751	22.5135	13.9988
21.2437	8.34583	16.885	61.6009	12.3057	79.5071
20.2526	117.068	17.0478	3.35495	13.2873	22.4178
7.23729	0	34.9965	7.67254	29.2332	5.94619
23.9792	3.58033	9.91667	0.496212	13.42	1.40448
31.3	15.4565	20.5654	23.7487	9.81013	0.620253
16.3881	8.2481	55.3146	3.29577	12.3407	0.949115
21.1476	51.4224	15.3706	11.9393	12.4319	58.6103
22.3556	1.68627	15.27	168.092	17.2653	46.6191
18.3062	48.9756	16.4608	6.23795	12.5494	27.2963
19.64	59.2244	40.1929	4.53215	15.5548	69.7637
20.342	63.7586	14.6134	4.171	6.6996	0.055336
33.5839	0.905063	8.86501	0.307282	14.9813	2.24299
18.2141	5.79562	15.4257	5.53061	11.9685	94.8031
18.2016	1.88889	17.1654	24.5995	13.4985	0.778287
20.9349	6.21575	22.7957	1.62446	16.2281	67.3918
20.7659	53.5184	16.942	70.6786	65.4176	1.37165
23.2955	34.3522	11.3852	5.62533	12.2746	8.99432
24.3342	18.9825	16.1792	7.02358	39.5797	36.7717
21.1447	75.8904	18.1739	1.98965	14.5428	20.6547
19.5024	22.2749	19.55	1.77391	13.6126	53.8864
19	129.161	13.99	49.8896	13.6319	1.23819
20.5177	15.91	13.2699	1.31834	20.0144	21.3349
20.9645	1.65248	32.4017	33.8137	12.9826	51.4146
16.3142	1.0885	16.1827	5.0533	51.1949	3.22843
14.0225	13.0577	78.977	17.7286	10.5104	158.055
25.3793	44.7026	9.13662	0.366224	13.2624	163.617
15.9006	41.0904	16.5683	244.295	11.9758	61.6983
34.8083	14.3536	20.1333	3.10877	12.8936	55.563
20.4004	5.71116	17.8699	4.88728	49.1834	43.4216
17.342	1.78355	13.8747	27.4137	11.6839	0.714286
17.5694	27.0044	14.3658	19.2732	12.5122	0.798611
16.5674	2.0458	15.4615	36.2701	15.3219	23.5064
19.1138	93.1536	31.9077	40.176	11.3622	0.647059
34.8356	35.3809	14.9324	53.9694	13.9087	7.72427
19.6302	13.4057	14.5199	18.9503	12.3406	208.748
16.0216	53.8405	12.431	1.79885	12.521	8.50162
19.4787	8.76155	16.4202	2.48357	15.2625	69.103
16.9735	116.168	25.3625	35.292	13.0521	13.8999
17.3166	15.0721	15.7063	35.5045	9.14545	0.730303
57.1261	2.1413	16.7264	1.625	30.0207	4.1908
29.338	3.28492	121.907	1.33578	13.2308	53.9355
57.8617	3.23551	15.7669	116.541	11.8174	10.9716
16.5722	63.5433	9.0718	3.39034	11.9715	238.126
18.808	55.528	16.5516	1.175	11.431	0.894378
77.1133	3.14563	16.7123	4.00867	27.3241	29.3103
18.5963	104.904	34.3122	14.7415	12.9412	0.790143
16.716	13.5266	14.8235	40.2388	15.2937	167.021
20.5227	34.636	12.9612	0.627854	25.6175	13.717
18.2439	175.173	15.4431	135.581	13.329	6.18016
20.5477	2.35892	15.5419	1.1601	12.7448	1.01049
17.8323	1.94617	19.4067	82.2015	13.2094	6.68437
22.5779	2.84892	22.3155	12.7738	11.1013	1.15548
18.3855	1.17401	10.0873	7.97506	12.9387	27.1007
22.3559	3.43008	118.274	5.85814	13.2189	140.125
25.0074	46.658	10.8474	0.805263	11.1898	1.09492
8.32016	0.363636	37.4801	5.30088	45.4227	7.25948
17.656	45.5475	14.5465	50.8699	11.5063	94.9684
16.0849	93.7225	13.7876	13.3853	18.2515	13.176
14.7377	108.23	25.3534	4.42293	14.1522	17.8877
20.3272	190.158	16.693	97.3453	13.6131	233.719
18.9653	13.6987	16.4236	27.9631	13.6917	1.75417
12.2329	0.462329	17.9522	5.26879	62.0362	6.91147
20.362	31.4301	15.9826	105.642	24.6163	37.1782
38.9169	46.1247	21.9663	1.36905	16.5221	7.34545
17.6519	4.59184	99.2196	1.92609	12.4161	164.244
52.4262	1.54852	103.439	9.43159	12.66	57.1029
20.6972	177.26	11.8127	2.98417	12.5354	182.238
17.5706	21.6246	16.6077	56.0598	29.8643	33.6595
21.3148	56.1109	27.7843	1.58431	12.5371	1.06188
15.7821	13.197	15.8304	2.26835	12.3208	3.43762
78.9732	29.3259	21.1048	2.50806	14.5	19.8746
15.5819	0.948069	9.62882	4.05895	32.7587	1.55523
19.5768	130.805	15.5285	166.998	10.2304	47.9348
29.9128	5.45794	23.3655	77.7017	34.9795	29.6795
20.8949	47.9354	15.6927	173.561	12.6054	6.45934
18.6888	88.5227	19.2049	8.01217	18.9361	1.73657
16.8423	16.473	13.7118	0.769452	15.4012	7.75684
29.6211	20.107	43.1875	25.7153	44.2077	1.35915
26.2592	4.96047	14.8158	4.33333	24.4393	1.57009
21.0958	150.279	13.9719	3.33489	14.6219	3.14206
27.0104	7.00261	17.5202	80.1342	11.8457	1.00532
15.3525	7.36866	20.0882	1.4334	13.7083	32.4406
33.6016	20.6484	139.601	20.4083	18.5084	5.19739
19.8684	1.09649	17.7898	125.538	14.9831	23.3404
18.8786	13.6992	11.7705	6.28018	12.454	6.19137
22.062	11.6039	14.8289	1.18631	12.4758	0.819355
17.625	79.5685	15.4784	30.1663	18.0053	19.7091
19.8176	4.53184	13.8806	2.61876	11.6929	24.5952
18.8202	13.6636	10.4286	42.1696	14.1479	0.899408
20.068	30.073	26.804	10.78	12.5627	135.798
20.3406	3.44422	31.6699	12.9175	13.1175	10.7692
17.5101	17.9597	19.1667	112.283	14.5396	210.851
19.4303	125.075	27.1973	3.18905	13.9407	33.7457
9.64931	0.0399306	19.3003	121.152	12.7561	128.4
19.823	9.33237	21.8661	2.26778	20.6546	7.69324
17.5777	208.689	21.6462	21.4637	15.1407	16.2324
17.8464	1.67603	20.1445	10.0737	16.0635	49.9565
22.0567	64.4785	24.3849	2.10913	12.5436	107.301
20.1881	3.34328	14.9464	16.192	12.9744	6.73504
27.0228	47.2884	18.573	184.586	25.0895	21.2006
42.2939	14.8969	24.1106	2.19306	14.6945	57.0579
19.0684	19.1018	108.34	17.4686	24.429	29.3271
12.7224	0.367508	33.9896	111.325	13.0924	180.367
13.8078	2.18143	12.0877	87.8719	16.3248	31.5241
19.6556	6.49222	18.4359	47.5485	12.6679	0.953321
17.9387	42.0427	10.0451	1.7597	15.2124	2.92473
8.88845	0.818004	16.2672	4.48491	13.0627	126.695
23.5505	1.45872	23.0769	2.6005	21.3678	68.564
19.7131	25.8694	17.6326	179.047	14.2011	39.3633
20.6465	11.9178	17.2186	61.9827	14.7349	6.86575
54.7663	16.452	11.2008	1.5355	13.2096	131.712
17.3175	5.35308	16.6486	83.9402	12.643	57.746
18.0846	16.2038	15.998	3.94071	11.6074	99.8306
19.8731	122.096	14.6286	91.6222	14.3757	121.142
19.769	6.31667	14.8944	10.9938	37.1616	24.016
7.6385	0.131455	15.5742	15.2882	21.6113	4.99486
18.6208	7.13893	17.1438	8.74157	12.4286	12.4935
16.8318	12.1121	11.0282	1.80597	12.7619	35.5079
23.9686	0.527875	11.1491	15.4263	14.6117	1.17961
17.8184	3.8046	14.7426	102.135	13.1176	10.6732
61.6708	49.7988	81.6215	3.60563	16.65	3.7
46.5088	2.44657	15.5265	37.749	13.3236	0.517241
20.2464	35.1637	18.8683	248.429	13.6812	93.6667
15.366	54.6727	46.0336	6.42124	11.8785	1.03472
14.2181	4.85358	14.4876	8.69611	13.6238	89.8124
17.6156	77.3478	12.6177	1.38908	14.1695	2.64068
19.5377	1.83559	21.239	224.08	36.9967	1.84868
20.85	39.0562	19.2968	120.788	12.3311	14.3044
18.4516	0.967742	30.957	37.1226	13.4677	10.3035
31.2287	3.0155	14.1736	105.556	13.2663	10.9916
7.72565	0.55666	20.4581	1.58621	15.8683	1.1358
30.5789	78.9737	11.6139	31.4778	16.7184	1.90614
14.1152	117.823	18.1022	4.24048	20.187	33.9512
43.6	34.6146	40.9492	19.6678	12.7577	27.8465
32.3844	7.03763	116.789	1.66143	10.9497	2.2327
15.3175	9.81517	9.31071	0.5125	67.968	33.8583
20.319	18.1063	15.5917	92.5642	14.1355	1.85047
21.7956	1.21643	17.1375	223.414	14.2783	6.16516
22.3622	95.6502	29.3029	11.2713	70.8917	12.3224
19.3005	5.16256	24.7413	41.4006	15.5967	28.9754
21.1337	1.70058	116.298	62.8168	12.5376	0.835681
14.06	19.5257	15.3889	79.3756	16.2194	13.5692
45.698	105.033	15.0244	29.747	12.7315	6.21564
19.8317	65.8668	15.2033	89.4444	17.2641	6.25974
20.0267	1.88107	20.7737	1.93878	12.2596	67.3606
34.3418	1.06182	14.7402	25.2008	14.0552	3.64459
21.9829	21.7308	15.9913	126.435	18.6484	2.77169
17.7147	64.2656	15.5184	10.0569	13.0695	98.3024
18.0617	1.21519	45.827	25.3201	13.0323	1.72507
21.4315	134.919	17.8204	50.8531	14.8886	47.4357
34.2212	11.7019	15.5837	136.609	11.7472	0.914654
20.4103	27.2469	23.6614	1.78884	17.1416	15.4602
20.7651	15.7651	14.9931	45.134	14.2924	20.9181
16.6726	1.0944	13.3768	58.6941	13.4544	0.944134
20.0763	4.80534	20.8755	60.5774	13.3109	3.13866
20.0746	22.5522	22.9284	5.82442	12.4885	1.95392
19.3817	19.145	19.7035	49.0141	36.3303	4.713
21.0159	6.36255	12.8816	0.978947	13.0588	146.992
19.4754	5.1798	11.6295	0.334661	13.5126	1.03361
17.0372	32.8884	17.9261	34.6031	12.3108	6.61708
8.32263	0.666201	15.4252	43.8328	13.652	95.2696
17.85	253.542	15.0931	6.09091	28.2634	5.53747
19.0298	38.9636	126.04	5.07563	13.5581	7.06977
17.1751	21.5928	16.7472	14.5531	11.1368	7.71789
25.6351	73.8702	10.6197	4.16549	16.3789	2.20485
20.6685	24.3621	18.6108	8.93263	14.4365	7.34522
17.1588	12.4468	20.2953	3.14763	13.1191	3.17059
19.0858	48.0429	56.1526	29.8169	18.8838	56.6805
18.0918	69.6198	15.104	153.148	11.6568	168.061
18.141	63.3238	17.9444	2.19444	11.4177	19.9198
22.1944	1.59127	32.3324	1.45352	14.3529	14.4613
22.5919	11.4174	18.2919	2.45009	11.9137	171.914
21.4243	84.2246	15.3054	12.8892	10.0898	36.5808
37.7345	3.45636	17.784	3.248	13.2098	30.5408
17.5013	103.527	17.3638	113.243	12.4886	3.11951
19.4485	24.029	15.423	77.4825	10.9351	24.3149
26.0139	4.19444	16.118	160.555	12.5337	0.984663
17.1518	38.5982	21.0442	1.66814	59.5294	3.34926
16.9612	27.794	19.6497	3.60274	12.7069	2.52955
27.6157	21.8843	15.6227	2.51959	11.3233	70.3699
22.37	52.4567	25.0026	132	15.2974	76.451
17.4752	68.1402	17.8972	2.41107	17.7341	6.92509
19.125	109.326	11.0511	1.64613	12.8842	1.57143
21.2771	122.425	20.7638	4.90851	11.5517	0.610837
18.0879	4.74109	14.7138	46.779	13.6169	14.3436
28.2778	16.8241	19.2985	5.01648	73.4342	9.31933
17.1478	2.55246	17.3918	4.91781	89.8517	2.9924
19.3662	22.743	22.0816	72.9026	14.0953	63.7626
16.7288	60.2203	13.7765	32.1039	11.2829	7.04146
18.5759	3.35409	10.2711	0.388747	12.2884	50.9727
18.9114	32.1143	34.3893	2.81208	21.4863	6.93345
16.7207	1.0399	14.7644	16.6493	12.574	2.914
18.6043	75.7809	12.9403	20.1885	18.3232	7.22896
17.1932	5.59145	16.5857	11.0167	27.8917	34.9429
17.0187	71.188	56.3853	16.6276	12.9093	209.846
19.0785	93.8734	14.066	17.4195	14.6216	2.3027
21.6933	45.1147	18.0179	13.9821	12.0349	1.35389
15.7616	14.7129	17.2252	170.087	18.2789	69.2462
38.0776	67.9045	94.6265	4.34585	12.9947	94.0452
7.60289	0.0108303	13.7168	5.49104	14.1065	1.42583
20.0936	27.9394	8.65306	1.10544	12.8021	18.3542
19.8877	3.97826	21.1784	5.25465	18.9695	4.25764
24.3659	53.794	20.5375	2.04941	11.3392	0.412587
21.9107	33.2	43.0114	1.40764	14.4035	37.4349
20.5176	29.957	20.6341	8.65217	15.084	2.7769
23.0275	53.2824	13.5601	14.8344	12.7211	36.3393
17.0808	54.4819	23.8452	24.3514	13.5403	5.10685
19.0933	58.6195	10.7948	1.46226	19.4933	7.19571
18.9255	82.0586	18.4213	1.96564	13.6598	2.31615
18.2258	124.445	53.585	16.4433	12.0474	60.3416
18.9295	43.3276	16.4527	2.35135	12.5332	0.985915
14.0574	56.2254	15.5654	14.9484	11.9334	0.837278
21.4047	3.43721	23.8052	2.23494	13.9859	3.55477
18.9485	66.3788	15.5202	20.9739	13.5072	5.86058
50.1314	1.58571	15.5582	1.37818	12.2615	13.859
20.7687	34.8367	6.95074	11.7044	16.4099	53.0437
21.2657	20.5105	70.4837	1.43342	11.7262	1.68794
50.8913	2.26408	18.8767	44.6592	54.3608	56.198
18.3527	2.68599	13.9485	3.07216	14.4692	8.42051
17.4421	27.2929	18.1595	65.5058	13.9415	4.12909
17.4527	127.594	16.489	7.18269	62.8307	2.42947
17.0563	115.372	15.747	62.4006	10.1992	112.187
21.7592	41.2619	112.417	72.6632	13.7075	6.27671
22.4621	8.95126	18.2422	1.36117	12.0721	66.2118
21.609	92.3775	17.972	17.8265	13.3049	2.05593
23.1342	3.07105	23.3547	59.3611	69.25	24.763
9.07045	0.219931	44.0819	21.1045	12.4758	70.7483
16.2557	29.1872	13.1755	6.38499	11.6817	102.806
19.2076	51.3391	17.6902	2.08761	15.0804	154.06
15.5533	8.42279	17.1625	184.202	21.4337	16.2764
18.8436	0.963636	16.4214	32.8786	13.3092	2.46695
23.3284	155.319	14.3632	33.9243	26.6699	5.97386
19.8879	11.704	18.2536	8.01031	15.0691	24.1926
22.2103	29.3224	16.8596	7.80263	11.4622	1.2437
18.3044	108.115	20.1575	125.247	66.5843	31.3071
25.1934	7.62956	12.1375	25.2625	12.3202	17.5188
18.1552	24.8818	21.6808	1.62662	15.4296	25.1597
16.2432	26.2883	15.8491	44.491	12.0805	3.2026
21.7542	48.5782	20.2731	3.48708	12.0668	10.6599
22.3632	90.2813	43.7385	118.643	19.8743	3.77756
17.6167	48.5174	74.8333	24.7619	19.5962	19.9846
14.7844	0.971875	42.5123	14.4589	12.8236	23.1939
56.3291	4.24051	17.1097	106.571	14.1078	0.866379
46.6517	4.43146	35.1983	12.1983	35.8153	7.10828
19.4176	107.728	32.3124	82.1029	31.747	89.494
21.1647	9.48235	26.0469	3.43216	70.0458	46.7735
21.8869	177.252	19.5289	1.89281	13.1597	0.969582
16.7892	96.3135	15.2128	5.60638	12.0952	3.15584
25.1618	7.84854	35.9506	1.60941	15.6256	4.39401
19.2705	139.138	42.9556	4.48205	13.388	34.8591
20.6688	76.8095	17.4401	43.9582	13.0704	44.2757
20.3973	20.7738	18	74.8696	14.6657	3.71348
20.7433	2.2276	17.451	1.08247	45.3984	12.9919
19.9239	14.991	15.2689	31.2844	76.4619	3.42319
17.5537	4.80085	13.5541	5.61475	21.6776	3.04179
16.6976	0.642384	16.3277	7.34174	12.2604	169.17
9.86971	14.3274	14.9956	40.8451	12.7446	20.0295
18.9251	4.84431	15.7906	2.30512	12.5007	4.46338
19.331	37.7756	16.4186	1.09141	12.0892	95.1083
19.5773	4.99794	14.0659	9.79853	13.1346	50.6418
18.8229	1.59225	11.4543	7.91003	69.9239	9.31834
19.5913	3.59921	16.5783	1.44676	20.7324	39.6253
18.5725	203.444	14.3878	127.895	28.1352	8.2623
19.8488	123.173	19.895	1.43697	11.7429	10.1195
37.1902	2.32609	16.3423	1.1464	24.615	5.46005
19.7267	160.75	16.6303	84.078	13.1044	3.56637
16.6831	120.403	19.9175	1.93858	15.9699	19.0516
19.3385	130.879	67.5132	29.6842	12.5488	1.06512
20.6934	1.97254	50.1226	26.3486	14.6865	14.1254
19.4261	48.0964	15.9704	20.3172	15.6687	1.76483
19.7667	74.4976	16.2811	107.967	12.0527	167.123
17.8701	14.3529	30.4557	2.76953	16.8668	3.55978
17.0973	10.4161	12.747	61.5195	14.4563	38.3397
24.6818	6.62774	18.0729	27.6161	82.6551	9.90022
19.7717	12.1354	34.979	1.88655	81.316	9.21212
16.9504	13.0694	17.3074	7.92842	10.1254	3.57706
18.3438	1.61979	18.3161	2.85893	18.5342	6.53419
32.004	2.1022	19.7241	73.6593	11.8824	98.6918
23.0868	3.73237	28.2618	146.843	13.9774	72
31.7645	2.03861	100.703	1.5559	13.6628	50.0083
17.6201	19.6127	15.2122	6.27698	14.0691	2.63597
21.8235	4.99632	29.3858	4.46358	14.8507	6.37584
21.5391	2.87344	15.7214	23.8136	46.364	27.088
23.0251	21.5188	10.3537	8.27024	10.6198	8.09886
20.7901	1.61851	47.0731	35.3654	14.7209	3.14603
20.1558	23.2226	14.4113	4.73879	11.8021	1.77362
17.6463	109.112	96.9404	1.65106	11.1786	69.8929
15.4958	11.3242	15.1662	40.4162	14.4605	101.871
9.91111	46.404	12.2706	10.1631	13.5379	1.14109
13.4903	27.3314	15.1691	1.59804	43.4141	1.46875
21.8248	50.5701	16.3063	159.972	14.4845	4.33075
17.3341	8.97758	20.4337	52.7126	12.5422	1.0436
24.7633	2.80473	95.0716	3.01279	16.7828	2.09343
9.50806	9.96371	24.4358	27.5673	23.817	1.64826
17.562	6.31197	20.3178	88.6882	72.0565	17.1715
24.3854	1.46615	13.393	4.31518	39.9664	3.44519
20.7104	4.59701	16.8942	2.15188	14.8889	123.042
43.8024	2.04435	13.5074	44.552	12.4253	3.01031
15.9742	3.24069	19.0676	1.657	13.8189	6.25806
17.4259	2.64471	22.8073	1.84375	15.1928	7.49527
18.8987	2.42597	13.8052	68.5467	27.1781	1.19521
32.8202	6.07071	17.9173	2.216	18.3223	25.0066
14.8759	3.79655	24.717	1.94575	11.9748	38.1945
20.1548	54.931	16.3258	70.8045	8.90545	208.44
19.0023	56.1475	15.169	11.0439	12.2989	105.764
19.4	146.132	20.3237	9.98763	14.0856	4.79955
17.9074	10.5763	18.3651	3.23721	39.6807	7.79819
21.1448	32.9552	16.2648	3.17481	15.3374	0.922764
17.1706	9.23949	24.277	2.25082	27.4654	9.55319
16.235	28.0128	15.7162	14.353	14.6128	60.6866
16.7393	24.2581	14.5809	2.29149	104.527	2.50346
19.0305	108.599	10.9942	0.380814	16	35.6873
18.2563	100.952	34.4841	2.0029	13.7712	14.072
20.3892	104.152	13.9269	6.14935	14.6752	3.11369
21.0909	4.95661	16.7236	2.65312	15.9499	40.9395
27.1135	5.37308	19.8801	2.43563	14.1752	87.5714
15.6903	3.92899	20.0906	15.6925	12.1199	90.3598
22.6379	8.11724	48.5071	5.01064	14.0119	142.469
13.7874	0.58804	15.2632	140.965	15.2131	31.6604
18.2897	84.4206	18.5778	197.925	14.1437	108.573
15.755	176.282	12.4945	1.60886	53.1724	3.40071
8.27141	0.134087	91.4694	18.2526	66.2471	3.87072
25.3553	2.1761	25.9309	1.61878	12.8264	66.2528
39.8162	8.11168	12.2507	35.7093	12.5142	1.14196
18.9892	14.4919	17.6204	37.7222	13.8058	37.246
15.7789	1.86905	26.0761	7.22622	13.5987	82.8744
18.836	45.17	22.1571	1.30286	68.8379	7.33597
29.9312	6.34259	95.6771	58.625	35.9202	29.23
26.7305	2.62551	79.3441	5.23118	17.1638	3.2354
82.0988	4.28458	10.4239	71.6584	13.6377	47.9472
15.3063	251.277	18.0691	50.2857	13.2598	0.973464
25.0178	11.8779	7.83172	1.26214	14.941	9.08364
17.8429	146.37	17.629	11.373	16.5523	12.4351
14.3321	0.593284	16.4149	111.561	13.0923	1.98423
18.5106	27.7915	17.9791	3.62134	15.903	62.5472
8.90741	0.0148148	11.219	12.4017	12.8664	16.4486
24.5547	10.208	31.1395	8.51827	11.2752	49.5338
18.5923	200.644	14.1931	0.651724	11.9832	0.407563
22.099	44.6007	16.8356	3.34418	10.6786	1.35045
21.205	3.02733	40.2181	1.80176	13.7317	25.5512
22.0376	77.2444	20.0444	4.78698	11.9483	0.788333
17.2233	2.24272	33.2518	2.99434	12.0773	17.7973
59.7692	5.65231	10.7015	1.10448	12.451	150.884
22.8439	37.7063	20.5059	1.07565	13.207	12.6211
20.0249	5.99502	20.3006	6.34489	53.7439	1.53669
18.8345	125.544	87.9686	4.80661	69.8018	5.86306
21.6164	2.26608	27.2024	6.80617	17.1215	2.1336
20.3802	34.7532	36.229	22.0674	32.4036	47.6771
8.48006	0.0613497	14.9831	5.49662	14.5945	129.845
19.1411	27.5015	17.8742	34.7742	12.3029	3.02174
25.2115	47.2147	15.7692	1.54038	20.4309	8.40681
10.888	2.24553	19.1095	1.62316	16.665	85.2118
93.1017	4.61017	15.6382	148.299	16.0889	5.25876
20.4879	67.9615	19.0331	1.26471	12.3333	40.159
19.8243	43.084	15.4644	10.0663	18.8861	48.4462
22.4333	2.34444	16.7422	7.76655	29.567	148.297
25.8123	63.6475	20.9877	1.81967	13.996	13.0141
17.5589	3.03802	21.6004	137.481	14.5881	1.25472
29.1048	3.32118	16.7947	14.0634	13.9228	1.12735
11.7119	53.5226	17.8122	1.93094	12.7972	208.992
19.755	3.73775	15.2143	1.86039	13.3993	62.0243
22.5885	15.3938	15.3622	33.2756	14.8343	16.7996
22.1273	15.3636	14.7702	4.80744	16.5531	1.55711
17.8086	10.7658	29.7293	61.6695	14.0539	6.11475
18.6941	54.9176	17.1946	3.45742	13.3239	153.693
16.9402	0.975701	17.056	2.46767	12.2958	4.7875
31.1804	28.1563	20.3855	43.8621	20.834	11.8907
15.9657	3.75245	25.9483	9.41602	13.7982	108.166
22.7269	147.802	16.3647	1.6391	18.6937	5.41392
16.0492	210.28	14.7518	21.4835	12.5009	3.95701
15.7702	98.6048	45.5714	11.2974	14.2663	113.576
18.3567	146.895	12.4247	53.9096	11.0658	52.5342
18.32	81.424	15.8453	204.863	12.843	68.0085
19.6282	65.8935	23.9699	5.11371	13.7309	4.66314
19.9151	14.417	33.1506	98.4595	11.6914	21.3627
19.6803	20.7416	12.9368	63.911	12.0393	147.516
14.6516	0.726882	18.0462	1.91176	11.6523	4.60714
18.309	0.857404	46.5083	9.81492	9.54795	5.28311
19.9568	1.19784	14.6055	78.4633	12.0724	38.8868
21.9601	56.5931	17.6875	1.19141	10.9343	79.0908
20.88	15.6185	21.5586	21.9235	10.0033	58.4219
17.6626	3.34563	14.5327	11.202	13.4384	4.7656
17.7211	6.97314	13.874	39.2315	12.8615	2.89169
24.5179	1.37798	15.602	3.4602	16.3528	6.54045
27.2007	50.4507	17.9675	0.444832	13.8963	41.5986
18.5435	141.166	86.1281	34.022	14.7452	101.911
11.2878	7.23547	14.9375	32.5035	16.6688	58.8994
16.5338	2.64947	18.7176	81.4368	12.491	157.703
15.6787	30.095	57.0174	4.0199	13.6695	0.703158
16.4706	0.789216	11.4142	3.47781	14.8048	62.3483
33.5116	1.23062	10.1101	1.375	16.1244	4.5576
23.1807	102.329	13.884	0.754266	14.4642	0.709434
16.8681	5.84615	17.7069	37.2607	13.148	78.1408
21.6328	15.3906	20.2543	2.4104	25.0884	23.2302
21.1738	1.55348	20.4646	3.01538	13.6401	65.2818
23.0377	129.927	24.2478	1.89062	23.8891	13.4196
16.2603	47.3894	15.6107	50.5231	68.6864	64.5746
15.9977	8.40371	13.7407	5.61598	18.0577	53.7368
9.41111	3.83056	17.4867	6.18272	13.523	3.58963
19.587	50.891	21.5673	3.4152	21.996	7.764
33.2763	6.30263	14.9121	15.5128	20.0184	26.4429
18.6222	96.5222	8.66903	32.7258	13.7375	19.418
21.4755	2.12937	55.6099	6.04518	12.8905	0.854737
19	189.277	16.2852	5.08671	25.105	2.18508
19.5223	187.763	11.6488	0.603217	13.9002	5.99757
17.3841	14.4262	14.9145	86.8246	35.376	19.0869
21.3349	13.9174	21.6019	3.02878	18.4112	10.7153
30.9154	40	49.2684	20.9145	15.6753	58.3734
18.5547	30.4104	36.8355	35.2155	17.4573	27.7094
17.1317	28.2665	21.253	70.3439	11.8259	1.57278
18.703	4.9802	50.7915	16.8648	12.8044	122.687
49.8394	32.4378	13.4896	100.139	16.2649	3.90368
24.1835	45.3119	13.4431	0.726392	12.4623	116.828
17.4933	92.9181	17.3199	155.364	12.27	59.4164
14.336	0.687747	26.1382	52.4325	33.3084	4.36636
15.698	15.3725	26.1617	63.8668	12.1126	129.333
18.3558	178.385	17.6774	47.5363	21.7909	13.9171
17.2126	28.6378	10.6469	0.379771	15.1723	166.573
19.3006	61.3228	16.4468	38.375	22.838	5.98295
18.8047	84.4628	17.019	186.848	13.1142	26.3678
16.9157	11.2918	22.8327	20.7327	12.063	58.208
17.2383	23.7826	16.9397	85.7672	12.9503	167.627
17.4788	88.7571	15.5618	158.515	12.3915	2.53309
20.0439	94.9019	17.4863	6.49829	14.4076	18.7309
20.878	1.54167	9.50564	0.223833	12.2703	56.0811
20.7962	31.9412	14.7158	2.80146	12.2683	0.902439
18.4563	35.3104	16.6658	1.10891	11.4278	1.2732
16.8218	3.50111	20.0351	3.40037	23.7183	7.80516
13.4305	132.557	13.0049	0.855519	37.6194	4.36452
22.4169	67.9346	15.5877	64.6954	26.651	8.7047
26.7958	28.9722	16.0765	3.07784	11.0773	225.727
15.2169	2.60964	27.6911	8.90166	12.5254	153.858
16.0499	64.3886	92.764	44.6124	26.6621	142.334
53.2256	4.40947	28.8259	16.605	12.8101	148.095
19.9196	29.2646	16.8774	92.2869	15.3414	42.0515
21.3887	52.4753	69.7696	2.1942	19.7213	1.91379
18.4836	29.939	14.1288	15.9267	17.0636	8.83333
31.8039	24.5941	18.1496	56.0768	19.285	64.4301
15.5497	24.6614	17.8742	1.34433	16.6998	33.6962
19.411	190.981	36.2437	11.8563	14.2246	47.0944
25.7209	67.4729	22.5176	1.98039	13.3028	3.23492
19.0939	51.3576	106.525	3.27329	17.899	55.4916
16.7892	23.8041	18.7796	15.015	19.6338	42.4582
9.01905	4.57619	14.4562	151.71	12.1913	1.28415
24.2295	12.2987	19.7636	1.10303	14.2356	68.2374
33.3521	1.88905	26.1603	1.72466	17.602	64.5821
20.665	4.1325	11.2851	1.54788	13.3139	32.5342
17.8147	118.771	18.3045	11.4679	19.2984	16.3727
20.0345	1.70115	19.0768	1.26061	12.337	196.545
17.652	2.43815	16.1942	5.75728	14.4245	28.9409
23.7621	3.20632	16.7507	1.94659	18.3287	1.19231
25.1425	12.8136	20.5563	30.5962	56.4216	4.5597
20.8152	19.4312	27.7455	1.72973	15.1261	40.872
17.1132	8.97691	8.59318	23.6142	13.6643	8.81964
20.3707	19.72	15.2118	1.54353	30.7295	54.1546
21.329	5.55331	17.1469	7.35431	18.4178	32.3529
21.7635	1.52994	14.9113	8.40887	14.492	158.916
16.6806	209.62	68.0319	40.2315	15.6826	1.87226
17.3932	70.7153	18.876	52.7397	17.3875	2.93738
32.1251	17.4109	20.8882	57.3553	16.6942	0.915468
18.5438	28.716	83.1294	2.37811	11.2548	1.71675
19.3313	4.84615	63.51	1.18333	11.1748	9.84009
19.3718	171.826	13.9794	4.07904	10.2101	56.602
26.3383	9.69824	12.3837	33.502	13.9212	40.0608
28.9897	48.9629	16.0564	39.8807	29.7586	8.17241
29.3559	48.9369	22.486	3.84615	23.5748	1.69626
18.049	56.4373	20.7489	1.85865	8.2757	2.3785
19.2637	124.366	26.6053	13.7166	34.9775	78.7828
8.2	0.0836364	13.3383	179.628	13.5126	1.81047
18.3567	1.23567	21.5605	27.5323	11.3707	42.681
20.1498	1.30617	9.48734	13.269	12.4989	10.085
14.0576	0.560768	35.9909	1.63437	15.1526	77.1419
19.5059	1.47036	22.4717	7.46618	11.2068	5.63966
23.1446	115.615	140.712	31.697	17.2347	116.048
20.51	2.03533	12.3964	46.0588	15.2639	117.55
24.3323	8.22884	18.5951	1.05719	55.6858	10.6454
19.7143	5.18519	79.0363	4.62694	12.1096	39.2763
21.6627	80.3525	9.37302	0.626984	10.7981	22.5714
35.4394	111.038	9.72422	0.314149	13.4274	2.95484
16.7116	22.5275	21.2024	2.86341	11.7246	8.97656
16.4287	17.9257	13.7751	4.19856	13.9535	1.98643
20.3097	36.4491	20.2504	39.7241	14.4727	16.0341
20.1152	96.5624	18.9094	80.6581	14.7362	21.3506
28.6576	2.05215	125.007	2.92519	20.1941	18.252
15.7197	9.36127	56.1391	4.85276	12.4393	51.2087
18.2509	2.90189	16.202	35.006	11.8042	12.3743
21.0854	42.8668	10.6595	0.37381	13.5507	8.46959
23.5987	9.25796	15.3421	105.365	18.6118	29.8431
29.7318	47.2452	16.7859	216.646	12.5811	120.448
20.8253	140.469	43.6414	94.5087	12.7485	3.71037
19.7672	103.986	10.21	4.70219	14.0337	7.64419
16.5797	49.5627	75.0275	5.875	11.8418	58.5352
17.2679	142.638	88.5992	1.62023	12.2888	4.8847
22.1871	20.6677	39.4646	7.10774	12.2571	10.7563
22.4683	22.2143	19.1875	3.85417	15.7224	63.9735
15.9877	7.65022	14.0563	3.54978	18.916	56.9808
10.752	1.11804	18.7636	46.775	15.0183	56.5474
30.0769	1.68269	16.9588	1.57846	35.3913	20.4043
16.6308	29.0612	18.9416	3.12257	11.0994	1.43524
23.1093	30.2669	68.1512	32.4278	12.3678	4.29598
20.1415	88.8145	17.8867	102.913	20.6393	73.6667
16.263	48.8844	16.5095	28.173	14.847	1.81132
22.4502	21.8955	15.6371	147.423	14.2612	8.11798
22.3827	4.22237	37.545	1.47867	16.0737	17.1705
20.819	73.9784	11.0407	0.492593	14.1176	76.0343
19.6901	50.5875	14.6203	162.18	12.5595	2.28373
22.2826	10.0771	47.2283	1.54795	76.7374	40.7303
28.6263	75.4342	52.1586	39.9812	10.7068	5.75926
20.5593	1.66219	14.2269	7.24229	12.0341	1.31889
20.7844	4.42814	20.7044	1.64943	14.2169	228.725
26.2925	56.054	23.3269	16.8942	11.9389	11.3972
22.1098	1.86106	23.2371	1.32974	12.8739	110.755
65.6546	62.9298	15.2329	4.21795	9.87209	0.748062
18.0828	84.2144	81.8435	1.46699	15.7011	1.57565
20.0584	32.1227	9.13372	2.17151	15.5092	208.081
39.1141	51.5082	24.1438	1.925	11.9158	2.5495
18.6276	73.9531	15.3154	0.695341	13.5491	18.1118
19.4096	118.361	79.5903	7.69067	12.0522	75.1662
24.8765	30.463	22.3365	1.60952	14.2174	0.926773
17.9757	39.1258	12.1116	0.562232	14.4492	7.59962
27.3672	31.2354	21.8451	38.6623	30.322	15.0566
8.02965	28.1833	19.3407	8.11747	13.1438	56.3039
25.4545	2.22727	21.8203	1.56237	14.0638	1.07826
22.1838	3.72129	16.3946	1.90725	12.0995	131.902
16.7762	173.51	18.4474	11.4532	9.97736	71.2113
19.0499	187.345	92.865	9.805	16.0609	12.2783
8.49091	0.481818	16.6434	3.88462	12.7235	17.0599
10.9	1.11714	18.9312	39.0905	24.4594	11.1813
19.2219	40.3826	17.0235	29.1703	17.0803	1.13655
8.42034	0.162712	9.93571	4.21429	13.5987	151.27
36.3733	41.8876	15.06	85.872	19.6216	6.68119
22.0564	16.2689	23.2947	2.20432	13.4231	12.0422
13.6509	83.1069	19.5312	52.9609	12.8297	58.2711
17.25	3.69196	14.3867	0.906178	15.039	71.0229
9.43305	0.0983264	19.2104	158.256	11.504	2.592
17.6518	1.40625	80.0459	2.17314	40.4474	13.1222
20.704	55.2803	16.0491	5.1193	12.5505	30.2731
23.4625	20.7787	44.5473	91.1662	12.4194	15.0542
25.902	1.01224	74.7534	62.1895	12.7161	2.48941
23.7986	8.82686	97.9254	3.28145	15.1087	60.2546
21.7009	20.9145	37.5031	27.3239	15.9389	1.61736
16.2376	18.5665	21.6316	16.1263	17.6723	90.5185
20.7898	14.6242	15.7984	75.1653	16.0767	22.7699
24.8539	5.20225	11.7466	29.8108	13.0168	1.32632
19.4812	19.6505	105.939	18.4644	13.862	32.507
23.416	1.776	34.5824	23.3868	12.1195	1.24319
23.5181	117.229	9.34259	2.96759	15.0281	28.3996
19.4379	3.37908	45.9844	171.978	18.4767	3.30739
20.6702	201.821	18.1435	1.02532	13.2367	2.01775
17.647	0.391913	20.2032	6.58111	14.5822	2.64
20.1411	116.689	92.1834	17.2226	15.3058	2.06115
21.0044	56.1319	16.3689	12	84.1066	37.1652
15.6595	53.9914	15.5927	1.44622	14.8508	26.9619
14.8379	1.27687	15.417	25.1211	13.5896	2.73585
19.4268	44.5425	12.376	11.9419	12.0344	13.7405
54.2	66.0033	21.7963	1.10069	11.2115	0.980769
15.687	7.84733	15.8785	14.6215	19.4305	3.81788
17.6808	31.3029	22.9912	1.99558	14.2749	76.1202
18.9851	3.37918	20.5492	1.29831	16.2598	1.31496
25.069	46.5759	17.0012	30.7509	13.6237	98.2131
26.8036	5.22374	15.988	13.2305	26.7758	1.89864
22.4442	57.8244	72.743	3.74096	11.8106	3.26809
16.4818	28.9967	18.7548	146.925	12.5214	4.05837
9.36196	0.466258	18.9217	3.38255	14.7564	1.17834
19.8594	73.913	16.5696	8.07767	14.7905	3.06095
22.306	40.8452	14.6773	47.3782	14.45	167.595
20.8428	2.20087	108.603	2.8375	14.2044	1.11111
19.2163	1.27209	17.9167	1.34167	15.7049	51.6466
20.3779	50.1531	17.3976	126.209	13.7409	2.85425
26.2334	12.879	16.4155	7.50725	14.123	22.5902
19.2937	144.092	10.704	167.32	14.5571	2.45205
21.4413	34.8769	36.0197	50.2239	13.0722	65.4588
18.6208	172.258	15.7245	19.8837	20.3023	77.9609
16.0528	71.2688	13.2755	13.6609	43.8	87.4899
8.51818	0.0530303	16.5842	33.299	15.1719	80.8266
18.1997	31.0858	86.24	9.952	19.7143	4.11278
19.4256	104.36	18.9095	38.7143	59.1561	61.9276
17.4208	8.55625	14.7802	246.758	17.3673	17.0885
17.7898	11.4962	18.753	110.526	22.5152	21.6426
23.2966	46.8802	14.109	93.201	11.6561	60.9526
19.3842	116.251	19.7391	225.288	14.9341	2.87294
21.2708	12.5667	86.3405	1.07328	16.8956	4.4047
42.2163	3.39716	19.0199	113.6	30.9756	2.25
30.0225	87.0766	13.2696	0.649682	13.2992	4.14351
19.5065	50.8815	8.65514	31.5319	14.5223	108.214
15.3563	2.47994	9.28391	1.93852	13.8078	37.334
21.8454	33.1147	17.8927	26.5049	10.9057	0.74717
20.2088	93.1821	19.0838	4.33237	13.0746	65.8984
16.7292	139.672	18.5093	1.61682	13.0515	37.4124
18.2258	1.7945	17.7449	1.98765	15.3715	44.21
20.4685	3.29186	32.9503	2.01442	16.7895	7.0933
19.7433	98.5924	15.9664	14.1269	12.6192	82.3168
18.6234	63.1899	14.9962	14.5191	14.8148	27.8536
21.1485	16.3634	20.5465	1.90423	17.0548	4.63249
16.624	1.79457	20.086	1.15771	19.4317	37.1454
22.9496	88	79.4279	10.4984	65.1556	20.9172
21.8172	5.1828	25.8873	3.13883	20.0537	2.6689
20.2041	13.3534	13.3	31.1441	18.5316	1.00871
20.8526	1.79283	27.5268	10.0437	20.032	1.896
20.2264	215.22	13.8221	54.7826	12.4198	4.7042
30.9299	65.0103	18.4401	2.30362	12.8684	52.3211
17.5925	13.5365	14.0997	12.1662	13.6182	21.3963
15.8225	9.60449	99.6755	33.8391	36.0219	13.4754
25.6638	1.23799	16.711	8.50438	16.5458	49.1944
17.8662	2.90764	15.4232	143.678	13.1662	5.44923
10.0077	0.00384615	28.7681	2.18841	80.4958	4.37535
18.0536	2.9272	15.51	2.04011	13.972	9.31579
23.1169	1.5929	16.12	147.716	24.8053	29.698
18.2466	94.6695	21.5356	98.0231	11.1037	0.711816
17.9554	2.30362	14.4618	62.5903	11.2708	78.9903
16.0093	103.14	18	1.07668	15.5198	1.32937
16.3976	26.1594	18.9657	1.63143	11.6981	50.625
22.4048	24.6728	13.3012	206.822	12.1707	12.9934
20.2235	1.40909	112.276	9.17455	15.1134	32.2101
22.2669	27.2521	13.3408	148.272	14.9614	82.6316
20.4823	156.095	19.9662	88.8449	13.7176	12.5647
17.5855	16.9231	69.2749	3.611	24.0565	93.9532
20.6458	7.58313	18.706	7.22799	15.2458	101.084
21.1027	5.98214	13.2512	4.64099	13.498	9.12146
22.3779	62.4507	15.7143	78.7458	12.3719	2.54545
20.9772	1.25466	19.4183	155.378	12.8222	1.26667
31.4679	26.6453	17.3253	1.31928	16.2986	4.72745
22.4793	3.92287	45.4667	32.9939	18.0913	32.8584
17.5438	39.0954	21.7354	146.536	12.8209	114.385
18.673	15.892	10.6349	0.373016	14.6806	89.5903
18.6126	3.3018	15.2688	62.08	18.0375	69.6461
20.4112	23.2722	104.632	1.83902	15.8779	6.32994
17.0752	119	114.332	26.5617	13.8189	24.0128
17.7717	5.25652	18.0839	1.60771	12.0099	4.20248
17.4723	6.02	87.9745	12.0394	13.6079	0.656388
18.4183	2.81104	23.6172	11.8729	11.8384	79.8767
17.7047	12.329	16.7377	218.062	14.6757	15.8968
21.4307	130.834	11.9978	1.83297	14.3554	1.73171
18.4209	33.7506	21.3795	4.87666	45.0504	18.7316
16.6117	3.45127	14.4329	1.38657	20.3267	20.1881
16.0022	3.5303	14.9219	192.991	12.4946	62.905
22.5499	38.3718	17.5134	1.39609	14.4427	38.5478
20.2012	6.8619	58.8329	64.1932	16.5865	3.53586
21.5282	49.0452	21.6884	29.0531	51.1908	8.01316
49.7187	35.0669	16.3861	6.36735	18.9365	52.9282
16.6561	85.8487	59.8493	15.9303	11.8374	104.284
33.3262	17.4214	113.243	22.2097	11.7143	19.8225
23.0261	49.9719	16.0833	5.23843	12.6153	78.5265
20.3355	116.908	19.478	2.004	17.634	1.36928
22.5959	1.04365	18.2445	25.0876	15.6529	57.7285
8.18684	0.134211	14.6292	18.5217	17.4977	30.1892
18.0397	86.1552	12.7116	11.2651	70.4123	5.81975
20.9506	57.4913	17.1406	1.20482	13.7619	1.28333
19.9189	60.955	15.2356	55.0793	16.8013	117.624
19.6655	35.9014	17.8036	39.9927	22.9066	44.6426
15.7521	8.54416	12.7979	2.55749	14.2763	95.9526
32.105	11.8771	21.5282	44.9594	14.5276	15.7652
20.0264	1.39663	11.0471	2.52941	12.3042	128.279
31.7478	90.9109	10.0472	5.94985	19.7973	11.6773
14.1685	6.2809	20.9565	0.898551	21.0728	89.2069
55.1437	1.25549	17.0121	49.1255	64.9098	8.13934
28.9601	22.3709	50.3789	1.83535	20.0552	146.014
45.1904	122.577	133.682	2.80216	53.3188	41.1743
18.1436	20.4327	18.9919	1.72581	20.3535	2.16744
22.7169	0.88051	14.6367	28.2518	60.0399	2.65258
30.4441	84.5305	11.3856	17.7026	18.1287	5.59064
20.4064	2.10526	9.73942	3.65479	79.7509	155.487
71.2101	9.03382	24.2552	74.8969	10.7403	12.3263
18.7189	169.706	31.8073	3.70802	32.3055	16.7678
27.1037	6.94512	35.5755	1.74423	16.8069	2.73102
16.859	4.21053	13.9649	4.30627	13.9453	15.7612
26.8393	53.2117	124.29	3.56509	15.2167	52.9438
18.6868	198.397	19.1625	2.66961	18.9258	8.52344
23.3698	32.6269	50.6524	13.5324	11.9459	99.1788
17.5342	1.03985	22.8594	1.91797	13.3858	31.2582
19.0151	10.6189	58.9623	3.95548	10.8433	13.7496
17.6067	63.8911	9.5641	1.28376	12.7736	8.04298
20.1928	41.3936	16.5127	160.358	18.0676	21.9929
18.2967	16.1933	18.833	1.47082	19.7553	36.7458
20.8425	11.6289	12.4402	3.10684	18.3559	31.7326
16.7371	26.7322	17.1073	30.418	13.6433	84.3239
25.2019	100.042	15.1173	12.7353	13.9048	1.66402
16.2134	90.1293	19.1183	2.75311	13.9577	38.9776
15.1894	5.03416	12.4585	9.85893	13.9677	4.35253
29.6989	19.6308	70.6434	4.35839	14.07	85.4164
18.0054	12.3056	14.1829	24.4314	32.7321	38.2474
15.609	89.4888	18.8141	89.3444	13.2699	15.1237
22.6357	208.455	62.0378	126.979	10.5905	27.0492
20.0948	4.54982	15.7034	4.44598	18.664	15.492
17.4579	60.2421	14.0645	35.1169	18.0124	16.799
40.0712	2.88814	18.9306	2.49405	16.7569	178.229
18.0262	198.691	46.3393	122.522	10.3649	69.3368
19.4827	151.334	20.3328	4.45501	26.0586	1.30126
22.0691	17.0783	98.4201	2.20082	14.3833	32.4917
9.74224	0.484487	17.962	40.6084	10.9425	5.08812
16.0987	9.50457	47.039	1.81562	11.3136	76.2367
19.0042	24.4703	12.9035	22.5614	12.569	95.77
19.7036	2.56077	18.9399	1.5969	16.3324	55.1272
25.7793	70.1145	30.0137	54.4334	22.6608	2.83042
20.7679	3.54107	17.6865	69.9472	15.3185	45.5372
17.5176	12.7032	21.2172	1.19262	11.714	113.535
19.7636	3.87727	46.4454	65.3402	18.5237	27.761
16.828	9.40707	18.665	2.05038	15.9943	1.11407
15.0473	0.784499	17.7249	221.431	15.7395	2.96935
16.3176	9.5732	28.3325	122.787	14.1524	6.74658
26.5995	23.8129	51.0979	81.6217	12.6429	4.72704
32.6397	44.2976	16.8391	5.97126	13.5127	1.74684
20.2065	151.357	14.6313	8.25806	14.6758	27.9485
21.6037	78.2649	9.69206	180.878	14.1944	15.7948
23.7202	1.3251	15.4989	125.293	50.4867	12.4032
14.5955	0.414239	20.2048	10.5251	91.3993	3.4198
15.0302	187.878	78.4661	13.2348	14.4895	2.65526
20.3753	1.90562	19.6323	22.3934	12.7063	103.617
21.5217	27.6615	10.0483	75.9908	15.2105	107.877
27.4194	4.13981	27.0655	1.32584	16.1014	1.96338
22.0913	39.1593	35.3805	13.2988	13.9365	92.5661
16.6891	37.2254	110.577	1.40282	12.008	2.49465
19.5163	14.2849	18.7393	14.7393	12.7673	86.0786
18.8776	30.8808	22.206	9.31165	12.2355	0.709677
14.1107	0.743083	17.863	33.5716	19.5479	32.4092
19.9268	25.1276	22.2254	1.38731	38.9146	25.6266
16.9846	34.0333	41.0177	2.81532	16.8717	124.051
15.3003	67.4275	15.7474	1.70209	13.4855	160.219
18.6146	18.6349	36.5587	13.1937	13.2	30.2255
20.3692	227.941	15.2124	42.2594	21.0295	22.1477
13.9233	1.68371	11.168	6.87945	13.9681	43.5918
19.2801	11.3292	16.4583	190.311	19.2992	7.94016
19.9611	21.7472	20.8215	141.532	14.9764	183.379
21.1943	9.83406	13.3168	95.7492	12.75	61.9952
51.9373	1.62362	18.942	190.358	14.0032	12.6128
21.125	39.6404	15.5667	2.56444	13.3991	192.768
18.2185	204.895	18.9499	60.007	26.312	23.2941
8.96951	0.0365854	18.3408	1.45251	28.4592	22.4169
20.1093	54.5581	57.7127	2.42152	12.2929	14.26
19.2559	19.3008	29.208	16.6807	46.8464	20.3333
18.8251	239.006	20.6727	10.076	17.2204	14.5056
22.2249	15.8057	31.0914	1.45685	16.7135	1.69873
15.3003	29.3921	15.6	3.39826	16.4871	16.7191
21.9782	23.4466	24.2597	2.65584	13.4314	28.634
16.3513	53.5914	10.7035	0.642442	72.9865	10.8072
21.2188	49.9347	11.5988	1.35465	37.9811	111.283
17.2125	4.89011	16.8929	70.4048	13.8801	2.67736
15.037	11.8816	18.0282	3.70221	13.3198	83.5568
26.2266	63.7376	16.7361	19.7837	16.2485	34.996
24.9064	85.1725	20.3299	1.47532	12.617	123.715
17.2333	180.167	13.7006	29.7994	15.4402	7.82732
17.1669	34.2136	18.4667	1.75862	25.6657	51.0467
17.5768	1.17895	13.5671	14.3918	23.7723	1.56806
21.6331	56.1687	83.0617	1.43551	10.8887	6.11741
19.0408	3.2591	63.1167	25.16	30.2628	18.4274
27.7638	157.405	24.393	9.95025	14.783	89.9858
29.2462	19.128	16.327	242.293	13.0545	1.5396
15.7599	22.9185	13.5188	14.338	16.1157	18.1736
16.1022	4.31827	18.2305	1.22403	74.4106	42.2395
7.82514	4.08197	17.5135	1.2018	78.611	10.4897
33.4129	6.16202	16.9343	142.816	20.1244	17.9922
17.9423	150.119	18.6558	1.2	11.9371	3.01887
15.763	18.263	16.0208	33.8014	11.4769	27.6423
34.3103	46.1968	40.5606	1.83838	13.2222	15.6626
21.8789	152.17	9.43326	16.8275	14.1187	47.6083
16.7812	32.0796	19.319	2.17529	22.6188	86.4455
38.082	19.74	18.3227	80.4201	20.2363	104.028
27.0527	22.3223	29.2222	1.65909	14.3929	1.71825
20.7155	12.7541	53.5784	21.7353	12.0452	108.517
32.7054	10.063	14.8195	152.137	27.7175	27.2108
21.8748	2.8674	15.8814	1.87409	20.1941	1.39353
21.3795	8.86808	15.7322	5.00246	16.8021	1.5625
14.366	6.11973	16.9724	123.959	14.3234	65.6966
19.7901	151.934	17.8147	72.194	13.7467	2.93886
19.2565	6.0733	19.8878	4.53346	13.8433	46.6154
27.6816	51.266	23.0659	9.13372	17.2738	176.019
15.6211	2.28157	15.2585	13.0136	18.9836	1.04015
37.6705	19.9091	20.3739	1.83666	22.8776	49.5405
22.2812	132.072	22.0355	1.8129	14.9599	4.92701
16.6875	27.875	23.2582	21.9411	28.1812	17.4819
16.6	4.63676	15.4462	105.357	12.1796	1.72446
21.4651	138.196	18.777	1.81413	10.6908	1.04418
18.4068	17.8023	17.2164	1.11609	19.8958	1.87202
16.5545	1.81188	17.6889	1.02304	28.3289	159.767
18.6422	29.299	97.7109	1.70166	11.7759	76.0316
16.357	30.8618	106.255	2.24047	11.2572	4.16187
16.0477	86.3382	10.2493	0.443836	29.32	6.34308
19.9455	14.198	10.8801	0.500967	17.2943	36.7057
14.867	4.91136	39.439	1.87793	9.63941	0.72119
17.3766	5.24681	15.3821	21.2107	76.2538	93.8462
17.625	54.7083	9.94118	157.791	13.3128	7.10193
27.5821	55.7349	8.1932	0.660996	16.702	70.0056
19.0484	10.0806	15.9849	2.03013	13.9122	9.96884
20.1635	118.39	44.247	126.102	26.2747	56.1005
23.6079	5.15046	16.2689	215.917	19.3802	5.42655
19.4402	7.5234	25.2059	3.86742	21.5095	22.019
18.5585	193.21	21.6223	9.42275	12.7605	20.1737
19	5.21446	17.7081	1.01351	14.1374	24.9765
19.1136	248.701	83.6358	1.40302	14.1278	27.6082
18.2003	26.0415	23.4021	63.9079	75.9586	6.57947
33.7183	2.24124	48.0071	1.49506	14.4477	125.634
21.0696	60.5611	23.1779	10.4295	14.7568	102.119
17.3705	1.07541	15.7479	159.504	33.112	1.808
16.3091	1.96266	18.4526	41.3405	54.9641	22.7931
20.6439	1.29167	14.0787	25.8504	11.1531	188.159
36.7295	7.43443	13.7642	23.5772	29.3479	1.1597
19.8696	125.793	15.5478	1.34367	18.7733	1.97441
10.0856	7.97665	30.7312	6.2668	14.2658	41.3509
14.5135	14.5206	18.4006	5.98343	18.7734	6.53695
20.451	56.6912	10.5593	0.186441	17.7913	84.626
16.2113	58.0905	100.859	1.65553	30.696	2.17371
15.614	3.92281	17.9312	7.2	13.5607	132.077
15.7783	8.47672	28.9094	17.5942	14.3526	4.61859
40.2328	2.22845	17.7675	151.343	26.3045	21.0866
19.9198	72.7984	19.1537	1.20842	17.5971	1.66187
16.7031	23.6177	13.9526	25.2371	26.7377	11.819
21.9255	2.75294	8.91786	0.423729	23.5116	6.63372
68.5857	2.75299	24.0248	9.75395	13.4812	8.62178
21.4603	4.80795	20.32	104.04	13.2206	129.449
27.5062	135.911	18.4265	13.1274	93.9174	9.41314
19.7253	174.245	12.9823	6.21681	19.3768	9.30797
16.922	2.29358	15.5659	63.7711	22.3899	20.8843
23.9592	95.3718	17.5683	1.11031	12.8949	11.5436
16.8878	1.17706	14.5856	50.9915	15.2635	202.354
19.6258	152.102	15.2383	1.82031	26.3106	2.84848
17.1589	89.6081	8.36849	1.98531	14.0073	9.09685
44.6932	10.9261	18.1317	1.04536	13.296	4.236
12.5592	0.736641	19.4788	1.33333	15.4411	115.322
16.3598	129.01	17.2444	22.6352	12.9612	164.743
22.1531	2.4672	16.8196	26.2627	15.2679	30.3186
81.902	9.44088	12.1971	3.09853	12.7175	5.98763
64.7005	25.8325	88.7425	11.0803	13.2449	83.9033
15.5844	33.7632	21.7981	94.8775	23.7082	1.01647
14.834	0.913208	52.1695	30.4081	12.227	2.76184
35.3187	50.4303	18.9345	1.31151	11.1399	37.6955
20.1245	5.09639	14.8929	9.08631	12.3353	36.2611
20.2907	5.33608	15.4865	198.466	12.6785	125.027
18.761	76.7208	20.024	19.9694	13.8158	76.5061
17.1575	48.2825	37.2481	2.6145	13.7584	9.96453
17.6336	38.4219	15.0423	21.3184	21.4981	6.04151
21.2091	2.42308	15.3483	1.76661	13.9826	80.6356
17.9362	89.5652	19.8787	9.82289	19.3415	5.31929
20.95	31.7646	19.3958	17.13	12.1963	1.48402
8.46047	0.00930233	71.4169	8.38776	12.8109	222.925
50.5042	22.935	15.7694	131.265	30.484	18.1427
19.1067	117.179	16.2478	0.992625	19.3252	1.45593
51.3875	105.203	49.6204	59.8704	25.3147	1.82239
20.1053	36.8764	18.6688	60.978	14.2843	86.7255
16.3573	7.58379	20.8201	79.8933	20.5545	10.372
16.5766	2.00192	13.2883	15.0935	14.8333	43.5456
24.6571	99.8934	15.4488	68.1881	23.1991	8.63801
18.0089	17.8044	20.738	2.59002	11.8386	0.690583
15.645	10.0717	17.1992	27.7317	13.2265	49.9469
79.6305	19.357	16.3405	1.7045	12.767	4.30291
22.5904	156.45	19.183	1.18137	12.6472	202.962
17.4682	9.72941	16.5541	0.878788	16.6635	0.960526
14.7532	1.07792	18.0527	4.33594	13.369	2.62759
29.2903	48.8725	21.1126	93.982	16.6687	0.91692
17.5529	1.26211	37.4512	1.5625	14.4682	19.4248
17.6705	58.9727	11.4831	37.9474	23.0884	70.4224
32.0772	2.90541	14.7621	3.66096	18.6096	3.75439
13.8927	121.863	18.0609	69.6199	29.0433	2.06061
38.153	42.9537	53.776	1.44217	13.148	190.592
24.5632	54.3103	13.2374	5.43077	74.0938	97.3593
15.4843	78.434	13.5683	5.56115	39.664	122.772
24.1245	13.0428	14.6743	133.057	26.2938	1.5856
20.4712	230.433	15.1186	4.13801	13.5502	2.61854
17.5585	15.2458	14.2863	1.71765	12.6338	6.31689
15.4225	1.5375	10.9573	0.326633	13.5064	91.4583
20.6543	206.731	22.6495	2.5627	34.6471	4.56747
24.8067	1.61124	16.0974	189.713	19.8179	18.1681
17.1304	119.659	16.023	2.47126	12.8039	5.75131
18.7329	25.8697	15.1937	9.29583	39.7018	2.04366
18.8156	7.69339	17.1727	38.7273	19.7295	1.61066
59.4672	32.5615	15.4075	1.17056	14.4293	2.50758
19.38	7.6	17.0873	1.54518	11.5656	19.8663
16.2161	10.4766	47.8396	1.29947	16.9504	1.61702
17.4052	154.875	16.5433	2.87559	15.7143	1.02426
19.7366	4.90815	18.2281	58.4449	12.2551	75.027
19.5781	210.855	34.1167	1.66028	22.9922	2.13577
18.4541	2.82126	21.0535	2.24474	33.1936	1.96037
11.5996	0.154661	18.2035	0.76908	31.8808	14.1885
17.6586	33.989	20.4808	43.4545	11.3284	1.03412
18.7171	47.3669	18.3141	1.34104	23.8034	3.54791
21.8066	39.4852	17.8773	8.34719	22.3167	21.2633
14.6527	1.56067	83.5144	1.65188	17.5666	1.79673
17.5884	88.0518	22.1952	6.51325	14.8515	130.726
19.4988	6.56901	16.8943	149.889	23.054	12.5983
21.2623	43.9238	93.1689	1.67905	13.325	2.41786
90.9208	2.47109	10.9843	0.578616	17.5472	10.0066
19.764	182.323	10.1307	10.7462	15.0672	2.88235
23.653	61.683	10.3599	35.9255	13.4408	75.6373
17.6114	142.71	16.4038	31.0825	13.3844	5.49511
17.7264	23.6943	93.0349	3.94553	18.4521	129.234
18.8157	6.57528	73.045	14.0667	11.1455	19.0909
56.793	58.1247	16.5086	19.7809	77.4324	48.4227
23.9892	51.2938	9.95515	0.263852	21.4816	10.1769
17.1142	4.75551	18.7015	1.11007	14.238	116.204
20.7164	18.3284	15.9855	0.921488	13.0123	11.384
17.2581	12.9194	35.9867	122.251	12.0951	7.07224
16.8381	54.2381	58.8612	90.4728	13.0122	0.814966
17.4977	4.15814	17.7003	1.65517	15.0721	30.183
67.0067	1.71859	15.6965	8.58466	14.1069	53.9447
21.0276	192.145	40.5174	58.1406	14.7078	91.9224
14.4963	50.4148	17.381	0.98262	15.3133	194.033
18.2263	26.0547	34.0522	3.52198	12.7947	4.52152
9.87402	1.18504	20.6605	1.18827	59.23	3.2524
17.1615	20.3268	19.212	1.30957	17.1722	1.46886
21.2334	15.8994	19.0586	2.3659	12.2737	145.958
25.2218	5.11294	14.7639	1.87528	17.4421	107.625
17.6934	7.1324	18.2703	2.69856	12.6917	14.7245
14.7126	15.0951	26.1698	1.23447	30.1442	2.57984
12.4117	43.7425	12.3759	11.9774	44.3369	2.10284
23.8842	2.42365	17.0213	46.9787	11.718	19.5559
26.0042	2.62055	17.4952	52.5192	26.2894	55.8282
19.5181	172.88	18.8965	1.01562	22.1177	14.7858
15.4028	28.309	18.5476	21.7993	12.6727	170.709
16.1895	16.9879	15.7558	1.65474	63.0871	2.10453
15.2066	91.4847	32.7398	5.60976	13.4357	41.3987
30.2551	28.3478	18.4633	51.3834	15.4155	1.18037
16.1388	13.8245	18.4823	0.942478	14.5723	4.24043
19.5921	101.779	16.613	38.0332	15.206	3.87389
17.0228	32.0683	14.7163	148.351	23.215	30.9607
15.2052	82.7525	14.6587	44	12.5677	143.369
13.749	1.69038	13.6882	96.1592	12.6338	76.2901
19.9775	62.5637	28.4783	123.386	15.7226	3.37358
21.8809	15.5737	19.0024	1.06747	13.9365	84.9673
15.9234	53.0876	15.5069	3.57011	19.9901	47.2678
23.934	1.15512	14.8616	42.3114	17.3903	1.3418
18.352	1.85874	16.6879	1.26154	17.7558	36.9129
17.8802	1.74793	14.94	0.972	11.5118	91.9744
18.1739	52.7391	22.3074	72.6564	29.1575	45.175
23.0429	7.62971	15.2209	2.14627	29.6476	126.354
86.5671	59.8355	13.1357	79.4848	14.8971	185.162
80.4436	10.7864	23.5208	2.70288	17.3776	1.34266
29.7007	133.384	20.9945	4.26039	29.4274	14.6622
30.5566	17.9201	10.0979	4.23617	12.8529	110.386
18.8382	37.42	15.6441	2.41448	14.0051	2.6581
17.902	111.529	19.4126	17.513	14.9843	3.72696
19.0082	38.1913	28.7075	1.58495	12.8049	10.1726
19.7022	3.05329	18.7795	56.6491	13.7143	27.78
18.8408	84.4936	15.6795	27.7523	16.0739	167.022
20.0284	42.9044	17.5235	1.07981	26.1251	33.0444
23.6821	136.316	15.1737	2.84848	15.2397	22.2397
21.6915	82.8406	82.1839	6.43908	14.2986	32.0432
17.2083	26.4182	15.1013	1.32159	14.05	10.375
27.0804	4.21875	16.2428	3.80511	14.4444	52.995
18.6066	3.8	18.2717	1.59083	15.1043	66.9581
20.9412	16.2288	20.5012	1.30216	30.7329	4.67656
88.6502	11.9852	16.3192	130.934	14.055	3.71531
30.9821	59.6457	30.5205	39.8846	37.6667	19.5433
20.3209	4.33488	9.90652	0.328612	17.0224	12.6015
15.4521	3.89237	12.9296	4.04225	13.0557	1.61253
15.8711	31.8674	20.575	1.89524	34.2083	9.94722
14.0903	2.43341	28.341	59.6384	15.9325	24.5891
20.0366	66.6414	44.8976	4.09329	16.6335	7.17082
32.4324	164.7	15.2117	12.1756	38.2864	45.3418
20.1589	84.8131	50.7206	1.41038	15.9345	51.0138
47.0947	1.59466	17.912	1.125	19.4223	13.132
17.0906	40.5502	18.8879	1.13453	12.4484	12.3008
18.3919	146.047	13.9335	8.28223	13.1118	1.83553
20.3659	178.282	17.2581	123.315	28.1118	64.3355
19.1102	47.1822	13.9336	0.921569	17.3348	7.7
32.66	28.52	12.8504	38.6598	13.4174	1.03303
19.5208	31.0768	10.6588	1.58824	12.9578	89.1538
19.4225	236.549	73.7744	1.33843	18.1466	52.2179
43.3744	27.6103	16.8013	41.9811	14.4299	85.3186
50.4101	5.1455	9.81978	2.35385	12.9502	56.6089
32.2719	23.3001	18.6892	1.2027	22.6577	48.305
20.2981	7.36058	15.7936	0.908257	32.2983	6.9337
18.9861	15.0249	17.2143	5.72161	37.6555	15.9281
17.3898	1.56497	13.798	46.9209	47.1946	138.481
13.9789	1.30169	12.1008	1.89373	17.2425	3.53358
20.9412	38.9492	16.0364	0.82996	89.326	11.9604
22.0393	31.9698	19.8829	49.9087	17.2422	1.24612
20.6321	1.48113	14.0043	1.16883	26.2791	98.2558
16.6358	1.00662	17.1852	2.90741	12.8248	191
35.6882	1.14516	17.7638	243.522	13.9599	2.33422
20.1377	19.6528	99.7375	1.45417	12.4759	3.03145
65.6998	4.3499	12.0421	50.1163	15.5174	178.077
43.8026	49.7434	18.4623	90.3102	19.4043	49.8473
73.0617	3.46502	17.9498	199.799	17.7677	23.5041
20.5991	145.348	16.2136	16.7226	17.9643	11.7075
20.5692	18.3178	73.0871	3.64925	19.357	125.119
19.1862	26.1599	7.99262	0.883764	33.977	142.949
21.009	57.5381	16.0628	0.834081	60.4827	86.4562
15.2834	114.447	65.1832	1.8048	27.4773	6.70558
14.8634	6.89648	16.4051	20.4726	11.7654	13.5502
18.7112	15.7968	8.5787	6.34675	22.3285	1.4686
16.4103	4.19175	28.9902	2.72439	23.0578	33.0578
85.2692	1.79626	15.9976	3.09639	15.4046	1.10063
25.4679	62.0797	19.5267	1.12595	13.0192	60.5852
21.3238	99.2231	9.52504	63.8598	11.5038	1.81011
29.6438	1.50644	16.6854	21.4834	14.4632	23.2294
16.9512	19.7805	88.8466	25.059	13.1622	85.6263
29.275	47.2332	16.6559	1.06439	13.3654	1.71538
57.8243	18.5711	17.0998	14.0245	14.2992	1.51969
19.5058	52.8735	13.6021	29.9764	60.8333	12.4028
20.7129	67.5594	14.104	14.9098	13.9342	0.889098
63.2961	66.5757	16.7298	1.0504	30.2562	26.8243
13.0774	0.829721	18.3165	1.02198	19.5205	23.6423
17.3789	45.8737	80.1113	2.80042	19.3846	20.878
23.0046	8.34475	19.1386	233.016	14.7608	44.072
15.0827	17.8058	24.3708	2.10526	16.594	17.0757
21.0874	1.34713	16.9145	22.0449	26.0149	12.398
7.17446	0.0161871	11.2853	24.1554	19.1365	1.18092
24.0656	91.7058	11.0164	10.4376	15.7075	149.366
35.3282	33.0635	20.9643	3.35185	14.3246	18.6689
21.264	52.5533	42.8157	1.58986	17.5448	83.4158
22.371	8.90681	14.4152	118.756	87.5857	11.4608
17.3238	86.7254	99.7104	13.6067	20.7864	2.24272
36.1206	1.25811	64.7959	25.588	12.6688	14.296
18.2338	175.218	33.0028	2.43923	20.1023	1.75045
20.4983	10.569	14.9542	36.7958	15.5597	23.8425
22.1506	17.5816	16.6034	1.26054	13.8175	10.5486
44.9519	10.6756	9.54468	16.8511	17.8934	1.43531
12.7002	0.770878	21.0308	1.05822	13.996	220.964
15.9087	76.2848	31.277	1.79704	11.3725	0.745098
83.1686	59.4444	31.6119	157.643	14.1712	38.918
37.4101	2	25.7367	2.42785	15.0255	2.37091
19.2671	177.682	17.3106	1.15017	15.732	27.116
22.0489	1.63914	14.5214	2.86667	14.1456	196.63
60.023	103.318	15.6333	1.48519	11.2216	42.7961
18.5582	71.6614	17.2208	46.6439	12.4864	76.2271
16.1705	19.1982	17.0679	1.05571	15.831	3.79969
25.2371	22.5722	32.3171	45.606	107.393	19.6957
18.9496	155.538	53.0156	7.3125	12.2251	2.07657
16.3848	4.53346	19.5962	14.1761	9.8	0.3
18.8967	9.20652	10.4466	28.1324	11.4327	11.0827
17.9788	117.544	35.3935	60.3221	17.8783	1.89499
16.0371	1.30349	20.4556	1.37536	96.8933	6.40667
18.4227	127.467	8.06105	27.5494	21.4446	2
18.5242	152.751	13.875	1.7551	18.0864	2.61825
21.6006	229.994	14.4624	6.56631	16.8592	2.74849
83.6527	1.89011	13.9716	3.29322	12.8214	0.882143
22.0043	59.0245	21.4882	19.97	15.8665	2.13947
21.3527	184.97	127.1	20.2346	22.1599	5.3343
19.1826	1.78769	9.16938	1.70195	29.4305	15.8475
21.7	42.5879	89.0724	22.867	18.2283	19.205
21.6991	243.712	52.0183	1.61172	14.6444	1.19699
13.4576	0.807198	22.359	7.78022	100.669	1.46154
17.3384	45.7697	16.6328	7.20347	13.0018	148.935
19.987	102.486	19.0262	1.59767	21.5916	3.29814
37.0758	1.62921	18.3005	1.03936	17.9257	152.626
22.4135	188.727	15.1984	217.844	59.3877	71.9333
15.7887	17.8468	18.5524	0.986667	14.5931	1.34314
25.5875	3.2565	17.2453	1.03416	35.3603	90.9436
20.3729	177.235	12.9714	47.5312	12.1686	29.1188
26.8471	92.4408	20.7867	2.4419	10.124	0.681818
20.3825	39.4422	13.7895	53.6437	13.6107	1.94107
17.4966	31.1851	10.2279	8.75246	21.8841	1.66094
19.0789	218.205	25.0244	1.54338	16.1042	98.753
23.0087	142.459	20.7504	25.7424	10.7536	6.06161
18.4174	21.422	16.3839	1.52902	32.833	57.4252
22.8193	1.42916	16.7087	0.779528	48.8375	10.212
19.1485	1.82424	15.0987	13.3823	19.4968	0.792994
23.682	3.01639	15.8901	1.30295	12.5722	39.221
16.5978	8.7514	19.2641	1.38003	12.4257	100.55
45.0162	1.56998	16.2563	33.569	10.4152	14.2816
23.3592	21.6178	21.862	1.164	11.9825	0.673046
14.5417	0.979167	15.1679	5.68922	12.6672	195.38
17.9205	33.8808	16.5	2.25822	15.2519	198.211
21.0271	1.82946	15.151	1.18431	13.1129	3.0721
14.9955	3.22717	84.0394	12.3405	14.0854	2.19217
19.5264	22.6161	20.1055	1.17414	13.4691	26.7752
26.4027	33.3848	15.6358	0.864185	35.4788	15.0712
24.9479	7.28288	21.5071	16.0306	19.1366	18.6913
16.5868	1.13174	12.0803	36.0707	12.6393	2.64486
17.2091	26.2496	21.0603	233.28	14.5283	1.13208
17.2322	73.6285	134.365	1.67339	13.3247	1.72052
37.8872	1.6233	63.9741	25.6398	15.8692	1.37009
25.4434	243.802	18.7286	1.30286	99.231	4.64402
21.9655	30.2297	14.4175	7.73727	14.8809	1.94661
14.8092	25.3003	31.6769	12.021	12.1386	180.97
25.4632	6.76305	18.4596	1.075	11.7859	173.31
21.5258	173.884	19.2842	1.29053	9.88095	0.920635
19.1566	4.79945	17.8101	1.26257	12.5934	0.809524
22.5355	1.43602	23.6294	22.207	27.4035	24.1843
19.762	116.795	14.8966	81.4198	12.026	1.14286
27.9611	1.65711	14.0964	49.4931	13.0085	109.581
20.3016	1.68736	12.1691	1.46377	18.0806	1.15355
19.9429	2.15429	7.44988	63.6037	24.4062	73.8719
15.7993	71.2117	17.0833	64.72	15.8802	53.5819
17.4834	98.9755	19.5621	29.3905	16.2436	3.73639
36.5859	31.2774	26.283	93.0687	22.1604	108.722
25.4142	4.72908	16.9538	1.16265	14.1556	6.23909
35.9746	13.8729	9.84668	0.36228	84.0988	47.8821
21.595	45.7993	41.5447	7.51321	12.6149	117.926
16.8869	1.50794	14.4759	4.68966	17.6836	2.34783
65.7185	1.5063	27.5992	4.58034	19.3527	11.8194
24.1868	38.9321	11.2526	0.809689	16.2392	54.3613
17.7545	103.236	9.03226	67.4573	78.648	0.993017
16.7194	213.571	22.4757	62.4286	13.7653	10.3787
25.6193	44.2907	23.6881	1.42569	15.2431	1.28935
15.4857	15.7077	24.1159	2.16546	20.2125	5.29286
22.7175	21.0444	13.8226	1.29049	19.1184	1.51115
21.7327	6.80645	15.2782	144.873	19.3251	1.36639
21.7026	2.45752	17.9963	11.8012	12.5389	37.9679
23.4622	99.4303	15.0969	130.201	19.9653	218.542
33.0944	13.8368	14.4741	28.3556	17.3249	1.47319
51.8642	4.22752	18.6178	48.4508	16.5352	22.6526
34.2483	30.6122	16.1663	209.269	18.8018	1.8811
20.7935	28.806	15.0759	116.805	12.1598	9.41404
17.4023	32.289	19.1419	62.6486	49.0588	14.4706
25.2398	65.6126	16.7171	1.04434	12.1604	1.97822
35.9973	3.97043	14.4408	53.6918	19.4859	105.559
21.9327	1.77885	14.2355	114.572	14.8574	238.617
10.0074	0.676471	12.9589	3.17808	16.5169	42.6545
18.573	2.17478	25.1732	1.08112	19.9494	6.37449
74.3732	1.6856	16.4154	12.0346	53.1183	22.9778
21.9875	81.1804	13.2069	10.1989	13.9404	18.6894
19.0745	80.5182	18.7176	85.3416	17.3589	31.8763
19.8496	100.776	31.0417	1.02941	13.5696	1.43882
19.3053	114.407	14.5893	10.9211	14.2585	1.57547
29.4751	30.5262	19.5	3.15447	13.6971	1.08847
68.008	9.026	16.3867	227.271	11.9018	17.022
21.5982	10.3583	15.1287	2.87131	13.2837	119.076
35.1864	24.5968	49.5543	1.46593	26.6847	71.5315
24.5	17.0878	15.9568	0.905405	14.6068	1.34466
28.3209	37.7724	12.8459	78.6203	16.8933	32.4919
16.7674	39.4186	14.2156	193.486	20.3239	58.5486
18.7016	119.747	17.3226	28.621	12.9786	1.16776
94.3678	1.36782	18.5245	1.2451	16.1409	1.78382
46.7773	1.91831	30.4855	84.3351	17.0173	3.42939
22.7483	1.81633	16.4273	2.06401	33.2563	57.7007
27.8438	65.8451	66.3686	8.75573	12.8407	1.0608
6.3943	1.94062	27.4036	21.325	24.29	43.4176
17.4762	2.92007	12.5806	6.20379	33.049	91.7608
19.4353	2.55647	57.5183	1.3211	15.2828	24.3569
24.8283	35.4011	10.133	0.313539	24.0647	10.6964
[truncated: 3,910 more rows]

## Sheet: Hindbrain_Nfib_e12.5
Embryo1-1		Embryo2-1		Embryo3-1		Embryo4-1		Embryo5-1		Embryo6-1
Nfib	Edu	Nfib	Edu	Nfib	Edu	Nfib	Edu	Nfib	Edu	Nfib	Edu
197.17	15.2305	174.486	220.915	180.313	87.0174	127.78	208.086	13.883	0.288012	10.8059	0.00982801
195.86	132.162	140.18	11.693	199.384	169.514	164.47	191.912	86.342	0.616049	74.1553	52.3025
180.744	203.186	4.99635	0.0766423	132.281	19.2085	125.123	128.804	64.9158	27.2895	84.4787	19.4393
170.769	215.137	168.924	46.8738	158.831	39.3625	148.27	170.289	69.4321	4.46574	94.4288	85.6937
177.141	62.4462	200.576	134.353	189.351	236.974	136.556	205.107	24.4098	0.321951	49.5641	1.01423
155.649	212.657	177.762	60.545	172.785	124.707	150.948	190.498	31.3667	0.409262	36.4568	30.1818
198	35.5308	169.291	137.623	158.381	7.40138	174.472	72.0257	82.2429	0.583726	22.5085	1.06356
30.5791	1.96994	165.122	20.4167	190.481	227.232	149.817	188.339	22.9963	46.0735	83.7857	1.01701
179.598	64.1884	165.993	110.29	170.036	127.009	170.769	26.4458	93.9896	61.1044	36.513	65.658
191.492	36.299	167.612	89.1899	144.837	2.77979	143.196	100.052	93.5696	79.865	43.4246	30.2046
74.5927	4.70699	179.737	95.1157	181.229	239.468	38.1412	1.79059	78.5242	33.8194	54.0806	20.3534
198.473	168.735	189.095	22.1636	175.834	100.939	41.288	2.69304	49.0976	25.4862	75.4	9.59701
219.017	133.51	149.091	65.6572	208.051	239.085	155.167	212.596	35.4406	122.892	33.4357	1.24759
70.9759	10.6971	179.221	19.9128	134.728	201.367	176.417	181.067	85.0589	0.453608	80.4444	0.943723
47.279	2.17391	188.889	198.068	119.285	32.1885	32.6177	18.4648	41.5099	4.34066	49.9693	5.7372
186.824	72.3438	206.709	171.036	176.739	128.502	138.01	64.6675	28.0854	80.9675	27.0993	53.5551
208.454	9.29321	197.142	239.423	60.6463	151.195	39.727	126.388	77.3452	0.654779	74.4849	109.657
205.882	4.00204	174.6	7.89	161.864	6.16786	179.077	121.175	78.5099	0.63472	104.445	62.0213
173.459	2.76289	170.487	158.293	130.744	175.88	143.005	4.44133	80.7616	0.51756	84.213	0.947262
202.642	215.388	135.044	4.36029	148.434	231.054	55.7939	2.69697	87.0862	0.498998	18.5911	1.04873
208.762	41.2022	170.288	101.937	141.731	134.809	113.233	24.7166	66.7592	2.02064	117.369	112.692
210.248	218.544	130.044	248.044	164.814	4.71681	19.0738	4.39385	36.5227	81.5142	26.4662	3.36466
148.967	3.11086	177.4	228.39	152.563	178.332	184.947	224.42	85.9797	89.9431	34.5416	1.26439
143.491	47.737	165.447	224.377	161.142	110.25	151.949	124.016	95.3387	0.555377	52.3942	32.6813
219.037	12.1545	213.133	249.26	152.925	245.591	155.232	114.385	58.4744	151.402	90.6767	18.6343
176.949	3.22518	137.473	60.603	178.64	237.285	151.22	246.676	46.7617	28.5957	28.3739	6.90966
157.441	7.85586	148.541	101.709	162.947	56.7233	49.8908	2.63793	83.0263	5.91228	25.9935	1.14348
144.109	5.05583	131.822	212.569	137.5	220.63	164.617	249.475	78.8687	0.9642	91.6079	14.5854
177.507	4.81034	139.383	3.09836	162.285	44.9253	151.191	29.6548	93.2	82.9143	119.246	118.021
198.207	105.762	154.533	42.1878	175.055	27.4281	141.686	10.9257	56.9679	28.1272	84.0108	1.11592
194.415	5.1256	116.823	2.43882	50.6034	2.19661	35.7915	67.0735	92.0401	1.20042	103.17	73.2673
198.146	10.4564	55.6507	157.366	158.131	219.046	53.1991	3.26549	83.8073	0.556364	66.5941	10.0167
201.511	21.6003	162.182	7.24553	161.544	22.522	50.1043	208.879	17.8631	0.505952	39.7684	0.968421
48.2174	1.53333	109.627	175.85	86.469	173.469	123.424	196.573	61.3483	102.753	92.7157	127.797
210.046	4.73231	137.018	10.1665	127.177	18.1308	50.9465	1.73585	86.413	81.0471	53.33	0.979827
193.363	4.18321	157.513	230.984	123.973	58.9105	155.021	244.586	33.2159	0.621771	44.1128	1.56932
47.082	6.38854	130.931	143.917	147.587	12.4179	38.8352	2.35011	87.1131	0.557351	58.6462	0.994152
158.535	3.09449	42.7725	85.5652	18.1272	4.18421	144.265	2.9206	18.6857	5.75294	54.5729	0.966667
170.188	2.87338	141.992	156.561	169.144	13.7015	40.0231	2.55658	54.2473	0.785455	103.268	194
179.609	5.65613	157.063	106.463	121.786	2.30769	50.7428	2.56936	50.9371	34.4654	56.768	1.10432
21.2661	2.71774	37.1972	2.53991	133	4.90332	150.089	9.64516	49.2341	200.541	85.3851	121.285
47.0028	2.04167	108.093	58.6374	152.947	62.8164	171.437	8.9733	83.5619	1.31429	93.0088	1.261
159.472	18.0835	169.3	242.027	160.899	218.718	20.0464	6.78481	67.1368	0.747368	93.4017	9.77331
129.063	3.64685	139.683	100.586	100.043	153.443	145.933	63.9969	19.7641	1.119	86.1964	14.8191
36.1385	8.01939	135.92	227.241	55.0549	170.527	31.3348	5.25446	29.0496	24.0071	38.2668	2.07657
17.3872	2.34023	30.607	2.55447	97.4986	198.086	49.6916	3.0166	61.4145	0.957265	105.628	1.74832
155.364	2.53505	115.595	2.28618	15.6618	1.86345	45.4974	145.856	71.9909	88.2024	27.483	1.22445
145.043	2.58261	131.035	3.73229	17.9854	4.77615	31.3582	249.284	68	12.5244	52.6637	27.6406
19.2505	3.76231	91.8284	22.5203	152.806	134.673	168.989	4.86972	75.9385	51.3848	73.5066	154.143
15.9224	2.17295	44.987	165.974	14.3415	1.9867	161.539	4.33719	19.1197	0.892606	94.2655	0.898212
71.4802	2.0339	120.815	28.539	132.128	46.9344	40.1667	74.1705	12.4908	0.617512	49.1907	1.42234
24.414	3.06582	149.856	17.5839	43.4981	106.789	36.3636	3.49571	73.2604	0.621444	34.1632	1.12435
22.3078	2.10664	147.372	212.908	11.8693	9.4311	167.704	3.45251	94.3184	154.203	82.5238	0.93424
46.3458	2.25421	17.9474	6.90351	74.1263	3.19158	51.9143	70.5117	24.7137	0.634855	87.5576	0.886869
60.5675	32.3704	166.846	2.90909	37.357	70.1716	39.0816	88.1088	48.0518	119.189	104.603	2.4902
46.7326	2.49025	128.816	4.69841	132.662	2.76758	44.4184	3.04255	47.9648	47.2255	45.7746	1
16.4187	3.73996	89.9055	2.12935	12.9655	1.73946	26.6613	2.83871	45.3104	48.7265	35.8504	14.502
19.6095	2.62269	21.1183	4.94085	100.775	230.924	22.9277	4.331	33.858	0.322485	22.1493	7.7548
50.7688	2.44771	144.504	67.5556	33.0757	1.43499	128.047	2.17442	13.4931	2.86704	27.8166	0.96577
22.2443	2.07306	135.235	4.85487	39.4049	3.77914	117.185	102.118	28.9441	0.706935	27.0833	28.2037
17.2024	2.44337	102.175	180.345	29.2121	1.38095	16.216	3.48817	81.3587	95.9457	26.204	9.94207
60.8328	3.28437	145.649	15.9866	20.2592	1.56856	163.97	9.24476	81.995	20.8159	57.0224	0.851626
29.4397	11.2188	113.465	7.91154	19.2572	5.75166	34.4397	15.2884	54.649	89.4375	77.4481	1.62611
96.4433	7.29555	58.0717	179.152	18.6914	1.42886	40.9576	3.08136	32.4006	13.8373	77.9683	1.38167
45.6983	2.11422	123.953	3.58444	108.182	253.645	21.4951	1.35294	57.5981	7.60577	20.1028	1.08696
68.8304	12.7215	19.4826	2.24348	88.0145	1.63873	22.4029	2.36835	29.6913	1.47391	69.4214	217.945
26.8383	2.06697	85.6861	2.49327	46.7934	114.081	26.0612	3.64082	90.4013	91.3072	47.9138	10.8604
22.2321	2.45663	163.683	194.796	116.82	52.7611	27.0562	17.4316	38.8349	0.444444	98.1216	163.201
30.6105	3.54144	18.1226	1.63208	109.161	154.802	89.418	199.17	11.0609	0.479371	41.799	30.892
22.4551	2.44872	13.7715	3.13353	116.485	1.65166	57.2004	78.1304	42.0836	0.810409	71.1614	196.618
35.3405	2.32485	119.598	67.2165	109.49	56.3424	27.0444	1.48571	60.9837	47.2111	33.2868	0.908088
42.007	2.71408	14.1231	1.8	22.0158	1.60789	41.2681	2.10256	50.5866	49.5501	86.5217	0.954939
16.6305	1.94286	43.6656	104.886	75.7696	1.52347	18.3176	2.21396	15.6549	0.738938	28.8228	30.3513
24.7712	166.691	16.9171	25.6995	11.7236	1.73455	25.7134	10.7818	9.91734	0.570565	21.9208	1.06436
154.798	6.29343	155.981	197.186	58.0203	2.33294	16.0564	2.91176	56.9174	143.972	156.358	1.02586
131.918	246.197	77.1389	4.26389	26.5877	9.09091	124.605	228.704	46.4818	0.566802	80.0607	16.7572
33.9868	89.9803	26.8206	37.8639	12.1915	1.4507	46.8522	2.2194	27.0081	4.48108	90.3857	64.3113
16.9232	1.80315	153.761	2.9943	20.7009	2.32143	140.257	143.441	16.1307	0.734091	90.0958	1.01289
16.2	1.88571	43.1114	1.27108	97.5851	1.38815	36.3255	39.8585	64.2314	1.19008	50.5779	1.38819
34.4427	4.32552	33.1527	1.48346	39.8051	61.0231	75.3237	145.167	77.3671	210.308	84.2774	27.9346
30.4802	219.705	35.3967	57.1402	18.9	4.13696	47.403	5.55522	34.2892	14.9422	76.3076	65.684
34.9725	2.36935	47.9402	5.27991	48.119	185.371	151.724	2.32647	15.6579	146.134	102.781	1.12075
24.2177	5.11905	112.203	241.355	45.4511	13.8568	15.8038	0.319231	17.7514	1.17568	74.7079	232.289
40.3915	2.47204	33.9533	6.53571	79.1457	1.42126	67.7878	74.7694	67.5441	1.23897	72.3541	1.44638
23.2102	220.82	18.2362	1.58469	118.244	105.825	169.762	2.57513	13.1005	16.0833	55.691	0.875
20.2945	2	22.3528	164.127	57.4761	1.58478	16.7976	3.37412	19.0243	1.26456	47.1682	0.954976
18.7808	2.05419	22.8736	8.3197	84.2109	2.29422	49.8698	21.1823	11.3352	0.57326	29.2673	1.98618
17.0535	1.70588	20.3675	4.749	107.768	2.21429	20.6562	2.04871	28.0786	0.5	69.5097	105.912
15.3755	1.89245	19.4812	1.56763	103.718	213.2	23.8819	2.45148	76.2256	61.5285	26.2056	3.43147
17.1224	2.02532	26.0741	9.11597	13.5186	1.75398	127.086	207.755	23.0037	14.0257	48.9797	1.49239
38.2892	2.33198	41.6484	90.2866	30.1213	1.75732	110.396	142.448	16.1188	0.423326	33.8029	0.883212
22.203	2.2	120.542	178.69	127.371	19.8357	71.4863	2.30196	31.5112	0.481343	29.2612	1.21474
158.743	123.142	124.563	1.85571	66.12	40.2185	46.854	146.466	10.1301	0.782516	111.159	0.927162
31.9513	15.6591	108.571	68.7822	139.947	3.38795	39.643	102.843	55.6165	15.3362	80.1579	211.392
20.6719	2.05181	88.1851	1.46619	96.0629	2.05108	29.8498	2.00429	42.9861	84.7958	73.7715	0.905097
19.5662	2.27941	23.7309	1.60789	24.4905	27.9535	18.8754	5.01416	33.9199	25.2563	57.1796	4.92332
18.9026	2.07302	84.8836	1.63284	43.7957	1.33296	145.299	236.228	29.434	3.02677	91.9541	2.84006
34.1345	2.21008	19.9309	1.65447	81.578	2.48814	107.516	4.49296	34.9905	0.618138	88.0817	0.940239
78.837	2.69061	11.8065	1.28226	111.539	106.049	49.122	21.4081	90.5305	1.23183	84.9911	2.1032
140.789	2.4014	100.914	2.68949	49.209	2.73361	33.7719	142.972	64.3295	3.34803	42.7851	2.95106
18.1561	2.98073	116.106	1.63215	88.2683	42.5118	16.5947	2.16568	12.1413	0.490942	103.855	1.47958
110.851	6.59574	12.1721	1.41234	12.2005	1.6036	31.3786	2.5534	20.9503	0.521441	115.633	4.96837
23.8043	2.37826	20.2248	2.48624	78.1096	1.57991	70.2481	5.09924	12.5547	0.815094	60.1027	1.00685
17.819	4.36907	59.2532	180.599	63.2892	1.4664	37.2316	5.56053	23.8042	126.772	109.454	9.12088
138.937	2.16292	64.8228	204.871	30.6351	2.09337	41.5057	5.77863	29.789	0.542194	82.4931	3.75031
16.5121	1.93689	41.2655	113.991	90.9415	1.59701	19.4258	13.7178	33.1319	20.3993	44.7519	1.04962
48.0678	2.16193	17.4657	3.14571	90.3815	1.96386	17.0098	2.22359	70.7415	22.2913	86.0693	1.10128
49.1139	2.21589	40.878	12.2146	14.9844	1.51362	151.025	238.886	51.8667	128.128	115.698	1.96069
51.6247	56.937	47.7748	4.17557	15.4403	1.96239	63.7368	2.12423	14.6244	0.439024	74.9349	1.23529
29.9342	2.26835	105.019	111.508	88.0968	2.79032	99.7759	212.743	23.8243	0.874477	109.081	75.3438
70.3386	104.754	101.056	2.34568	75.1463	180.557	136.398	19.4158	20.8545	0.541818	104.108	1.11809
16.8204	2.11852	20.769	32.4838	23.7426	24.7302	132.453	67.3543	28.1054	0.55157	76.2574	0.937132
22.5968	2.34624	29.78	34.5233	80.5092	80.2465	19.2055	5.62846	15.5405	0.520885	69.4766	138.279
15.2302	1.80446	93.6132	3.03704	128.116	150.069	20.7075	1.79717	53.8625	0.490291	91.504	74.5161
30.3121	4.08182	81.0162	104.836	24.5264	1.84433	30.4855	11.4004	48.6547	0.516575	36.7109	13.9668
119.458	5.93623	31.0449	5.23653	119.372	103.42	29.159	81.7615	8.46591	0.553977	27.7525	1.57191
116.688	1.91785	118.644	217.394	111.447	1.57447	19.5588	1.70934	54.7683	48.6265	78.8918	1.42118
47.913	2.22202	14.6004	1.83513	38.3136	35.5114	39.3296	18.8631	18.7398	0.550802	123.306	1.33925
166.66	76.5494	120.051	21.8174	136.495	227.315	17.6062	2.4823	43.701	34.7377	94.2523	72.4213
153.237	128.008	115.094	3.76526	11.4412	1.88889	35.0724	6.56331	35.4416	0.373942	118.268	1.2871
145.646	2.97798	82.4431	5.32362	26.0092	3.28466	48.7668	24.5013	18.163	0.434783	24.6777	3.8518
45.3063	2.63489	21.7224	21.711	15.5229	11.9101	54.4327	1.851	40.2386	1.52495	32.8964	10.6532
101.325	219.562	81.1104	65.018	147.99	1.53799	41.9434	126.311	34.638	7.79211	78.0337	37.4803
40.8266	2.1897	24.2457	21.259	22.775	1.57679	38.1856	2.35201	20.2277	0.607981	57.432	1.3125
36.9429	6.79767	79.5696	2.45663	14.3257	2.99509	66.103	1.84422	10.831	0.557143	115.474	101.618
157.952	102.602	43.5538	2.66932	124.835	4.3609	18.5955	2.29648	42.5638	0.510519	25.3933	1.59897
162.971	251.452	115.165	141.292	35.8484	5.06498	162.453	136.775	21.7324	0.750374	68.8515	1.58297
42.7588	2.57845	96.5164	7.2459	20.6914	2.62825	31.6155	1.87004	67.6779	36.9519	87.6272	25.7081
24.8735	2.14797	50.0219	1.62482	117.202	98.5524	81.344	1.748	29.3732	0.437192	31.3952	1.12247
18.2396	2.24685	85.0353	1.93647	99.1796	1.52994	167.7	36.0905	71.9426	19.645	37.5812	14.042
78.7162	137.936	12.2176	1.65509	52.2152	49.1152	65.0047	1.72293	47.1447	7.02895	29.4621	3.07401
137.704	240.407	107.6	1.66496	17.8518	27.3181	29.2915	2.657	29.6306	0.731343	25.5629	1.07726
20.0152	2.32609	63.5661	1.529	67.2845	1.48997	33.1157	1.86777	28.7612	0.626866	30.8538	5.1016
29.9786	2.05476	110.472	1.78226	19.9219	32.7506	20.1238	2.02619	10.2488	0.419355	20.224	1.11458
56.1318	8.42373	29.6266	1.83188	20.3506	163.173	31.5152	1.82222	54.2461	3.37891	73.1501	5.1813
136.242	156.984	125.411	39.5887	59.8407	108.42	44.9322	2.18023	53.5907	12.6401	71.9541	202.142
111.22	2.3477	25.1804	1.87629	102.905	1.23607	144.645	2.29684	19.2599	33.8329	99.7321	0.860256
34.4792	1.9511	38.1853	1.68725	107.463	1.47619	14.1411	2.25971	21.8131	0.633157	86.9594	18.3545
18.8524	2.16867	25.8272	46.2815	13.6441	1.45924	108.59	18.9249	17.1545	0.412017	68.9629	2.76229
42.4437	1.72973	81.1268	2.46948	27.8376	2.36306	47.4203	1.77486	34.7964	0.682143	54.1462	1.03743
15.6581	2.12525	94.6053	193.076	13.4888	8.47436	17.32	2.37143	8.56118	0.586498	100.192	61.6417
25.6299	45.2328	133.749	154.488	74.3972	105.32	63.3116	12.2629	30.8412	0.470588	20.5538	1.54361
34.6993	2.63725	130.722	138.427	46.3039	1.5194	43.3991	2.53211	59.7481	0.566667	32.2076	1.31504
177.932	5.10799	25.3561	19.7591	17.7753	2.2813	19.7712	1.69108	57.9895	0.657343	22.4022	1.21377
165.473	1.91517	33.8476	2.41039	117.523	15.0957	129.732	233.688	12.9315	1.27016	140.417	23.0711
169.043	1.97845	12.6554	2.9171	77.5293	5.82227	166.264	1.92712	36.8692	0.346247	69.2508	1.32476
17.5608	2.20256	138.09	192.671	75.029	13.0153	29.3597	5.98836	30.1145	1.14687	42.6753	1.21649
144.763	2.19341	162.714	1.51885	19.8986	1.69039	91.286	1.66962	28.2262	1.19392	77.4597	1.5
21.6517	1.82022	15.9072	6.73106	103.587	80.214	44.0505	144.838	52.1196	32.0987	67.9915	7.91655
54.2875	2.0375	14.4272	3.34437	34.067	23.375	45.5459	14.656	57.4388	0.54721	66.78	37.6411
178.734	2.68996	108.393	28.8577	49.2671	1.32689	107.137	1.93944	24.5683	0.698482	26.6842	1.49282
149.221	1.84806	120.406	4.64308	124.329	77.7943	95.6939	102.711	18.2416	1.01487	28.6181	0.892128
20.5294	2.36652	90.5303	1.69372	63.7143	2.48276	21.1878	2.05677	10.7725	0.935	61.7127	1.12687
177.192	247.709	26.5056	4.71047	21.1242	4.77597	38.9328	4.21008	8.11911	0.368421	27.7094	1.45763
151.927	1.98922	28.6233	2.97674	104.24	1.91927	106.596	135.477	37.0691	30.1511	73.7475	7.31987
17.5768	2.07158	62.8796	12.1233	39.5006	1.66078	20.1706	2.46445	64.9606	0.852217	100.522	227.834
26.2389	1.74089	133.538	106.321	77.3638	3.59731	21.833	1.91076	17.9794	0.486239	44.6339	1.50194
16.7098	2.19643	18.9522	19.0518	37.6472	16.4907	30.7079	18.327	66.215	0.83959	61.5	168.089
24.3948	2.6551	18.7962	177.078	25.3798	4.10817	145.159	2.17898	9.42541	0.555249	22.4526	1.66351
145.521	120.511	59.8383	34.3303	15.2944	6.78571	32.8405	3.25356	63.5798	10.369	79.1391	1.0052
131.876	5.62796	19.7942	66.7602	79.779	7.29213	153.524	25.6782	15.9685	2.23371	138.568	1.22348
21.3885	2.09425	52.9587	109.483	103.01	1.7604	112.356	2.43945	48.4159	0.799277	90.4194	1.1045
186.722	2.16484	140.383	1.4208	17.8566	1.36434	69.3838	2.22799	15.6723	0.601942	64.2388	1.08989
25.5011	2.40674	13.3148	1.49588	61.9504	231.187	15.7637	1.72253	81.2673	5.51776	116.533	1.17904
54.8469	86.1969	28.2173	4.18791	107.692	97.7044	15.6654	2.12062	15.1383	0.471616	59.8753	1.26593
20.1205	1.5	88.6677	1.52246	53.9643	20.8636	157.832	2.78649	11.9618	0.522293	39.5215	1.15951
20.9762	1.90136	91.5687	15.6866	36.2167	68.4173	65.7423	1.9299	56.146	20.249	63.1989	202.469
20.0562	1.82249	102.785	165.205	15.1181	26.0675	13.3393	1.82589	72.2078	4.57306	44.3215	1.20759
16.5932	2.04609	12.3545	6.56157	13.4526	5.12716	16.7094	2.72187	72.9007	0.883444	92.5557	90.3163
42.7958	2.43236	127.439	21.3371	64.6628	4.59538	15.777	33.4321	17	0.4125	18.6645	1.02832
20.8079	2.61084	84.4803	6.47867	15.2813	4.2844	120.563	3.92144	19.2537	0.376119	33.325	9.18235
102.156	2.11284	18.8643	2.16171	52.0694	20.4008	23.3293	9.75904	59.9305	0.823529	35.4007	0.976027
23.623	3.26411	29.1047	1.65891	78.7436	150.693	14.3581	5.18243	59.471	10.1726	121.353	13.2888
17.2525	2.19934	64.9485	2.98529	116.022	127.28	44.936	2.89625	62.4912	92.8224	100.744	1.24847
163.827	1.96735	89.7374	70.4959	99.173	6.79279	73.3582	2.52239	71.4921	183.887	30.8022	1.62477
48.6305	3.41767	41.244	1.91905	107.567	1.75	20.5245	22.2485	16.1875	0.579044	67.595	1.55785
16.2343	2.04603	21.8687	1.5798	101.172	2.29492	145.78	4.42549	60.1662	0.674084	86.7554	0.983077
135.21	2.06149	49.3083	1.90349	21.0235	1.53412	115.186	2.61407	35.2336	0.648	61.7296	131.204
142.514	12.2308	40.8571	28.039	14.6101	1.94037	13.7052	2.86194	95.3814	0.904651	62.8786	1.02381
170.537	2.09937	117.501	88.1396	110.402	70.4862	65.2563	5.75503	38.6933	0.410367	27.1157	1.31143
15.8108	1.70686	20.0989	5.21474	23.182	1.47368	115.843	1.95904	54.8905	0.410691	29.5031	0.842767
167.976	14.8889	81.7282	3.5288	32.4789	1.34652	93.9245	1.90776	60.0554	3.61846	24.3053	16.4255
25.1667	1.58108	17.4251	9.98128	117.268	42.9758	14.8984	3.89572	26.3849	4.29212	82.2876	0.935356
133.148	2.25806	105.313	1.99251	122.917	165.675	30.6447	1.95175	62.675	2.15278	47.016	4.26
42.1528	3.36667	75.2181	1.6749	103.448	234.896	13.914	4.6267	14.9812	0.494361	90.3402	9.94308
173.81	2.14609	26.7067	2.29888	51.0113	2.38592	18.0697	2.11885	10.9841	1.24303	53.7868	1.1216
101.723	2.04348	21.8468	6.58961	104.186	209.105	97.2444	2.15756	38.8739	0.495601	38.6413	1.05289
67.1169	74.096	90.2976	40.7927	80.6433	109.771	15.8092	1.84783	27.3185	0.692593	23.7704	1.31605
33.5068	2.50338	85.8123	5.82154	13.6207	1.66207	18.3728	2.17052	72.7617	29.4972	73.4146	16.122
165.119	2.14454	70.7949	233.756	12.0112	1.22472	40.0591	1.78079	60.7407	0.483796	50.1605	1.35
131.319	2.40998	87.3774	7.75361	74.381	111.212	21.3785	1.46462	14.2892	0.660448	24.3188	1.03057
19.7537	7.4	15.4609	5.12399	14.448	1.746	122.746	2.09091	9.12791	0.546512	30.6872	1.00711
87.8221	3.6135	19.9442	62.5389	25.3714	2.34223	55.0699	2.42857	51.9354	127.148	37.4275	1.10178
151.621	2.27451	13.9349	4.5987	58.0051	1.42308	121.896	2.11175	23.1782	0.628713	86.8875	1.84324
17.3636	2.11019	14.861	1.32432	31.2152	1.55629	18.2357	2.22197	22.3636	0.5	97.9097	1.16319
179.856	2.14077	112.301	96.1337	16.6909	1.46959	72.9291	2.22835	56.3548	1.11694	29.9559	1.86111
71.9672	206.551	48.9375	15.4321	28.8221	1.5283	33.789	2.11743	23.5572	5.38003	81.8719	1.11111
19.7724	1.73913	76.05	133.722	91.3035	1.21951	24.1586	1.84685	18.2553	1.80271	128.889	11.1354
55.6098	76.3868	75.2805	2.31222	12.391	6.96543	107.879	198.438	19.4839	8.95536	97.8131	0.944262
88.0821	2.08211	131.948	2.64236	113.483	11.68	117.73	5.74233	9.36326	0.453027	21.122	1.46063
47.1442	1.93258	111.264	125.491	13.9048	1.7551	18.9526	2.42643	34.4196	0.535714	50.1239	1.55398
19.381	2.47619	16.8412	2.28784	91.4133	103.801	61.5917	2.71032	59.9843	0.945098	60.1261	0.989031
16.7691	3.43574	44.6092	1.45231	74.5734	1.64391	16.9144	6.40991	22.5864	1.43626	59.2944	1.27981
131.253	1.5462	20.7833	2.05579	96.9167	26.3079	71.4149	4.93858	61.3952	0.780645	81.8128	240.34
169.846	1.87147	13.3892	1.65094	58.5756	1.94758	30.7628	1.85178	25.4041	105.527	24.8149	1
24.0956	1.73162	100.692	172.969	17.4567	1.22596	25.4634	5.9122	67.4431	52.9802	22.5358	1.24084
19.6733	2.19639	37.5588	2.26765	38.5465	1.91592	14.2202	1.81276	66.2033	170.682	63.4229	0.998473
16.1486	1.8442	74.3167	1.38542	62.3184	1.81095	86.7702	2.09191	38.8745	193.556	147.415	1.05572
174.129	2.7757	110.981	247.104	11.4838	1.40688	38.6654	2.11397	82.0404	1.12302	69.5877	0.908582
92.153	29.7089	14.3274	1.50147	38.051	144.834	158.427	69.1842	55.7061	0.719298	30.6582	1.09007
28.515	1.93543	95.2377	1.64058	13.8595	1.71715	24.1738	1.98095	14.5937	0.348259	126.116	5.38324
16.7478	1.61739	15.312	1.74	19.2335	1.82721	19.5371	6.869	48.7368	41.8647	107.22	24.5955
109.194	108.204	33.5193	1.82196	39.0276	2.553	29.4549	32.2216	57.5523	8.31279	91.1882	0.872549
62.7759	45.2309	26.6585	2.09507	121.37	111.043	29.1175	1.6694	9.1369	0.598214	31.088	1.45867
65.4322	218.587	27.4009	1.39648	14.8354	2.04037	21.3648	4.43711	17.9901	16.3773	64.6136	1.21091
115.871	1.9065	113.391	30.6342	107.709	22.7676	72.3152	1.92276	14.9288	0.733746	30.9608	1.0549
31.0366	1.50392	11.9081	6.00368	14.5972	1.34648	17.6205	1.67244	25.8061	6.33764	30.6245	0.537549
50.4585	4.06679	17.1856	1.46178	19.9895	1.22835	156.578	2.29565	22.9144	14.7355	22.9901	2.03808
84.5119	2.02767	145.837	26.2286	16.6282	4.31479	24.5252	1.77243	45.592	0.458333	93.2972	1.23077
37.5311	1.80361	12.9491	4.07641	35.1049	2.07692	18.4484	2.52915	78.6138	1.50794	74.8069	0.961078
136.034	1.92748	14.2243	1.80668	95.0535	4.369	13.6627	2.14793	43.6759	61.886	58.1936	10.7897
16.4791	2.06279	77.5074	90.6601	18.3278	1.46347	18.4505	2.2012	39.2271	3.83174	22.9028	1.07928
28.9437	4.95033	45.048	153.477	16.4515	1.09365	126.296	1.78638	48.5018	0.557576	36.6678	15.123
152.482	1.97746	73.9831	1.93599	13.681	1.90476	18.2564	5.05088	84.6444	200.303	46.6054	1.69955
111.821	2.20665	82.5688	21.017	97.5952	3.2474	23.4516	17.2304	42.9664	2.06951	26.7057	1.43617
127.83	203.251	35.4509	2.33333	26.502	1.33197	48.6715	2.15083	32.774	3.35065	94.8857	2.11948
135.609	28.6522	91.0255	2.36943	10.9019	1.35127	58.5209	1.79666	46.9638	36.6769	24.0278	1.03519
193.88	1.85287	19.0128	1.33673	102.825	9.1039	50.5767	119.386	39.9489	4.45246	78.9224	1.07551
21.0895	16.0144	40.5882	2.25245	18.1673	1.33818	127.219	1.89801	28.5161	10.9055	62.2692	0.948307
18.4037	2.28598	11.8221	1.95281	86.3617	1.8383	47.7298	3.77544	22.5418	8.68511	76.6523	1.24773
130.343	3.45202	51.6107	157.919	22.8503	3.35714	36.0819	2.02978	27.5203	0.731707	67.9301	57.8976
21.7198	1.91003	13.6787	1.61417	72.601	192.153	132.376	114.927	94.9401	13.845	65.8186	1.0179
21.8372	1.91214	15.287	2.27778	22.8829	1.3122	67.9548	1.72258	22.2871	48.3454	23.352	0.905028
26.232	2.18667	117.751	154.191	18.3172	26.9938	19.2661	1.74464	83.3845	86.2806	54.2118	1.21373
61.4735	10.3481	17.8837	88.5736	18.9718	1.56338	22.8498	23.2385	34.1911	20.6562	46.8013	1.35489
40.8942	1.76242	19.2282	6.55294	93.6947	88.86	43.491	2.35842	8.93333	0.451852	28.989	1.27402
126.357	2.20778	16.9826	2.27549	87.3746	2.09622	21.7356	2.27586	13.2022	0.451613	29.7024	0.876588
45.9356	2.23864	26.4409	0.881818	21.7557	1.76718	63.8729	1.64902	37.7905	10.0562	119.32	225.904
138.972	4.54049	29.9564	1.33893	31.8262	1.62143	72.5381	1.93274	57.7456	3.1984	145.318	1.01129
35.1271	1.71821	37.7629	2.08647	100.959	1.39954	36.2808	2.10602	29.6977	0.664452	98.3632	214.036
26.2567	2.19643	62.1841	243.771	87.2565	1.59348	23.3497	2.07975	11.0896	0.379104	83.7033	0.919383
27.8014	1.81579	20.9501	1.46906	16.2733	1.55297	99.1549	128.412	55.8983	3.40307	22.4698	0.986047
141.683	2.54154	14.7629	2.26398	30.8147	1.8042	85.3234	1.76923	33.607	0.532558	117.196	156.332
175.449	1.67769	25.8509	34.0604	18.6571	1.52758	127.068	237.752	9.24038	0.910256	107.871	0.936047
155.238	245.815	29.7003	2.0202	12.1766	2.48204	15.6334	1.60692	25.3729	56.715	82.2824	1.99135
117.194	9.64078	17.8833	1.63424	70.3131	1.45721	134.967	2.33739	85.8898	9.98228	26.3864	4.04959
44.521	7.18962	111.31	12.616	82.9072	207.178	38.5076	38.3154	76.0691	1.04604	43.8027	0.981081
74.8872	2.47471	28.6131	1.44841	13.8747	1.47651	94.9308	1.77522	66.2231	213.185	29.6318	0.95398
101.765	2.22678	39.0355	6.8511	91.3269	90.8963	15.9595	2.14258	18.2948	40.342	40.1366	1.20361
16.5583	2.17713	13.099	1.51438	60.3859	1.61067	43.6532	2.03276	16.8577	0.762183	21.1404	1.58111
172.779	1.84631	34.1507	1.52919	11.6819	1.65542	28.2005	2.09512	102.021	2.74424	35.295	1.24356
16.2071	1.8	65.3245	107.415	42.1357	3.86429	118.301	2.41535	39.4704	7.05556	36.261	1.27473
162.551	1.95484	95.6872	220.981	112.348	1.35556	110.422	183.158	11.2236	0.35324	104.626	9.44416
38.5695	1.93394	14.0364	1.23887	28.1726	1.44162	42.0553	64.9789	76.0871	0.733831	48.4088	1.14256
30.6983	2.21695	19.7623	36.2319	97.3273	1.32914	15.1226	1.5283	76.3669	0.677852	57.7055	1.02331
15.3551	1.92375	23.4464	2.92143	47.9958	17.0903	92.0135	2.03186	88.0737	0.807365	31.2747	1.19414
131.617	11.1438	112.757	7.35888	97.6189	1.81433	38.4069	8.56552	70.4649	53.3411	29.7	1.32381
51.1571	2.22857	25.3149	13.2691	25.0535	1.23555	48.012	1.92344	20.9408	0.616114	23.9859	1.06573
16.8735	1.69928	20.41	1.44543	36.0899	174.221	136.781	2.28977	73.8595	20.096	34.6316	1.08772
23.7135	2.24099	39.6718	1.52564	99.6934	224.712	20.5539	2.9476	77.8174	2.11989	80.7385	1.19137
21.4041	1.71241	19.9734	1.36364	109.109	7.47037	39.7861	2.1592	18.1097	0.59871	25.5434	1.09711
38.5779	2.27336	79.1863	1.64259	60.4037	11.9939	22.2836	1.93789	40.7629	7.39514	26.4416	1.08212
100.896	2.1833	111.585	183.002	46.998	4.19718	101.322	3.22034	16.2462	0.640704	34.55	1.31154
28.0213	2.39149	18.0531	1.67318	28.9868	1.27513	89.1396	1.75676	51.2088	211.724	106.599	1.69532
23.6152	1.70681	31.8294	1.42059	21.1175	1.59365	171.885	2.48944	12.3689	0.668033	118.429	1.07834
31.1948	6.36007	64.3106	1.74659	63.6481	1.49612	72.1957	4.00435	81.2255	14.6082	22.947	1.9426
61.4876	25.1377	63.5971	1.68571	15.3806	1.40484	56.968	193.488	16.5735	1.58571	19.6667	1.07468
58.3457	2.50617	105.714	116.34	60.3575	1.69683	184.498	19.8421	99.2185	2.23179	22.3502	1.17247
145.234	9.99099	41.0441	1.05727	11.6902	1.62162	15.9286	7.41071	8.59916	0.442589	33.391	0.731066
181.65	1.72354	72.2886	1.46136	28.1489	1.42254	116.269	3.16129	59.3075	19.7478	126.947	2.62667
175.245	1.81087	13.1671	2.85995	18.103	1.42857	12.2978	1.71913	84.9924	14.4835	122.122	2.2155
26.6989	2.08623	89.776	1.406	122.966	208.255	42.6335	2.64563	24.0081	1.5914	113.094	194.992
161.236	1.86762	12.2382	1.8652	13.651	1.61726	108.405	220.954	9.5426	0.569507	20.3194	0.992147
144.198	169.763	16.0302	1.63423	60.2244	2.47471	77.2239	7.53731	11.4363	0.3861	41.2992	1.1501
121.181	2.81663	76.4426	78.8484	86.9898	51.6092	23.4198	1.66894	68.8658	41.3647	80.9182	1.18814
16.7328	1.91799	57.9048	1.59524	17.1824	2.61475	98.1281	57.5101	66.2102	0.625229	46.8874	1.63462
148.709	12.0896	109.697	217.679	21.202	1.56364	34.5926	2.00494	9.80524	0.574906	21.8123	0.871314
40.5716	2.95402	12.366	1.88859	20.1706	1.69625	17.5682	1.9026	21.5472	0.523002	27.5611	0.80543
188.216	2.19308	38.8384	2.85366	22.9134	1.3727	98.6686	3.78098	66.5021	119.53	55.5229	1.14379
50.1146	2.31818	144.551	1.31854	64.0713	18.1879	29.7412	1.91725	46.4667	0.604762	23.2913	0.815534
194.945	2.39583	11.3226	1.5576	106.215	179.345	29.8594	1.7309	66.2248	196.872	52.9832	0.882494
21.6735	3.44403	28.2803	1.4197	19.4058	1.28272	19.5549	5.5061	30.0513	1.98575	47.6076	1.10886
127.468	206.058	109.226	1.34983	14.9954	1.70843	31.8174	2.41739	78.3233	0.827068	22.8187	1.39093
26.1806	1.91389	118.718	5.47595	13.316	1.6873	14.2905	1.99814	63.0226	92.5914	110.798	0.942668
68.8113	1.72327	28.3601	1.41215	22.0346	1.55031	152.16	1.81818	24.5287	0.610272	59.0833	0.979167
15.9475	1.90331	60.9467	195.363	34.4817	120.846	17.3976	2.27165	37.0925	0.630119	28.1335	0.921626
18.165	1.9559	39.9091	8.73041	89.0279	112.315	14.1105	1.54561	68.6566	0.933735	26.4425	0.768437
151.247	1.9383	29.2779	187.908	37.6499	76.499	101.993	175.985	69.5947	0.650206	89.3797	31.9087
25.6721	2.12471	100.257	7.16753	24.8747	3.43121	114.474	1.94041	54.5115	3.29672	97.9823	1.09534
146.167	2.3086	47.8591	4.1745	71.3039	2.62958	130.658	1.83396	11.069	2.25862	46.2939	0.885135
52.5757	1.84462	130.194	230.41	15.0891	2.13158	21.5045	2.08597	46.391	74.1064	74.8875	0.728125
75.541	92.1455	22.2661	1.06855	26.428	1.64198	75.0453	3.36626	24.0832	0.492341	28.9575	1.21996
26.7583	1.55725	100.22	229.038	86.8036	2.39168	25.5511	1.86936	11.013	0.558442	77.404	1.17857
31.0627	2.41463	38.623	73.8275	122.835	1.8169	116.058	1.85219	24.4759	0.680723	37.9685	1.28021
44.4777	2.03239	21.7526	1.67747	21.6226	7.00868	102.925	2.09112	26.4428	0.423477	24.6821	1.07514
44.6938	2.30417	20.9132	1.44151	71.4237	158.723	20.7368	1.93567	18.8676	0.585413	19.1425	0.826754
38.7732	12.2268	19.0456	1.35866	10.3705	1.18725	118.166	16.5253	10.3887	0.41129	71.5519	1.16852
123.178	12.6337	14.0863	1.51368	118.92	1.78028	115.258	2.09677	76.8624	182.505	27.0387	1.34504
186.325	2.87359	30.0687	1.49667	49.2785	145.789	17.1285	4.625	83.3829	38.4644	122.904	1.21782
39.7541	1.96409	18.2531	1.50619	84.3952	174.976	15.7136	3.01942	74.5827	78.9242	50.1163	0.944186
21.6195	2.64012	76.8	1.45714	26.7737	1.74569	15.4429	1.67892	51.6981	191.088	21.3438	1.11563
65.5008	2.14075	14.7241	1.60041	70.9381	1.47905	12.5303	2.08959	31.2019	0.759223	60.5409	1.34433
140.57	1.87533	41.947	44.7831	67.0991	1.91981	142.658	2.18132	8.38776	0.497217	41.444	1.26141
122.234	1.84725	55.0407	2.29479	22.6296	1.5144	13.7204	1.77303	16.8813	0.565657	52.1703	1.04208
97.6768	2.16964	99.9467	35.9059	11.428	1.32099	32.4553	3.42941	95.9777	0.631188	42.8536	0.981982
28.9184	1.81341	17.4128	2.69757	77.8168	1.78168	127.614	1.86422	48.2493	0.630372	18.1369	0.717504
133.807	203.252	51.2262	1.16667	132.865	1.92553	122.173	1.65593	63.9454	0.816092	106.099	0.83812
30.1628	2.14679	35.3675	121.947	19.3027	1.54094	19.1573	1.86067	21.0632	0.826316	68.784	45.1731
32.9014	2.36918	21.1247	1.6644	23.2215	1.49593	91.4644	1.85333	36.835	84.6102	119.405	1.66554
176.231	1.89271	14.8894	2.13617	21.7324	1.29779	122.816	1.84112	13.5766	0.626707	29.8332	16.8749
168.718	2.07015	48.125	215.791	122.213	3.04072	31.0391	3.33951	23.3175	0.6	23.1785	1.70418
23.0395	2.02637	94.9123	14.0058	24.9449	25.1653	20.5873	1.47289	66.9713	8.17703	37.7415	1.07937
25.2004	2.48898	23.8065	1.22177	19.1478	1.96059	73.8885	1.27338	69.3036	12.2991	68	1.25917
15.4052	1.56863	71.6333	25.1725	52.5714	1.53407	22.092	2.084	17.0878	0.499268	93.5062	5.84044
73.0412	1.81276	15.2199	2.10788	46.8055	1.48082	94.3662	1.45714	63.9731	0.772544	77.3654	0.922813
15.9433	1.96884	23.7841	1.40122	89.5135	2.15471	38.817	2.07407	72.3728	0.684211	107.849	1.21486
81.8935	1.99596	25.697	2.79394	24.1779	1.44646	16.5893	3.35966	76.5615	0.639159	24.608	0.885802
90.4625	2.2882	111.025	125.928	27.4286	1.33929	12.462	1.5809	9.8484	0.55102	23.062	0.881239
177.295	1.86214	22.9654	1.42166	76.5383	1.32787	55.1525	24.6349	42.9207	0.948718	54.2699	1.18835
53.007	114.277	77.9385	1.66667	17.5588	9.63399	106.848	1.62963	62.3063	0.566952	71.843	1.17509
14.8373	1.80321	34.0771	80.437	133.743	2.60089	13.5378	2.58487	30.2271	0.704128	63.396	6.36139
57.6224	1.88496	15.8115	2.85192	28.3013	1.60267	14.9772	2.02899	24.2974	0.405128	107.476	1.16974
86.804	2.49333	27.5942	1.58058	46.9241	212.745	117.389	2.22271	11.8675	0.681388	41.2046	0.938931
39.9412	1.74048	98.2831	175.346	13.649	1.4388	39.4795	4.80769	28.493	0.838028	22.5738	1.09771
154.077	3.79404	91.0553	130.565	50.8287	1.79371	70.8044	1.67031	30.1593	0.505855	96.6402	0.87674
19.1972	2.20523	107.849	1.90019	11.5752	1.60398	15.5751	1.66306	33.4468	0.613454	80.4491	1.76389
15.5805	2.02871	23.4719	15.868	24.8794	7.84118	16.0512	2.63555	24.7222	1.18162	27.4162	1.31123
26.645	1.69613	44.4815	158.936	116.928	1.64225	124.036	28.9579	41.3703	67.3947	68.7201	130.498
57.88	1.904	10.0109	1.47059	111.681	1.57611	16.1166	1.93878	53.1862	1.69295	43.6696	1.47368
26.0839	1.93763	25.8397	1.76553	106.21	47.5595	146.561	2.0283	8.67532	0.521645	25.3061	1.18924
152.777	2.13909	74.873	1.5625	11.7477	1.55841	148.55	7.16147	11.5856	0.533813	26.7927	0.779698
137.457	144.108	28.6081	1.6167	42.2982	82.4446	101.201	5.76145	15.4466	0.520548	35.0396	1.24615
38.2082	2.25651	23.6031	1.26535	15.1604	2.14623	18.9556	4.07572	57.4564	0.759582	30.1807	0.826972
18.3676	1.6996	86.5757	2.62047	109.154	3.21289	14.9346	1.33333	57.0808	73.8848	86.0747	1.45783
107.931	1.97709	75.3165	152.433	91.2427	2.14334	19.2573	1.94152	72.5534	1.48544	21.0275	1.03236
15.3481	1.91796	89.5528	1.91122	98.2857	224.373	91.1373	5.38824	21.8961	0.526405	55.1208	0.972277
103.459	3.89535	23.3679	6.05536	94.2917	1.3913	15.9412	1.94576	56.4824	143.116	81.1968	1.84914
18.9965	1.92147	18.8164	1.51148	26.476	1.6142	63.8172	67.9918	78.2939	2.59649	40.5162	1.47166
27.1774	1.87607	24.7594	1.42406	20.7633	1.71642	14.7099	2.25338	29.3607	24.5302	121.929	1.15716
108.493	2.13514	120.557	2.37143	80.6373	1.57867	77.155	2.02519	10.6216	0.564565	31.1009	0.90367
173.107	1.55936	23.3534	1.56552	29.4408	1.72137	55.4623	2.05528	21.7791	0.552147	18.7406	0.812893
156.619	1.9326	30.2319	1.37418	25.3927	1.62545	19.4407	4.48136	10.3618	0.269737	107.661	1.00787
169.407	1.88224	59	132.23	110.981	17.7091	15.7239	2.30375	43.7156	9.72171	67.4012	16.9264
160.235	154.063	94.4686	1.37842	74.6866	1.86644	133.9	151.566	76.8576	24.5258	24.584	1.13025
47.4459	2.12771	127.187	2.70179	15.6694	1.8449	135.642	2.14286	28.2411	0.567376	71.1772	0.884384
91.0209	2.08935	65.3236	239.662	112.47	80.9743	38.7379	2.81425	52.5165	3.12969	37.1396	1.3711
14.7112	1.67736	27.4573	9.79268	107.005	1.16667	37.9358	6.18868	44.0764	10.9533	78.103	1.23035
24.2827	7.11392	114.832	2.2328	40.158	1.44921	43.9544	1.81369	47.0192	0.84375	90.5269	1.26854
29.6079	2.11511	77.1473	1.57437	39.7571	1.59463	19.2277	1.84653	9.41822	0.575935	39.4757	0.809458
75.8265	1.70918	36.4567	1.4375	65.5492	2.13115	21.0819	2.35876	23.7505	88.6935	53.2882	1.48522
179.844	1.8583	48.2676	1.57712	122.065	1.8177	107.485	2.13235	35.7323	1.03492	54.6605	0.863469
39.5452	4.489	12.778	2.37284	74.291	1.42368	94.9	151.471	30.843	0.402439	53.7394	0.825704
41.4877	1.8858	13.2437	1.90756	110.522	1.46207	61.9238	2.16433	14.2733	0.590022	120.022	1.17412
23.2924	2.49788	89.0374	82.1193	12.917	1.48263	118.252	2.10411	43.5254	0.63286	29.623	1.22782
47.9515	1.83412	109.267	1.74688	62.1796	1.54491	107.294	5.81961	13.3427	0.647887	52.6313	0.948898
18.7995	1.76037	13.9746	1.57143	25.9098	1.6366	54.9447	1.86475	36.4653	0.712546	65.6229	1.08475
125.624	2.01718	15.4218	2.55636	99.4008	103.97	24.1549	3.32314	92.1872	0.967885	22.2917	0.705357
40.6542	1.79053	80.536	1.5911	57.5733	1.74836	69.813	3.40126	73.6788	14.4124	35.1972	1.4289
29.3511	1.68298	41.1157	2.414	10.0117	1.06542	35.806	7.0597	78.0297	0.502475	57.2923	1.18306
38.0382	53.184	121.862	10.3841	104.313	13.9271	63.125	1.68112	101.579	0.613636	42.9405	4.70408
22.7514	2.00552	109.241	245.623	127.077	1.51124	79.1934	3.38462	10.9057	0.477459	108.985	100.583
14.9341	1.83832	90.6357	10.155	19.8859	11.1957	17.8908	12.7063	23.6053	0.544416	82.6373	34.9472
120.645	2.09057	29.084	1.89695	86.1698	89.7005	12.877	1.36066	18.9275	0.4625	76.3849	0.966608
26.2816	1.75597	21.0566	1.7652	109.437	1.57434	25.0923	1.74725	31.124	0.72314	22.4369	0.899533
144.774	100.03	109.823	16.1692	37.4606	4.19917	12.8499	1.90538	11.7547	18.2484	34.3142	1.02365
107.205	2.04008	88.3356	1.49914	11.6571	1.56484	122.295	1.73315	10.7445	0.639738	37.6118	1.15294
23.188	1.93595	20.8721	1.81008	110.25	11.7089	139.985	2.16308	16.0207	1.36615	89.2524	26.2524
110.413	2.02411	78.8204	1.49845	14.4724	2.01843	40.4161	4.4635	19.0074	0.729282	25.9455	0.890909
20.9384	1.9347	27.4964	1.47857	128.03	2.26535	29.3185	1.71605	18.4659	0.661538	36.8553	0.790997
26.9955	1.63474	72.7693	1.82235	14.2779	1.44059	15.3178	9.48222	58.1261	0.57563	70.0135	1.14798
149.252	1.83271	100.327	106.656	115.782	1.76754	30.4759	25.2253	8.74691	0.469136	37.1712	1.20137
16.0553	2.27154	94.5739	1.47826	40.4935	22.9258	13.0225	1.90994	47.3061	13.6178	110.366	1.08333
91.9106	1.78137	101.029	20.6594	22.2819	23.5851	21.8737	1.58703	67.3038	5.58797	91.2845	0.884817
17.8829	2.1045	110.085	1.78775	19.2318	1.39091	91.3431	180.848	12.1058	0.466116	80.8472	1.21429
15.5518	1.84459	92.1598	2.23096	53.4468	1.58089	38.0047	6.0538	32.8404	0.586271	67.8627	1.16122
15.6953	1.83292	128.824	2.12653	80.6123	1.46475	13.3794	1.7256	92.8035	20.6595	101.88	1.19468
16.1133	1.92383	40.8591	1.40716	12.9616	1.67008	21.2166	4.83976	57.0175	0.533333	83.9882	2.16142
36.8922	1.8024	31.4522	1.93881	92.8474	2.15	15.9784	2.32997	12.6494	0.523425	28.2629	19.5714
81.2731	2.10062	75.9058	2.93906	13.8593	2.22506	78.8369	1.92749	10.3462	0.572301	44.2949	1.22365
144.828	1.93307	126.297	1.7606	21.2937	1.36597	17.0036	1.6875	11.184	2.56604	63.2818	0.917373
26.7979	2.3601	13.9077	1.4	72.4932	1.35769	119.007	2.29478	33.97	2.13734	106.977	130.49
121.079	2.28241	71.4863	1.48254	12.3175	1.70438	116.542	2.31787	20.4449	0.555076	24.6659	1.20722
164.668	2.34084	90.0618	154.784	70.7138	1.65789	43.9379	3.31953	49.988	88.9587	26.5314	1.12029
18.1025	2.70413	59.9906	1.66458	12.9684	1.7574	20.1783	1.6	28.0495	0.662544	35.2795	0.989744
57.5281	2.14888	29.8565	1.9537	124.254	1.58857	88.0693	1.88	67.1543	0.868167	15.8131	0.779126
149.19	182.236	68.5672	155.786	63.4634	7.86867	13.705	2.14657	9.2358	0.332386	26.618	1.0927
155.192	2.62146	94.321	9.08243	19.2915	1.0603	28.3294	1.74902	43.4715	161.696	40.5372	1.52758
134.513	4.17229	84.6652	116.019	27.0343	1.55143	127.124	1.80931	57.2986	0.488688	23.7834	1.10469
46.4136	3.10874	59.4173	1.65926	16.2506	1.6778	33.6397	2.53175	30.898	0.619666	20.3341	0.899777
195.552	1.89928	10.6824	1.17213	72.7867	208.086	47.2705	2.10995	10.4453	1.26562	27.0973	1.21984
65.958	1.93796	122.135	1.4605	19.2752	1.30467	115.699	2.87367	7.88962	0.412804	21.3052	4.73944
125.748	183.755	22.5813	4.75705	106.899	2.67585	130.664	224.164	83.6399	111.809	101.624	117.471
55.6253	1.97308	23.3174	25.8737	13.1396	1.47973	35.2966	2.25994	18.9705	0.99705	24.6628	0.964809
17.5644	1.94145	130.427	1.69824	92.4207	1.43325	16.9446	1.85277	35.5472	0.737968	44.3107	0.943689
101.446	13.8621	35.5415	4.73323	23.0356	1.40448	31.1674	1.9095	37.9393	1.21406	56.9783	0.906511
60.7565	1.85236	38.5076	5.74403	22.544	1.48533	40.8094	1.85426	10.4	0.672727	60.4698	0.849057
44.5275	1.88235	12.3829	1.49512	27.5637	1.50939	100.35	2.40535	9.84375	0.5875	56.6125	1.08557
20.0959	1.7093	14.5009	1.42882	121.48	3.57874	23.5383	5.58131	55.9013	16.761	18.6012	0.834711
94.7155	2.08908	103.889	5.6297	60.2236	1.29772	21.9459	4.29618	31.5444	0.633333	26.5576	1.29032
124.143	1.91379	14.4845	2.41408	11.8635	1.29532	72.8939	5.22576	11.3577	0.506297	65.9548	1.35311
169.72	97.1122	143.252	1.70753	11.3923	1.25959	33.4047	33.5848	8.28249	0.642185	20.6214	1.06429
154.157	2.0428	51.1655	45.4777	110.128	3.51167	22.6152	1.77451	11.0856	0.494297	19.061	0.857724
98.9733	2.13062	19.9634	1.40854	91.9043	1.3413	32.0175	1.69157	59.4855	4.54839	55.252	1.36729
180.994	1.71008	76.7702	1.90992	106.616	1.62434	145.129	2.10246	18.744	41.256	20.0119	0.827893
156.019	1.97349	25.6538	42.7845	115.578	2.01268	130.32	1.93038	14.4096	0.385609	21.7002	0.809422
147.868	241.671	39.9174	1.1087	11.1479	1.25875	14.7273	1.92688	10.4766	0.580851	82.8243	1.34239
25.913	1.87625	64.9362	1.58511	13.4929	1.31604	92.6098	172.315	32.8852	1.00615	85.5929	60.1555
158.599	2.23412	72.299	1.40314	18.3714	1.33849	101.696	1.74348	55.239	0.710611	23.5135	1.06595
151.678	1.74901	14.3333	1.67552	11.3528	1.45203	17.4506	2.63372	30.6652	0.658371	25.2059	1.32773
52.1035	71.109	13.5204	2.07674	12.4034	1.98712	42.8414	1.36261	13.6968	0.576842	48.3754	1.40085
15.5559	1.76076	14.867	2.73165	122.915	11.3731	18.4123	3.73052	13.9522	0.718984	23.1751	0.96633
129.528	38.6718	20.7659	1.63415	11.4461	1.21172	16.4863	2.22943	42.8187	84.7844	79.7163	1.02479
15.0914	1.58065	12.6676	1.76676	15.4475	1.92818	91.0031	7.65973	4.54619	0.0696921	22.6742	1.05199
20.9396	1.91019	13.0795	1.87866	14.3257	7.99023	20.645	6.06494	34.6464	0.44058	64.0442	1.16538
17.3873	1.97082	78.5608	1.61728	63.2951	1.49653	12.2942	1.83503	13.6937	0.571956	27.1242	0.909091
160.294	1.90881	54.1182	1.6723	77.4826	1.68859	23.6965	2.30561	73.5073	0.652439	95.8479	1.79724
136.255	2.07356	13.433	1.84536	97.4033	1.53435	126.588	2.14038	66.312	126.979	27.8785	1.01381
119.1	83.1709	123.214	1.88253	11.2228	1.43707	17.6546	4.40206	75.0022	21.6109	43.3118	1.00995
25.82	12.4207	22.6101	1.16071	112.179	1.58595	74.0505	2.64669	45.8208	0.845283	93.9817	21.4435
25.3915	1.64507	27.5318	1.50455	65.0876	1.17108	20.4957	1.96286	17.1263	0.430862	71.8342	0.99179
80.9541	1.78108	17.1573	1.72845	82.2668	2.44619	16.2799	1.60063	7.49697	0.367677	108.908	1.02614
78.0685	2.18721	66.5969	12.1459	25.9718	3.11972	18.238	6.0625	12.5361	5.4981	49.8943	0.878049
38.0485	42.5687	19.4072	1.37396	53.5437	133.149	30.302	1.55306	46.8738	44.0066	96.6168	4.00859
16.888	1.87259	107.17	2.99761	12.9477	2.29651	103.594	1.62534	12.6004	0.594203	87.8402	0.975945
91.2628	2.16382	100.54	1.2679	86.2031	2.81226	15.5996	10.6061	16.4481	0.594705	27.9077	1.18271
15.7287	2.57895	13.3899	1.96566	12.5933	1.27333	78.8396	120.951	12.1453	0.648649	99.5414	1.16552
57.4788	2.00344	25.6636	1.55331	16.4728	1.26623	117.314	253.67	60.4899	102.209	59.5323	188.871
63.4862	4.83058	82.7655	1.75911	103.537	1.51906	47.9872	1.79574	29.7158	5.39957	35.4423	1.60577
145.22	59.8101	117.386	3.75526	83.002	1.47047	45.8939	1.90408	69.8878	85.3938	49.8429	1.08277
177.779	60.883	69.4804	1.31118	24.2824	2.49568	16.4786	1.85779	69.7627	17.2712	41.2545	0.966518
98.1566	2.0241	22.6757	1.38095	14.1695	1.19661	12.5866	1.72772	31.6515	0.812704	19.8505	0.872549
46.2384	1.96026	30.0122	1.39655	56.1851	1.52885	27.9976	2.84951	51.4134	108.3	19.377	0.944262
61.8054	1.80537	27.5877	1.59538	115.686	1.6597	119.244	154.374	22.468	0.680233	69.6374	1.32359
141.71	23.9165	80.0812	1.29275	70.8774	1.66858	39.2593	3.13992	60.7762	0.456294	20.875	0.863281
134.705	2.27964	11.7165	1.47321	13.9479	1.60586	22.1488	13.9696	65.1597	7.94176	28.0554	1.1035
45.004	2.08782	11.4912	1.53904	45.0562	1.42416	133.739	152.62	21.565	0.461883	41.1441	0.702823
122.239	23.6677	113.909	4.77187	46.4231	1.3514	29.2921	1.62129	41.7271	24.2475	73.3813	1.26369
52.3133	1.90562	52.682	1.88285	80.7045	1.71649	14.0771	1.78972	28.1208	1.59284	22.8543	1.00286
79.2575	1.84135	116.393	1.63147	68.6096	1.44578	141.752	251.176	8.71926	0.417633	22.2527	0.965142
170.882	10.5131	11.3293	1.26667	16.7443	1.31659	118.369	9.45095	85.5532	240.096	101.369	1.17871
128.603	2.02405	12.6618	2.41363	11.6657	1.3943	74.0961	2.55724	78.4762	1.72421	112.238	1.17515
20.7074	3.5209	112.208	18.7768	15.5536	1.8087	133.737	2.23951	11.8639	0.643564	30.7253	1.24955
79.5781	2.62891	11.9722	1.42521	80.9405	1.30823	47.4311	16.5952	93.9848	0.831307	20.1795	2.01166
23.7762	1.92238	14.7311	1.57778	11.4469	1.34513	114.644	1.7797	70.8058	2.92703	76.4113	1.13501
148.787	1.63477	25.0439	1.1637	11.8551	1.91348	33.3115	2.17564	16.5597	9.66811	33.2578	1.36133
15.9117	1.84099	85.327	1.47956	78.6754	1.4803	63.0724	203.131	9.16296	0.453704	91.9914	0.791398
73.8825	2.22636	13.501	1.56394	91.9621	1.4458	19.7088	1.62652	10.4988	0.635697	22.2988	0.912863
87.7008	1.83817	11.4134	1.46484	82.4989	1.17234	37.7464	41.8405	26.1585	0.413732	63.5237	1.30636
77.6857	1.98901	81.5842	1.5	45.1099	1.37673	16.4936	1.83761	43.5346	3.74675	92.2053	0.927152
18.9503	2.14712	102.41	1.60262	11.6052	1.30912	25.4493	1.61594	19.2837	0.597222	77.4664	0.965842
182.031	4.58727	14.0321	7.21574	23.6265	1.9253	134.77	245.232	10.6004	0.339357	23.9208	1.30874
26.5238	2.4898	63.4115	3.26759	12.7769	6.67218	49.4703	2.01573	74.345	233.991	47.7798	64.2454
26.6118	2.08228	88.8636	1.79201	16.433	1.22741	26.9905	7.51967	9.95556	0.594444	38.0861	4.53776
52.2969	2.57366	11.2657	1.27375	66.9443	1.41392	14.8848	2.56522	12.6949	1.66102	77.3025	0.8425
44.6152	2.10674	107.397	1.6355	10.7192	1.41096	14.5458	1.81531	19.1461	0.573052	52.8609	1.31724
27.6238	2.11881	75.4248	1.46777	19.7092	1.92671	138.599	104.32	15.8142	0.424779	21.5526	0.9689
163.976	2.31175	29.5845	1.5507	41.7409	1.34307	126.706	4.05743	43.1908	0.854962	91.9129	1.59604
17.6699	1.62864	49.7094	140.261	23.973	5.32135	13.2081	1.8202	14.3655	0.508403	33.8089	42.6948
73.1017	109.642	86.4024	3.48048	15.0207	1.49718	15.7467	13.9981	70.8258	224.461	29.0434	1.19898
125.561	8.19444	97.2476	2.24528	40.9563	22.843	71.4429	1.87228	43.5795	0.695455	28.8381	1.35238
35.1704	2.13185	27.9561	3.57561	24.6423	4.14883	35.6679	40.961	58.0346	0.466859	38.3889	1.37607
123.787	2.11672	86.8438	1.46324	79.4725	1.10769	12.5128	1.55128	63.1256	0.431034	115.465	0.85061
91.3803	1.76861	13.3299	2.45929	92.4205	26.3269	13.4255	1.76789	75.7792	43.7931	28.0923	1.34524
70.6781	2.50685	17.8449	1.56155	41.472	117.614	15.1835	1.93394	18.6067	0.565543	67.0338	1.3355
17.3122	1.81674	103.051	1.54923	12.7459	1.52642	32.6291	1.51099	14.0051	0.421053	30.1325	1.38509
152.772	139.641	24.584	2.62657	15.5691	9.8477	13.7212	1.99697	40.6195	0.563187	21.0813	0.868421
30.409	3.19326	62.4	1.30753	42.8673	2.54791	86.7298	209.813	52.7627	195.966	51.6044	1.50824
96.8687	80.3224	106.09	1.85238	12.7104	1.77723	21.158	6.98365	13.8287	0.455657	31.0694	1.37279
29.2964	2.93819	57.9922	1.6835	55.0462	1.33297	74.4391	1.86074	11.7946	0.538231	124.782	37.2258
127.898	2.55254	14.0849	1.79178	43.9212	3.42365	44.6124	3.38111	15.3796	0.67052	95.5957	1.15773
47.4137	2.28916	93.4377	1.52078	12.4957	1.31779	14.6284	1.81002	15.625	4.06897	59.7534	0.891379
21.4059	1.8055	45.7086	1.41897	103.406	8.45936	161.338	13.0128	26.7773	0.495261	21.4449	0.870968
22.6889	1.86	80.955	1.66979	28.5789	1.42265	102.121	2.78356	12.7514	0.880058	24.6056	0.887324
89.4652	16.7385	15.7224	2.17199	65.7442	152.792	116.839	1.70073	26.5514	1.78972	100.277	1.09881
91.3201	1.60671	18.741	1.55221	13.1475	1.52459	137.348	3.66304	12.0557	0.489164	26.2265	1.19518
126.667	1.9633	12.9047	1.36222	13.5385	1.61538	13.5263	2.41379	68.625	0.662791	116.222	1.19866
26.502	1.8451	96.5691	1.50915	61.7387	106.005	15.0566	2.28081	56.4028	2.5787	21.7177	1.06681
138.963	177.336	97.6176	1.64522	81.4957	16.5	23.2006	2.83254	47.2932	0.685252	27.2204	60.1457
60.791	2.19262	85.9847	1.54583	16.9021	1.61744	14.52	1.89667	10.0031	0.540625	18.8802	0.885794
31.2152	2.21957	11.752	2.6063	15.0882	1.75422	13.2254	2.74044	53.3321	1.11429	44.9447	1.23195
127.275	2.32095	12.6765	5.41176	23.1499	1.58311	55.462	10.2319	111.212	0.600379	19.2401	0.938838
30.2934	1.74536	48.6118	1.09512	50.5987	1.27494	35.7135	2.10345	68.8613	0.445351	46.032	1.19529
40.1265	2.00201	11.4889	1.23673	28.7168	1.64162	29.884	4.65026	15.2647	2.43049	106.512	1.0553
19.5315	1.61134	22.5607	1.76393	48.8468	1.84823	87.0682	1.76705	14.1582	0.719388	51.1325	1.43
68.469	1.81977	113.379	2.14286	103.982	1.36996	73.987	3.74902	49.0727	3.92727	26.5637	2.25135
19.5708	1.63655	46.099	1.60722	12.6719	1.347	78.0117	2.08361	46.1089	0.695858	19.3254	1.06947
148.95	21.7867	67.5656	62.1623	44.469	1.35078	35.0901	5.51082	18.5106	0.471631	30.3588	1.25035
38.1184	1.76122	16.7073	1.37805	18.7558	1.72421	43.2119	1.68571	40.2061	0.688596	24.5659	1.16209
163.019	2.05176	11.9365	1.52381	11.8924	1.71854	145.796	1.73913	63.3132	0.54717	22.8561	0.94964
121.691	1.84221	15.0143	1.42245	14.3927	1.55122	132.333	1.99302	89.0592	142.126	17.5565	0.84728
36.7731	1.60332	17.7748	2.02428	25.3237	1.91286	18.1878	7.15066	11.3116	0.546742	32.4047	1.16353
107.537	1.59688	79.9323	1.35458	104.659	1.37838	124.142	9.03245	20.2775	0.818951	77.7815	0.965147
106.325	1.87902	63.4123	1.60241	29.8365	1.33651	15.2314	1.68617	77.5981	7.53429	43.5987	13.3498
122.494	147.685	27.1818	5.08373	36.2127	1.26708	12.0903	2.66452	17.9673	0.640523	57.7048	0.982379
44.6447	2.00706	43.524	2.53027	10.3483	1.13103	15.0872	1.77907	64.7798	0.642857	24.9497	1.09045
34.556	2.02846	65.6362	1.69333	18.2768	1.39181	12.9952	1.57518	11.8967	0.528875	63.8185	1.33618
23.4241	1.82169	29.6712	8.409	43.7378	1.47225	30.4483	1.90948	19.0552	0.601423	46.0858	1.24665
20.966	1.74528	24.9949	4.46717	38.2076	1.56679	13.9665	2.12402	37.5447	143.473	54.2298	1.22281
155.432	2.21769	75.1479	1.36704	15.2401	1.71383	40.9143	147.743	68.6958	4.89748	36.4721	0.979971
18.5014	1.58543	113.168	7.07237	9.5719	1.02614	14.4029	1.58111	30.2351	29.6117	17.6326	1.02486
64.3091	1.70539	12.4251	1.43392	31.6921	1.17073	25.2371	1.95137	12.0574	0.443329	76.8048	1.02679
18.2825	1.83643	14.6548	1.45657	16.1388	1.10676	36.7958	4.3549	42.8143	135.053	30.2723	1.22222
96.1701	2.57639	15.7061	8.76321	38.8027	2.82511	21.3496	1.78982	53.7574	0.767213	38.2349	0.993289
36.6459	63.2533	40.197	123.909	55.3313	1.66874	123.319	18.7614	24.7805	4.36585	22.5247	1.22634
26.9216	2.34169	13.0661	1.81322	11.7508	1.33729	11.4493	1.33151	9.51033	0.508264	76.9987	1.1341
64.0239	1.79393	12.1925	1.28657	18.4544	1.89649	15.5805	4.69512	11.8848	0.763672	106.326	1.26837
162.123	2.09437	15.6527	21.3222	51.8431	1.5266	151.236	1.61967	41.6005	1.44525	37.4549	0.847222
19.7008	1.90909	97.4991	1.25974	10.5909	0.992424	15.2058	2.09771	18.2291	0.440529	19.1286	0.84
62.3086	1.79012	16.4535	1.71018	38.1647	17.9398	15.7015	1.91385	21.6922	7.55153	25.8439	1.78029
181.337	22.8801	23.8456	1.63868	12.2505	1.18891	33.0299	1.70659	35.86	0.345964	95.43	1.2821
67.7789	120.521	63.6326	162.696	12.1651	0.977064	22.8453	4.28533	44.0455	0.57971	29.0175	1.02552
37.1659	1.7931	13.3041	1.47347	57.065	1.65812	24.3714	1.98442	31.1387	0.50289	69.8741	1.33333
14.5903	1.51264	15.6643	1.58348	17.0932	1.19863	23.2708	1.67448	49.6529	0.38488	80.2682	1.32477
14.9507	1.64271	97.7884	38.3842	35.6292	1.93939	73.1656	8.74233	8.16485	0.390358	28.2814	0.939271
25.8107	2.02427	70.4572	27.9706	12.3649	1.59846	15.4038	2.12685	30.1323	0.637457	39.8913	0.938583
47.7995	2.20737	16.481	1.81519	12.3119	3.01606	14.6957	1.70994	34.7176	8.92027	18.9563	0.904573
18.3333	3.85569	55.9775	1.26946	38.0266	1.81383	83.7112	45.6631	9.97715	0.595782	22.6879	0.93949
41.4115	1.86437	42.0072	1.52096	10.2278	1.18354	68.9388	6.12232	8.27687	0.349727	39.24	1.04741
16.1698	1.72537	43.4815	1.49259	14.6901	1.48343	32.6343	1.67607	77.8893	0.989704	51.1511	1.14791
19.8941	1.87339	14.4561	1.04211	30.1644	1.3516	19.9494	2.29873	11.6031	0.88565	25.4374	1.23205
15.4902	1.6	48.0796	1.3607	78.3074	1.34316	28.5194	1.80583	69.5762	20.2915	74.112	1.17375
39.6564	3.16461	28.5188	1.55649	17.8351	3.83511	32.9248	2.14679	77.7188	69.7219	29.8473	1.03259
108.982	1.85934	12.6977	1.33333	11.4257	2.77582	40.4091	2.19192	63.9905	0.540541	45.1502	0.928251
92.4471	1.60817	12.801	1.18408	22.0566	1.13348	13.4969	1.778	46.8737	0.795031	44.5524	6.80794
18.329	3.98911	20.9574	1.91085	17.8282	1.80888	97.615	1.5354	26.9269	0.589311	19.0197	0.718033
18.5849	2.21677	22.7222	1.59444	95.8424	1.32235	65	2.45364	19.9537	0.663158	47.4022	0.838843
23.268	1.98693	19.8998	1.42485	21.6385	1.18816	95	1.86864	10.3252	0.585695	34.4078	1.08312
174.604	1.87993	14.1596	1.55869	11.4514	1.28016	101.722	40.4208	51.2782	7.08871	36.3373	54.053
118.444	1.69247	113.708	1.39297	52.5171	2.69521	16.9619	1.77619	50.6981	0.894444	28.0821	2.68675
106.257	1.98347	27.5272	1.36731	49.1418	1.50355	75.7617	1.48936	15.1172	0.609375	24.5876	0.959006
155.371	1.93027	13.9849	1.68302	11.465	2.2925	31.9425	1.777	12.9903	0.533849	39.0442	1.32421
32.039	2.35461	88.7959	1.28883	10.4507	1.11111	134.471	7.21385	15.2384	2.51938	91.1411	1.33036
104.824	3.89273	20.6448	1.52976	20.5528	1.42802	79.8863	1.80325	71.4572	0.611691	34.5855	1.21546
14.3618	1.75	37.0996	1.24242	16.4925	1.39623	28.3892	13.0396	115.587	0.859431	19.3689	0.837607
18.1292	2.11242	30.2278	1.47379	20.8754	30.7778	14.6988	1.99643	94.4153	6.76102	22.3184	122.861
37.7083	10.9631	10.4741	1.00518	62.4563	1.12063	106.387	2.19712	78.9004	11.0617	69.5013	1.19946
16.9373	2.13922	49.5602	108.782	73.9655	1.49261	66.8624	1.86245	12.6233	0.650485	23.5327	1.15221
15.7941	1.78571	38.8867	1.37514	46.491	2.01034	139.564	2.05383	24.4113	0.666667	25.4912	1.11839
101.601	1.93293	10.9841	0.960317	16.0048	2.95169	80.2809	3.24697	86.8444	9.71011	51.6649	1.28136
19.4458	1.78473	18.8164	2.20909	100.048	1.24267	113.289	1.95029	27.0376	0.214669	38.6117	14.9458
177.165	1.93908	38.4464	1.609	19.0588	1.09955	100.043	1.82487	12.6388	0.352144	132.285	233.869
76.3325	163.69	14.5592	1.69415	12.7404	1.36348	110.188	2.76052	23.9545	0.45173	35.303	1.11717
13.5009	1.62243	17.1649	1.07474	12.208	1.232	79.7179	2.10256	65.2915	0.464873	30.5155	4.82815
20.0593	1.65185	53.3385	1.59432	23.0985	1.24839	180.946	1.59773	6.94971	0.330994	68.648	1.12256
31.6136	1.75516	40.4771	3.51908	18.047	1.50392	37.8437	1.61146	104.977	106.492	46.8993	0.877289
49.8901	1.84574	11.0846	1.18374	62.1787	2.14449	42.7053	1.77939	27.2781	0.677716	34.5254	0.858757
70.9144	2.09091	28.0122	1.2	20.7757	1.3384	23.3065	1.61012	11.9219	0.615238	38.7149	1.17817
138.633	1.96753	58.2817	1.54196	31.922	2.14067	13.3068	2.01195	63.2849	0.639047	92.9743	1.03774
17.7698	1.79137	38.6522	31.3944	99.3665	142.078	136.191	1.55725	29.3133	0.374454	37.4225	1.325
28.2206	3.31515	12.4868	1.12594	12.0354	1.74779	105.965	1.83115	7.04965	0.386525	21.1407	1.10762
148.412	1.69586	13.2531	1.075	10.7528	1.14641	18.8089	4.98726	87.6071	2.59375	17.3879	0.873294
21.0103	1.78093	57.2812	7.59028	88.1122	1.42005	23.8635	1.97143	11.6463	0.92517	33.1202	25.1701
132.201	62.6397	36.7295	1.6847	71.0101	1.35874	13.8946	1.51641	25.5806	0.585253	25.5978	1.0641
43.7701	2.59701	11.8009	1.63676	21.4194	67.8363	69.4581	2.00881	12.8452	0.478615	20.4524	1.25499
171.927	1.69343	18.9231	1.35431	11.3208	1.12287	24.8504	12.7032	8.72122	0.478417	27.6011	1.37892
59.71	1.79617	10.7823	0.967742	123.793	1.34609	114.939	120.446	55.3709	9.24408	99.3942	0.992233
137.811	1.92843	12.531	2.64454	42.0366	1.72256	85.3101	1.68863	8.44571	0.571429	37.7613	0.842342
181.77	1.68274	40.1861	1.71429	12	1.48164	12.973	1.6425	86.6093	214.98	22.75	0.846995
111.212	2.13259	76.2104	1.31471	33.9899	1.32209	26.6329	161.266	51.0127	125.233	90.0603	149.347
14.7852	2.06657	61.0959	1.94898	13.2748	1.23256	31.2795	4.24932	34.0806	0.707373	19.1686	1.08431
18.8504	1.72319	19.6874	1.02165	60.537	7.33441	13.45	1.52083	14.9481	0.560109	21.8665	1.05152
17.3491	2.25455	14.6136	1.43737	61.538	1.36488	22.8054	1.39593	52.2717	0.38189	25.8771	0.883721
125.193	2.24251	11.8153	3.22611	61.5859	1.39249	116.853	1.53373	37.7391	0.381148	123.504	1.4208
32.6824	2.15059	19.4841	4.10317	38.5463	1.62382	12.5507	1.75362	11.7845	0.727132	53.3074	0.98017
62.0357	2.03968	80.3175	0.844444	79.1708	1.62278	15.1566	1.72802	17.2095	16.7732	16.8646	0.749536
22.1947	4.12982	72.6507	2.3831	12.3866	1.69703	14.3409	20.2955	15.7308	0.636095	32.1291	1.11813
110.743	1.68647	20.6179	1.53996	60.2265	1.6784	18.5588	1.55882	43.6329	178.371	117.748	1.22519
18.4075	2.21233	56.1187	131.623	16.6391	1.06957	18.6305	1.78761	98.2024	0.933198	28.1399	1.21718
181.713	2	12.2177	2.08617	100.097	1.33549	13.5804	1.68527	20.1592	0.583799	69.9529	3.83512
177.916	1.84014	16.2295	1.102	78.2746	1.51487	126.574	8.79888	14.0045	6.02466	26.1483	3.35471
111.647	2.82258	62.9788	1.96667	23.4959	1.60772	13.5824	1.54396	48.6478	0.842767	19.1527	1.14153
17.298	2	16.0505	1.44421	14.6453	1.51872	15.4542	1.22549	56.4946	171.449	17.1616	0.870451
16.4532	1.99396	10.4079	0.920792	45.9808	1.68269	22.3112	63.3018	23.5997	0.454683	32.0256	0.998494
52.8565	2.67937	20.4159	1.49519	12.6688	1.25432	26.2536	2.15357	31.8372	0.570451	35.1551	1.11574
32.9383	105.736	77.8075	1.59627	20.8326	1.03926	13.9981	2.53571	53.6067	0.810552	89.946	1.22066
32.7047	2.11978	15.4312	3.91972	15.0352	1.18395	139.262	171.423	10.7143	0.639098	67.4534	1.27542
15.9899	2.14688	118.897	1.14904	44.1877	1.77778	85.4979	1.77447	15.5619	21.4381	43.145	0.886507
111.062	1.62527	19.1203	1.04852	117.434	1.70799	23.6	11.5893	87.79	0.833333	33.5983	1.2809
41.3665	1.90777	39.8466	2.0639	81.8624	1.49541	136.15	1.6018	12.8282	0.585009	66.5571	1.29134
18.6347	2.35246	15.7619	1.32381	12.0729	1.38462	13.9924	3.05598	109.651	45.9574	15.6174	0.814394
41.4896	1.63905	12.1316	1.07179	44.3089	2.93521	143.81	1.35294	7.1359	0.369168	20.8093	1.19455
120.53	170.735	17.4366	1.56341	104.549	1.57874	65.8624	1.5774	39.4321	0.694444	87.0296	1.01799
172.224	1.91027	21.7526	1.28827	10.7548	1.21483	18.5115	1.79284	11.4254	0.613559	20.3119	1.21407
21.2867	4.57778	74.5363	1.04684	39.1056	2.23483	47.1339	1.76345	14.7758	0.605787	128.849	1.39016
23.3329	1.94898	22.2063	1.36103	39.954	1.682	13.3871	1.60081	48.8984	0.742991	61.6844	0.95057
152.471	1.79115	26.2432	1.01902	13.687	1.28053	78.0449	3.48503	28.8155	0.347573	15.2103	0.912752
116.166	1.86899	81.5479	1.84731	112.619	5.02523	13.4767	1.59432	57.3573	3.57618	109.087	1.4937
156.173	35.5846	13.2197	1.36624	78.7881	1.36119	13.9595	2.08382	23.529	0.459911	22.0166	0.79638
30.8004	1.62994	11.8051	1.12041	16.2613	1.46004	61.7461	1.58465	8.93531	0.428571	39.2891	0.880086
34.8661	1.9749	14.9825	1.56369	18.2329	1.50633	28.9333	15.5176	13.967	16.8661	101.234	1.24345
193.133	1.69697	89.2364	1.53333	98.8858	1.08268	111.271	3.03596	48.3894	1.36139	70.4344	1.06989
156.506	7.5781	29.413	2.96796	12.3056	1.29861	17.5469	1.83036	22.2833	0.401478	23.5973	0.876712
21.4103	1.57985	92.425	109.197	30.1953	1.80808	12.0305	1.58376	59.1274	0.550756	22.0737	3.13129
163.697	2.27734	11.4906	1.36193	15.1586	1.22251	12.0489	1.30581	7.77885	0.246795	45.6312	0.97695
25.6408	2.07494	110.705	1.16364	13.8435	1.2517	122.027	1.65116	87.0969	0.64375	20.9832	1.14256
43.3456	1.83824	45.11	0.958949	119.076	1.72708	14.6413	1.63658	24.8283	1.20359	43.3493	6.33113
44.1582	11.7962	37.1415	1.81132	9.87558	1.52535	30.5197	9.68031	32.7085	0.477519	66.089	1.29341
80.7881	1.92673	60.9851	1.46006	29.0972	1.66307	16.0879	1.93407	11.156	0.215596	26.1965	1.28166
19.6459	2.69405	38.1566	1.42171	13.4202	1.42488	95.5422	1.60889	28.2444	0.60241	58.9913	1.26125
47.3438	18.3978	16.6942	37.9654	15.2599	1.3373	21.7041	3.84404	20.9823	0.427562	21.7851	1.08507
17.9459	1.83245	13.9552	1.22646	15.9808	1.58014	115.36	1.42384	63.0575	43.5767	17.5392	0.780564
175.937	1.62133	63.4592	1.37318	12.8486	1.54571	30.2867	185.98	11.8452	0.60251	20.1732	1.00231
138.076	1.66222	33.9089	1.42991	13.1045	1.52071	15.1179	2.07605	28.8269	0.907692	16.6754	0.957661
20.3299	2.18814	81.9356	9.82426	10.8295	1.2659	88.028	1.59914	12.3377	0.618736	22.3534	1.22604
24.6425	1.84456	37.0524	1.15262	13	1.32215	102.137	2.99359	62.42	93.371	35.2796	1.08155
36.119	1.7684	12.713	1.54754	23.0429	3.02257	48.9519	1.45077	9.53032	0.434415	89.3747	1.34105
94.1044	1.93263	50.7897	1.61125	11.1107	1.44653	30.392	1.5891	25.9329	0.756471	27.7378	1.33615
16.2961	1.94421	18.0429	1.06442	18.7315	18.2784	136.8	1.73874	103.331	0.502525	130.605	0.965686
52.6597	6.00347	70.6023	1.46744	78.6629	23.0351	12.7889	1.41667	11.8835	1.36864	15.6032	0.621185
35.8942	1.75207	11.5696	1.21361	10.2306	1.09543	97.3333	2.58385	11.0839	1.73068	34.2017	1.17437
26.5201	1.85298	22.0151	1.30388	90.9969	173.705	95.8705	2.14628	62.8891	15.8666	19.6307	1.13251
45.4319	1.64956	15.015	1.31767	12.4923	1.30324	99.0885	1.35167	27.2834	0.39946	19.6093	0.756757
73.7496	1.52205	27.0903	0.936795	51.574	1.542	127.247	98.9474	11.5077	0.625	25.2972	1.33753
29.3914	2.10456	31.6997	1.72176	11.2419	1.42589	111.928	5.02507	96.496	98.9456	31.64	1.0869
17.2787	2.01222	14.1805	1.27993	13.1664	1.71313	102.689	151.203	80.0314	116.792	26.5996	1.02657
113.214	2.17467	29.4412	3.22549	12.129	1.27527	18.6558	1.36383	16.1825	4.20298	18.3033	0.813283
93.8521	1.50805	116.258	1.68436	32.085	1.31028	13.5252	1.51632	14.7096	4.40719	23.2039	1.29276
14.4121	1.64091	106.62	130.012	13.4647	1.42353	21.5392	3.35225	11.8403	0.608315	18.4858	0.75
151.945	191.333	12.0096	1.03448	72.8528	1.39919	84.6486	1.77559	10.8994	0.636872	30.3627	1.24685
138.354	1.742	96.6996	1.4433	15.776	1.29221	109.356	1.72	37.7554	62.3074	29.3845	1.57576
141.324	2.96023	38.8978	2.40217	12.5211	1.30106	48.1371	1.74771	15.9574	23.8396	16.4712	0.755396
94.2324	2.00294	98.3384	1.03025	27.689	2.58304	15.5816	1.59833	80.8101	0.68149	166.143	1.22222
20.5948	2.09953	11.1907	1.21822	80.1218	152.548	12.488	1.91529	58.676	0.799065	35.3845	1.13944
17.3611	2.24603	38.6106	1.60491	33.3711	1.3894	107.865	2.64908	14.8048	0.414286	28.1621	1.11462
46.4257	1.84653	12.9847	1.16667	10.3865	1.12584	119.946	1.7113	28.8218	1.00972	23.3684	1.79852
99.993	2.09953	92.5481	4.63102	13.2797	1.41046	18.5702	2.7192	32.1336	0.599349	43.493	1.13112
113.846	1.97928	60.7077	1.09231	50.5584	2.60068	13.0225	1.46067	18.4171	0.740741	25.3942	1.03285
43.2393	2.08197	19.0514	0.943243	18.7509	1.33579	68.3146	89.7286	9.59375	0.454545	19.3562	1.0274
131.34	171.455	17.7787	1.20219	14.7708	1.4186	14.9017	5.86321	19.5976	0.615385	56.7552	0.787529
34.0252	3.69266	25.4011	2.74576	11.6656	1.2798	110.598	2.12162	27.0646	0.684119	47.1342	1.18228
149.933	2.18405	14.7673	1.35714	25.4988	1.61015	69.2264	78.3491	13.5294	0.49308	20.7026	1.30474
107.786	1.82175	109.514	1.27295	12.4716	1.47006	14.0823	1.67532	9.64939	0.42378	51.4833	1.56938
57.4421	2.03226	14.2222	1.21909	11.4405	1.13656	17.2711	4.90087	24.8349	0.643519	26.6817	1.18006
44.0663	1.7781	114.024	1.2994	11.5761	1.62388	15.9144	1.63456	10.3598	0.537162	34.4243	1.06658
121.016	58.7102	10.7476	2.05675	11.4023	1.78605	39.8407	1.52593	12.3073	0.663194	38.5756	1.34034
19.7163	1.91017	101.768	1.46264	12.0863	1.31629	56.8486	152.811	9.39581	0.3827	52.5518	1.1372
124.34	1.62729	12.9275	1.52464	98.289	185.34	183.47	2.00272	81.8264	0.92283	103.748	154.468
19.8846	2.19712	12.1165	1.17161	111.451	1.70282	12.0255	1.55686	80.4162	1.6968	20.3316	0.937173
29.2229	1.91789	27.8645	2.199	25.5945	1.39278	94.4273	175.075	12.3962	0.433962	19.1759	0.902571
138.693	30.3301	13.4875	1.4894	47.375	1.4944	153.639	1.7574	61.3568	0.722283	33.0419	1.13827
15.8127	1.85498	13.7758	1.79646	97.454	1.1863	15.7875	1.91575	106.145	0.81746	24.5623	1.15858
59.927	1.77402	13.0261	1.30569	20.8464	27.6874	16.9808	1.53092	11.5085	0.519149	37.3643	1.32143
17.6186	1.61168	35.9291	1.80319	49.7849	1.56136	11.3605	1.42442	33.719	0.38843	21.4181	1.00795
17.0494	2.02597	81.6825	23.1396	17.1972	2.69718	56.3682	5.39535	51.0561	69.7308	29.1626	0.905495
19.8046	1.68067	19.5329	12.8563	13.2269	2.0806	16.2049	1.77561	46.3726	0.633572	68.3056	0.719101
176.916	1.87087	14.2781	1.44571	11.8179	1.40034	17.2852	1.36719	9.39305	0.413163	114.875	1.40377
125.555	1.67773	10.6009	1.23474	21.8038	1.60377	42.7452	1.69762	12.5385	0.850816	64.8075	0.972327
168.942	1.4433	12.0589	1.21212	32.0801	1.23773	13.7681	1.87952	12.3792	0.714583	20.6847	1.08941
53.9247	1.91398	37.8224	1.40158	11.2903	1.24329	14.3182	3.10227	12.8141	0.748299	18.4262	1.10656
23.5064	1.91667	9.87016	0.872093	10.8762	1.12857	29.2478	90.0348	63.6701	153.732	73.8304	0.779762
28.8639	1.63175	68.2173	134.285	12.9901	1.63366	42.8568	2.35123	73.1152	99.0323	19.2894	0.885106
162.333	1.9871	13.2334	1.32709	15.4519	4.94808	18.3207	2.12283	89.63	6.51982	21.8256	1.0288
159.607	1.83588	82.8854	1.57905	38.7209	127.868	11.5653	1.55398	6.60078	0.236434	57.5	0.932367
14.9213	1.65617	13.3602	1.48132	89.9352	8.85786	14	1.78343	8.49676	0.565875	16.4655	0.731034
15.9691	2.02744	27.0509	1.28982	16.0429	7.22495	54.7627	71.0266	16.2761	0.621622	14.2345	0.798673
18.8119	1.65033	21.5382	1.28237	23.6157	1.04719	17.3339	2.07143	10.405	0.578512	25.886	1.2487
83.7852	5.35741	12.246	1.41667	16.582	1.35656	157.449	2.67773	40.6925	0.731734	18.2826	1
116.735	2.18764	15.6163	1.51693	9.68804	1.06586	147.928	1.66897	16.6395	0.417548	18.314	0.899777
117.864	1.71921	37.7788	1.3208	11.8026	1.45553	160.788	1.58014	7.75355	0.492908	37.5291	1.07143
16.7196	2.15514	17.3664	1.27434	107.302	9.95	32.3498	1.41326	103.577	9.61538	23.8009	0.770291
59.895	1.97921	26.3295	2.32184	46.0886	12.7382	93.6813	1.57005	38.3686	0.709936	158.127	2.53407
145.622	2.02182	11.6993	0.97136	11.4361	1.22004	13.9332	1.93795	80.6946	0.509728	146.18	1.06701
17.5717	2.14549	31.8268	1.36184	61.2302	1.43254	83.1085	51.4794	50.8961	1.27598	81.2151	0.939785
28.2643	1.70202	13.1608	1.48454	62.6124	1.41656	16.2767	2.14625	33.4371	0.713402	23.9698	0.989924
16.9119	1.34286	11.0565	1.0157	86.0566	2.83033	43.4394	64.9904	72.9728	29.1144	23.2225	1.18182
15.8974	1.92308	12.5469	1.50998	65.2332	1.35697	17.0509	1.44727	11.4312	0.405505	26.3031	1.29745
99.999	7.4	17.1102	1.38189	68.9499	1.35199	75.2727	1.5047	65.8138	0.483483	21.3752	0.926591
85.3905	1.77427	62.2642	2.43739	55.8687	1.10232	97.4134	1.70563	98.3733	0.732719	16.9452	0.92381
130.717	2.23641	21.5211	1.63325	17.4415	1.17836	13.562	1.73199	7.4306	0.428826	24.8697	0.959402
38.9618	34.4046	11.5095	1.48578	114.857	1.5123	13.8198	1.58225	21.4133	0.619898	39.8132	1.23289
19.0377	2.24528	11.5305	1.20992	62.69	5.13284	16.5832	1.4785	14.5054	0.617204	15.2589	0.892857
143.745	1.66968	11.3235	1.04202	14.8596	2.46629	134.118	83.1624	28.828	1.22293	20.9409	1.19039
14.9978	2.04194	84.6447	1.63158	12.283	1.45493	122.771	75.9295	12.9865	1.88215	24.2235	1.06353
71.3323	1.82132	85.4617	1.70864	10.3019	1.30943	104.812	168.518	8.57869	0.385378	19.7663	1.05246
19.9351	1.50737	23.4468	1.29314	11.9463	1.48598	27.7408	1.60204	9.6083	0.547341	19.0134	0.919463
82.4195	1.84634	92.5479	169.497	11.0161	1.03456	115.805	1.5641	16.59	0.755	91.2229	1.37537
161.413	2.42405	52.371	1.45053	13.1797	1.55254	33.7578	1.88021	68.8074	0.62533	91.8028	1.45375
85.1034	1.6501	95.6901	1.30409	74.9884	1.87597	16.4025	1.88589	12.4646	0.516077	36.4941	1.38824
29.8008	1.72222	18.2743	3.59429	103.594	153.444	12.6987	1.48908	15.5104	0.414313	41.4498	0.85832
16.6099	1.66164	18.255	16.9545	58.9033	1.58479	37.1411	1.50608	8.25919	0.375	21.4818	1.08829
15.9671	1.98563	15.1745	1.08214	10.59	1.17429	21.8592	1.63464	10.381	0.572414	20.0037	0.873606
38.0419	2.0022	12.035	2.15974	95.0697	1.40547	13.6555	1.80793	54.355	0.882114	60.9671	0.769461
22.3462	2.11138	20.6058	1.53359	89.6159	164.242	69.4206	1.41091	17.2256	12.7708	59.6138	0.887468
18.4044	1.91147	16.5747	1.51068	101.4	6.29535	14.6557	1.58994	85.1827	89.8851	16.6772	0.767717
17.0388	1.92593	12.1429	1.08135	10.9444	1.91111	25.5455	2.17738	74.7206	10.3288	60.0353	135.894
54.5336	2.15613	12.147	1.31111	13.5318	1.57176	79.8489	2.61121	9.90634	1.59229	120.031	1.59969
154.082	1.56559	42.863	148.346	9.86819	1.22779	97.4037	134.736	7.01942	0.347573	17	0.712919
153.256	1.58896	14.3739	1.63222	33.6729	1.53271	31.4343	1.57839	71.3442	26.0758	19.5486	1.15799
15.7121	1.54393	10.7143	1.00207	18.2766	1.49291	20.1489	1.68262	74.7806	1.65686	146.343	1.09829
182.636	1.81805	12.1498	1.38647	86.7891	1.34694	171.647	1.69184	30.6628	3.35484	32.6411	0.791069
33.2476	1.90094	18.2797	6.62978	65.3003	1.23907	31.0178	1.80671	9.9415	1.72981	13.9118	0.69457
23.3381	1.78543	31.3754	1.27311	56.8426	1.35417	156.266	1.76151	80.8094	0.477314	26	1.3317
39.9734	1.71674	30.0401	5.91063	56.3498	1.53363	15.907	1.63848	19.2056	0.710018	17.138	0.971645
16.4934	1.91485	77.8787	5.96393	36.9283	1.33607	12.9693	1.86973	21.8115	0.643016	17.2036	0.690619
44.833	1.73129	10.8	1.67647	86.6211	1.44531	57.1287	37.6097	37.1006	0.436722	131.577	1.24626
55.0617	2.07407	14.7884	4.86929	10.7692	1.37413	14.5117	2.65013	14.7036	0.536474	81.3273	1.7117
20.9257	2.22286	22.0394	0.895592	112.729	1.61948	14.4167	1.47115	42.6169	46.7352	35.8503	1.13904
15.7127	1.89406	9.87037	1.02083	14.0709	1.109	38.6797	1.67756	21.7193	35.951	21.3505	0.96381
18.496	2.32863	105.997	64.5	12.3681	1.25546	13.8785	1.51394	25.3077	0.493213	142.863	1.08584
15.8006	1.93769	39.7215	18.8629	22.5607	1.01071	86.6587	1.4913	16.5383	0.601351	120.495	1.25159
111.268	1.90602	44.7552	1.17635	15.8979	1.29325	13.4325	6.59325	39.5	0.519608	19.9852	1.21018
17.8118	1.81647	55.8548	1.46624	10.3361	1.22689	73.1349	1.82699	15.7741	0.686747	22.0339	0.833871
18.3016	1.88042	73.4234	1.36722	18.8737	1.2807	32.7357	1.28929	77.4124	135.996	18.4421	1.08717
54.6513	1.66118	70.0144	1.41645	15.6565	1.83015	69.431	105.928	12.824	0.598684	18.7957	1.22391
127.042	1.898	18.7744	16.3674	106.548	1.39517	54.7686	3.10088	12.9179	0.694643	19.3468	1.13439
52.063	1.5616	11.2017	1.34304	12.021	1.30744	17.059	1.72787	8.82192	0.377691	106.646	0.997669
114.564	224.425	19.1162	1.30606	18.7032	1.37443	14.3144	1.92358	7.17258	0.364066	27.996	0.983968
15.3425	1.81018	124.596	1.46695	138.077	51.305	14.4107	1.79582	25.6336	3.14894	23.3915	1.04009
20.1629	2.84725	50.6949	3.41176	36.1087	1.39552	12.8153	1.8012	28.9892	3.79784	115.244	1.10881
99.0051	1.56888	11.5876	1.36814	19.4	4.6324	70.6106	86.2832	15.6736	1.67197	23.076	0.767157
18.4278	1.81769	12.0972	1.45138	19.7247	1.34658	15.4297	1.74952	6.69737	0.349624	24.0979	0.928437
36.2283	1.71698	12.0218	1.77184	109.73	186.295	122.311	3.54443	24.273	0.515358	16.1611	0.799163
15.8614	1.92894	79.3846	1.78712	16.5699	50.5629	35.9108	1.63287	53.0279	0.553073	44.0984	1.11847
16.0362	2.22172	93.7791	152.259	95.5848	1.3303	91.1912	37.7731	10.8861	0.629747	23.038	1.00542
20.7601	1.76384	11.3126	1.00401	20.9125	1.52656	11.5563	1.25402	13.2495	0.727079	17.5843	0.995249
19.7181	1.80309	137.712	1.40511	14.1304	1.15942	14.8011	2.19718	11.1715	0.649819	19.3031	0.828767
30.1916	7.04185	58.6683	1.41957	27.0675	1.5506	99.1608	125.884	8.73718	0.387821	23.6761	1.16312
18.064	2.09867	22.3175	1.79012	12.7326	1.56686	13.3671	1.80515	29.1606	0.586643	30.1	1.14444
50.0412	1.96339	11.7669	1.14045	12.1308	1.44687	68.8692	1.52106	9.36551	0.452532	21.3307	1.25251
110.672	2.06215	92.3116	1.09776	18.1183	1.40167	46.2466	1.96532	31.1343	0.618337	18.6266	1.26582
18.2843	2.15335	80.2822	141.307	43.7886	1.57114	23.6733	1.42889	45.4153	0.667732	38.8708	1.14407
17.0955	1.64678	11.431	1.89612	11.2532	1.32163	86.4972	82.384	12.2933	0.759615	25.0088	1.19115
17.6609	2.24567	12.2807	1.38596	9.33803	1.16298	12.9719	1.55263	11.6746	0.637868	25.3537	1.28963
144.891	1.86581	96.7896	3.68564	21.8031	5.94027	80.2122	4.93634	8.84223	0.419903	101.219	1.42451
54.2359	1.58847	9.97866	1.03698	12.0813	1.19246	129.934	1.52273	97.0868	0.863636	29.421	1.44288
45.5771	1.65691	14.3373	1.54819	51.7905	1.5201	116.446	1.4413	16.3736	0.626357	41.7601	0.947839
43.7955	2.02836	81.7943	1.32016	12.9505	1.52477	22.7231	2.00458	15.3276	0.332518	22.7768	1.17647
14.7832	1.68672	75.3647	1.30824	9.88871	1.13166	40.8893	1.56762	16.3103	0.6	50.1228	0.766234
19.8539	1.59363	33.3912	1.4193	44.7175	1.42379	12.6192	1.46025	9.87037	0.797721	19.859	1.0057
43.4691	4.02749	57.5265	1.47566	10.814	1.3093	13.917	1.71784	8.38026	0.503236	116.098	1.38128
35.5476	1.89852	57.1607	1.31501	17.9318	1.67765	13.0257	1.82752	9.5914	0.518817	26.5062	1.56846
14.8168	1.77929	37.5892	1.42285	76.1667	1.10303	130.994	1.9225	11.8856	0.803922	31.3256	1.2051
40.2289	1.60619	123.808	1.56984	27.4529	1.31	112.392	7.94831	8.65143	0.388571	52.7764	0.714859
28.7879	1.47835	10.2817	1.1831	12.8391	1.33913	16.5204	2.69627	10.0413	0.400799	120.57	66.6007
51.9062	1.98125	20.2789	1.22632	11.9618	1.3673	12.3766	1.52926	132.701	0.59335	24.8453	1.27252
134.56	1.99794	26.1869	1.2867	18.906	1.40138	70.9545	2.15734	10.8986	0.505338	83.8291	1.21338
51.2021	1.4	17.7411	1.14169	37.8417	1.30898	76.9605	2.26976	43.54	0.473333	23.3908	1.16
32.6928	1.85773	14.9527	1.34714	71.3876	1.87791	12.4722	1.50992	36.9752	0.440708	19.027	0.771784
101.947	3.58865	15.8732	1.89643	46.0914	1.12932	87.2673	4.98879	11.4279	0.609929	16.3501	0.869646
51.9612	3.10078	11.8665	1.10498	25.7871	1.77244	105.245	1.50584	38.195	0.530142	89.2384	169.123
90.6958	1.99292	20.3641	1.47034	133.904	1.30216	32.9417	1.81015	93.9216	120.128	21.8226	1.43253
55.8932	1.61818	12.6117	1.06529	14.4106	3.08943	63.0926	1.52211	55.9135	0.638365	146.634	8.96164
17.5882	1.82353	18.273	1.24573	45.6661	1.83213	15.0592	2.20719	18.2754	6.51546	49.1562	0.911411
48.9069	1.77935	16.1972	1.45556	14.3656	1.20705	121.01	2.1	67.1204	1.16246	20.9428	0.810376
152.113	1.97238	21.506	9.04834	55.2657	13.9301	80.8766	1.80561	10.8817	0.363636	22.3101	1.14831
123.846	1.57012	80.0865	1.30075	27.2116	1.57685	41.875	1.65972	10.325	0.694494	20.3526	1.24627
52.8466	2.22736	143.129	34.1417	18.6004	1.12054	170.631	3.16626	13.7287	0.709979	22.0368	1.26912
16.2063	1.85358	15.8782	34.711	12.0804	1.22343	139.179	36.5058	12.2735	0.73991	126.698	1.14906
14.6561	1.49045	15.8945	1.2156	124.583	1.60422	142.587	1.54589	37.7825	0.434978	102.577	202.285
39.8226	1.99743	11.4121	1.15659	116.504	55.7586	18.4096	2.97603	10.1561	0.450593	31.7339	1.9269
129.158	1.74954	24.3281	1.63297	73.312	1.35103	13.9171	1.75993	11.5272	0.667838	59.0515	0.740047
156.132	1.67936	39.883	1.57252	11.3953	1.39672	12.9262	1.53893	27.7449	0.613995	25.0284	1.14478
14.4717	1.68616	15.8284	1.46383	10.9004	1.1485	68.2773	1.50455	13.5194	0.385159	139.797	1.57221
15.3424	1.53322	33.4687	1.63341	18.671	1.45323	107.721	1.7093	48.7395	0.376744	26.1051	1.13057
30.9963	1.7786	72.5365	1.34824	12.2476	1.25873	61.1329	55.9813	73.7659	0.590909	19.0775	0.823944
173.333	13.3502	11.2194	1.4936	18.592	1.32	25.8215	1.77419	89.4631	88.4538	17.4344	0.984485
32.3523	2.11744	9.58361	1.10328	14.0495	1.47925	14.1053	1.91228	12.3802	0.698347	81.6123	1.14938
169.346	1.83953	9.29673	0.995327	12.1921	1.58128	15.2168	1.77212	20.677	0.966408	23.2356	1.07853
57.5308	2.21327	12.3457	1.18097	32.9916	2.08708	15.2545	2.11591	25.8744	1.34103	16.8736	0.777473
125.92	2.21443	12.4622	1.63746	14.2527	1.64968	58.8062	1.32071	8.59864	0.535147	40.9327	3.9596
41.7454	1.85424	20.0729	5.49854	90.3242	1.35795	12.0049	1.40164	72.4433	16.0707	23.6524	0.908922
39.9647	2.24601	16.9979	1.68143	9.38651	1.30263	89.5951	1.61549	12.991	0.432188	32.6702	0.802649
139.961	3.92929	11.9213	1.26969	12.1706	1.28338	18.4956	1.77856	50	0.96063	23.7265	1.37584
112.675	25.5062	18.2806	1.02321	29.4602	1.53982	45	136.457	9.40553	0.423963	30.8731	0.875622
19.375	1.88244	23.2342	1.32883	48.883	1.69181	120.279	1.88584	9.43779	0.453917	22.8545	0.955844
57.3465	1.6063	36.2563	1.3339	51.1013	1.32087	15.5022	1.81897	12.2845	0.62069	40.8962	0.809322
33.4905	3.29268	45.8547	1.14042	11.9359	1.28826	15.6477	1.5475	12.9303	0.802276	18.0634	0.962687
174.317	1.57288	86.7774	1.61866	7.9662	0.701408	14.3878	1.51224	59.3024	0.5792	35.3837	0.993878
21.75	1.85828	119.91	1.05075	114.779	23.4733	18.8947	1.41395	11.5761	0.655172	52.771	0.766355
96.8165	1.75527	32.0874	1.40619	102.563	1.7418	16.7114	1.51906	28.6178	0.394628	62.0987	2.28527
15.2018	1.61145	94.1255	1.30544	120.157	1.49639	125.834	1.55375	7.22976	0.348399	25.6983	1.12931
19.165	2.00485	25.6855	1.35091	31.3276	1.39886	37.0358	1.65373	8.8838	0.46831	22.2208	0.727273
15.907	1.89664	16.5415	0.908297	11.2375	1.44061	14.2795	1.42576	12.2083	0.667814	39.6347	1.00904
21.9754	1.90984	52.6446	1.76898	13.7313	1.3209	19.4927	1.6237	11.9767	0.697674	19.4901	1.10714
64.1992	2.22656	12.9324	1.38594	22.5897	1.72188	59.5628	2.0749	12.9636	0.962185	21.8968	1.11799
76.5406	2.21569	14.6237	1.35859	10.608	1.376	18.3302	1.74383	31.6661	0.52911	20.6946	1.08602
16.3131	2.09198	121.214	49.8011	24.9476	1.46453	79.2848	1.50773	26.1409	0.481398	22.1831	1.11871
69.2993	1.92905	108.65	1.58578	19.9459	1.45467	42.5399	2.13146	15.2025	0.606232	20.8552	1.16354
67.4058	1.79038	10.4064	1.18562	13.6357	1.48008	97.3873	1.88889	67.6462	0.581871	64.0332	1.0997
110.91	2.44286	11.3015	1.44118	55.0215	110.176	12.8484	1.42081	28.0468	0.555184	35.8388	28.3399
172.761	2.08108	33.5451	1.47541	21.7828	44.028	16.3684	1.65915	100.497	149.313	123.431	3.69888
122.293	3.01449	15.4352	1.7632	61.4722	1.66667	23.3765	1.77603	27.8752	0.619883	38.2826	13.5856
21.499	2.14747	51.7218	14.1874	12.3947	1.59714	14.5784	1.96642	11.2286	1.91709	48.5725	0.969203
24.978	1.86813	12.1286	1.13004	38.9599	1.27051	14.5505	1.50174	30.5307	0.741333	31.5686	1.85973
155.874	2.00262	12.0073	1.37446	10.7476	1.42639	11.645	1.425	12.974	0.559896	23.1279	2.45698
19.7321	1.89125	12.7735	1.70227	28.1236	1.49452	15.1674	4.24806	12.3028	0.699448	20.5077	1.16602
17.9377	1.94983	30.6959	1.89041	133.732	3.482	87.9724	1.50394	24.3574	1.19918	32.0136	1.19773
21.2642	1.53723	13.3452	1.24655	58.6025	1.45276	148.629	1.86882	11.3737	0.351515	18.8148	1.88235
13.6927	1.81834	83.4675	1.10445	9.38176	0.780405	11.1607	1.06925	9.56444	0.653333	84.6545	1.20606
26.4074	1.72099	17.2174	1.43478	13.6968	1.33333	82.8105	2.18596	7.38085	0.444681	23.5302	1.39858
24.3154	2.63075	9.44567	1.23389	142.523	1.23724	92.3655	2.95039	11.2308	0.682692	74.4914	5.69253
41.65	1.77857	11.6981	1.32885	50.4087	79.7624	20.3009	1.23843	80.5714	0.453061	25.0177	1.1796
13.2797	1.31992	57.8414	1.64966	79.8456	1.26677	105.344	1.36239	13.4069	0.411034	25.294	1.23176
16.0621	1.81366	55.7332	1.06839	11.75	1.41514	27.0987	1.75549	10.01	0.64	15.5122	0.789931
44.7075	1.82366	12.0425	1.31728	13.4337	1.35542	16.4088	3.49493	28.1764	0.594178	17.2168	0.803571
101.779	1.61913	33.1462	1.36282	10.213	1.18696	76.5526	1.32122	9.573	0.424242	21.6067	0.865169
126.362	15.0492	25.8209	1.41418	13.9967	1.49508	21.4161	1.95031	12.6097	1.18387	77.5259	1.16703
86.8984	1.91046	8.40138	0.825688	12.4398	1.57707	16.2972	2.09824	13.3781	0.541267	41.165	1.1277
34.3174	1.92821	135.002	1.40492	83.6686	1.2768	15.6478	1.82138	9.43562	0.347639	36.8989	1.21044
13.6787	1.62623	13.1842	1.32228	23.143	1.36957	14.8188	1.55072	11.7875	0.866051	29.2065	1.12737
28.4773	1.87112	12.3866	1.16527	10.1318	1.28336	12.8447	1.87312	12.9459	0.373311	18.6768	0.863341
15.3271	1.77068	9.36491	1.10526	15.9083	1.30505	14.1437	1.95463	77.522	0.586563	21.509	1.30631
18.095	1.62908	110.681	19.3647	13.2557	1.24948	13.6874	1.68373	17.112	0.657729	96.945	181.725
20.4278	1.75637	108.5	1.88462	14.7887	1.21127	14.6984	1.77733	26.0205	0.439883	18.4206	1.10053
17.4013	1.84649	44.958	90.8363	13.8179	1.22283	12.0899	1.4321	104.49	2.74118	114.363	1.1116
21.5196	2.19623	78.1391	1.2594	11.816	1.43147	63.6407	2.15044	11.4607	0.806647	22.1476	1.45309
16.259	1.80478	17.8328	23.2909	8.85886	0.906907	81.3439	2.05534	64.7876	0.70206	16.9821	0.935268
15.4751	1.51351	25.7119	1.12086	13.2757	1.32621	31.3805	1.78956	16.1657	1.27108	91.7962	0.694268
37.8274	1.85618	16.6884	1.38548	11.7733	1.22434	145.119	4.80447	61.2158	0.602067	27.54	1.81892
164.22	1.839	12.4863	1.38266	18.3204	1.23301	110.927	1.62178	13.7404	0.505643	18.6293	0.872414
17.4822	1.71845	13.2871	1.46435	12.7947	1.49692	45.881	1.95825	8.97881	0.372881	88.3282	0.953846
14.5181	1.7688	28.7622	1.02123	12.0046	1.56264	13.0692	1.32526	8.36951	0.930233	22.6824	1.22973
103.297	2.03937	10.4007	1.32988	10.9578	1.8906	11.5579	1.08678	15.8774	0.473367	75.7179	1.25676
15.8395	1.85387	36.8263	1.41579	120.426	5.74783	20.9811	1.7035	85.9381	0.835347	56.189	0.90137
17.2261	1.6705	10.2722	1.01351	48.2298	1.3499	14.4704	1.6133	14.8419	0.657016	25.1397	1.10615
137.416	2.06332	131.013	4.40741	12.2257	1.31128	16.0128	1.22436	24.0798	33.2226	39.1206	1.05025
67.3607	1.88563	63.0113	1.46314	14.0602	1.48193	38.7852	1.02222	27.4519	0.533528	28.3113	1.46452
17.4341	1.94091	9.60748	0.598131	10.6823	1.5692	26.3486	1.46857	8.99802	0.311508	36.3098	1.11307
170.33	2.04545	13.8123	1.47044	9.50267	1.13904	13.4758	1.76208	112.033	8.72706	22.2982	1.03958
20.0567	1.68373	121.434	0.976048	13.7672	1.52481	20.0892	3.46473	22.7135	5.52021	18.3545	0.947727
27.622	1.5744	11.5431	1.46736	99.4899	3.12217	113.261	139.903	15.8032	0.602434	23.5643	1.34137
23.4389	1.70611	11.2648	1.34247	12.6656	1.19427	13.8173	4.44231	82.4054	0.69305	19.8293	1.07724
[truncated: 7,348 more rows]

## Sheet: Midbrain_Nfib_e12.5
Embryo1-1		Embryo2-1		Embryo3-1		Embryo4-1		Embryo5-1
[truncated: 12,561 more rows]

[truncated: 7 more sheets: ventral_midbrain_Nfib_e12.5, Hindbrain_Zfhx3_e10.5, Midbrain_Zfhx3_e10.5, ventral_midbrain_Zfhx3_e10.5, Hindbrain_e12.5_Zfhx3, Midbrain_e12.5_Zfhx3, ventral_midbrain_e12.5]
