# Supplementary material for: A shared transcriptional code orchestrates temporal patterning of the central nervous system
Source: PLoS Biol. 2021 Nov 12;19(11):e3001450. doi: 10.1371/journal.pbio.3001450 (PMC8612522; doi:10.1371/journal.pbio.3001450)
Supplement: S3 Data — (XLSX) [file pbio.3001450.s020.xlsx]

## Sheet: Figure 4B,D + Figure 5E
		midbrain										hinddbrain										dorsal spinal cord										ventral spinal cord
	time	Diff 1 (IZ)	Diff 2 (IZ)	Diff 3 (IZ)	Diff 4 (IZ)	Diff 5 (AS)	Diff 6 (AS)	Diff 7 (AS)	Diff 8 (IZ)	Diff 9 (IZ)	Diff 10 (IZ)	Diff 1 (IZ)	Diff 2 (IZ)	Diff 3 (IZ)	Diff 4 (IZ)	Diff 5 (AS)	Diff 6 (AS)	Diff 7 (AS)	Diff 8 (IZ)	Diff 9 (IZ)	Diff 10 (IZ)	Diff 1 (IZ)	Diff 2 (IZ)	Diff 3 (IZ)	Diff 4 (IZ)	Diff 5 (AS)	Diff 6 (AS)	Diff 7 (AS)	Diff 8 (IZ)	Diff 9 (IZ)	Diff 10 (IZ)	Diff 1 (IZ)	Diff 2 (IZ)	Diff 3 (IZ)	Diff 4 (IZ)	Diff 5 (AS)	Diff 6 (AS)	Diff 7 (AS)	Diff 8 (IZ)	Diff 9 (IZ)	Diff 10 (IZ)
Onecut 2 (Figure 4B)	D6		66.7	42.4	60								57.3	27.4	39.8								73.1	62.3	71
	D7	81	69.1	55.6	68.7							47.6	33.9	29.9	41.5							79.5	74.8	53.4	68.2	56.4	68	65.5	29.4	51.9	52		42.2	35.7	49.1	41	48.7	57.9
	D9	43.6	37	27.7	49.3							15.8	7.14	9.4	8.95							15.1	8.82	11.1	8.56	11	11.9	13.1	11.4	9.28	11.1		22.6	13.9	14.8	20.5	18	13.2
	D11	15.4	10.7	8.77	16.2							4.34	4.45	3.54	10.4							2.55	4.76	3.16	5.43	3.55	2.97	4.87	2.94	3.55	3.34		8.72	3.99	9.39	5.9	5.19	5.46
	D13		4.54	2.24	5.33								8.22	16.6	13.1								4.5	4.71	3.11				5.36	2.85	2.91		14.1	16	10.7
Zfhx3 (Figure 4B)	D6		11.3	8.58	4.68								43.9	18.9	26.7								7.01	10.5	17
	D7	12.8	9.11	10.5	8.67							41.4	41.8	38.7	45.2							10.8	7.93	8.61	10.5	3.6	2.23	5.32	1.64	2.82	1.75		23.1	11	16	2.72	6.31	6.39
	D9	16.9	17	19.6	13							58.8	71	57	61							51.4	49.3	54.8	45	29.7	30.4	46	10.4	14.8	22.8		29.1	27.5	18.3	27.2	31.1	33.2
	D11	45.6	47.6	38.5	37.2							62.2	64.7	57.6	61.1							36	46.6	33.4	32.2	48.6	44.2	41.6	23.7	31.2	19.1		47.3	25.9	34.2	43.5	42.1	40.4
	D13		27.1	26	30.4								48.6	51.5	53.8								16.6	14.5	11.3				16.8	12.7	11.1		17.6	17.7	24.7
Nfia neurons (Figure 4B)	D6		0.19	0.25	0.41								0.54	0.42	0.23								0.21	0.16	0.44
	D7	1.17	1.3	1.16	0.84							2.09	4.27	1.48	1.15							0	0.51	0.3	0.27	0.52	1	0.61	1.23	0.9	1.44		2.28	1.99	1.81	1.66	2.05	3.1
	D9	1.2	1.51	2.32	0.8							19.3	9.64	10	11.2							1	3.15	3.76	2.81	5.45	5.68	10.4	8.02	6.14	7.36		8.82	11	9.63	7.37	8.45	16.7
	D11	6.53	11	21.9	4.65							21.1	31.7	35.5	30.8							20.8	23.6	26.4	25.5	25.5	20.7	26.8	12.7	4.48	28.3		44.5	50.8	44.6	39.2	34.5	46.7
	D13		27.9	38.9	13.2								52.7	54.3	50.7								32.9	40	30.2				37.1	26.7	12.6		73.7	73.3	67.6
Neurod2 (Figure 4B)	D6		2.09	2.91	1.13								3.29	4.32	5.48								2	5.26	5.21
	D7		4.4	3.55	2.94								7.5	4.23	11.1								2.45	1.52	0.68	0.95	1.67	0.19	1.38	1.5	2.42		6.53	4.05	5.13	3.47	3.73	3.36
	D9		2.9	2.83	2.54								11.4	5.31	5.96								2.38	1.45	1.25	1.42	1.28	2.56	1.99	2.9	1.66		9.58	4.69	4.82	2.31	1.27	4.29
	D11		9.04	3.67	4.15								11.7	14.5	7.66								7.3	8.68	7.81	8.06	6.64	9.31	7.23	4.19	5.42		23.5	31.8	15.2	24.4	26.4	35.9
	D13		14.6	17.8	4.74								12.8	20.4	19.8								14.8	13.6	14.3				9.54	9.49	11.1		27.3	29.3	30
Nfia progenitors (Figure 5E)	D6		1.68	0.24	1.05								0.8	0.74	0.69								0.41	0.28	0.19
	D7	0.23	0.97	0.39	0.44							0.25	0.19	0.5	0.32							1.41	1.1	4.04	2.96	2.54	7.01	2.27	0.96	1.33	1.49		0.11	0.68	0.2	1.92	1.87	4.22
	D9	5	4.68	12.7	5.16							41	67.9	50.8	39.5							31.2	36.9	30.6	29.4	48.8	56	70.1	70.8	57.4	58.1		53.9	59.9	52.1	65.1	81.1	94.5
	D11	57.9	57.8	71.8	29.5							97.2	97.6	97.8	97.2							89.8	79.2	86.1	82	97	95.7	97.3	89.7	67.8	97.5		93.5	92	84.3	81.3	91.9	99.5
	D13		82.9	89	53.6								99.1	97.6	98.8								92.8	93.9	96.4				97.6	96.8	91.1		96.4	92.1	92.9
Nkx2.2 progenitors (Figure 4D)	D7																									0.071	0.18	0.16								81.9	82.9	91.2
	D9																									0.078	0.17	0.12								81.6	87.5	92.9
	D11																									0.15	0.19	0.5								79.5	89.7	93.1
Pax3 progenitors (Figure 4D)	D7																									86.2	90.7	94.6								2.98	1.67	0.55
	D9																									91.7	91.8	92.6								2.25	1.26	0.53
	D11																									66.6	85.9	80.9								3.53	1.32	0.46

## Sheet: Figure 6C-E
		control										SB431542										Statistical analysis (Multiple t-tests in Prism 8)
	time	Diff 1 (IZ)	Diff 2 (IZ)	Diff 3 (IZ)	Diff 4 (IZ)	Diff 5 (AS)	Diff 6 (AS)	Diff 7 (AS)	Diff 8 (IZ)	Diff 9 (IZ)	Diff 10 (IZ)	Diff 1 (IZ)	Diff 2 (IZ)	Diff 3 (IZ)	Diff 4 (IZ)	Diff 5 (AS)	Diff 6 (AS)	Diff 7 (AS)	Diff 8 (IZ)	Diff 9 (IZ)	Diff 10 (IZ)	Significant?	P value	Mean of control	Mean of SB	Difference	SE of difference	t ratio	df
Onecut2 ventral (Figure 6E)	D7		42.2	35.7	49.1	41	48.7	57.9					39.5	31.6	40.1	39.6	48.5	59.2				No	0.605251	45.77	43.08	2.683	5.028	0.5336	10
	D9		22.6	13.9	14.8	20.5	18	13.2					31.8	19.5	23.2	32.1	26	21.6				Yes	0.00946273	17.17	25.7	-8.533	2.665	3.202	10
	D11		8.72	3.99	9.39	5.9	5.19	5.46					18.3	9.87	12.2	6.2	6.62	5.6				No	0.15317	6.442	9.798	-3.357	2.171	1.546	10
	D13		14.1	16	10.7								14.1	18.3	13.7							No	0.454913	13.6	15.37	-1.767	2.137	0.8266	4
Zfhx3 ventral (Figure 6E)	D7		23.1	11	16	2.72	6.31	6.39					22.7	12	17.4	0.94	4.24	3.82				No	0.878002	10.92	10.18	0.7367	4.678	0.1575	10
	D9		29.1	27.5	18.3	27.2	31.1	33.2					25.2	23.3	25.2	3.78	8.98	6.12				Yes	0.0245356	27.73	15.43	12.3	4.652	2.645	10
	D11		47.3	25.9	34.2	43.5	42.1	40.4					29.2	26.1	16.1	27.6	24.3	14.2				Yes	0.00273036	38.9	22.92	15.98	4.046	3.95	10
	D13		17.6	17.7	24.7								28.1	19.7	27.1							No	0.233415	20	24.97	-4.967	3.541	1.402	4
Nfia neurons ventral (Figure 6E)	D7		2.28	1.99	1.81	1.66	2.05	3.1					1.24	0.55	0.71	0.64	1.04	1.33				Yes	0.000581544	2.148	0.9183	1.23	0.2487	4.946	10
	D9		8.82	11	9.63	7.37	8.45	16.7					2.46	2.6	4.06	1.25	3.54	3.59				Yes	0.000410809	10.33	2.917	7.412	1.43	5.184	10
	D11		44.5	50.8	44.6	39.2	34.5	46.7					19	23	21.5	20.2	20.4	23.1				Yes	3.77407e-06	43.38	21.2	22.18	2.44	9.093	10
	D13		73.7	73.3	67.6								42.4	55.2	50.9							Yes	0.00656202	71.53	49.5	22.03	4.246	5.19	4
Neurod2 neurons ventral (Figure 6E)	D7		6.53	4.05	5.13	3.47	3.73	3.36					7.91	4.85	4.84	2.44	2.12	1.51				No	0.702479	4.378	3.945	0.4333	1.102	0.3931	10
	D9		9.58	4.69	4.82	2.31	1.27	4.29					9.9	5.34	4.64	3.23	4.17	1.65				No	0.844992	4.493	4.822	-0.3283	1.636	0.2007	10
	D11		23.5	31.8	15.2	24.4	26.4	35.9					3.65	6.9	4.56	3.84	2.77	7.56				Yes	3.55695e-05	26.2	4.88	21.32	3.03	7.036	10
	D13		27.3	29.3	30								17.4	18.3	17.1							Yes	0.000219994	28.87	17.6	11.27	0.8857	12.72	4
Nfia progenitors ventral (Figure 6D)	D7		0.11	0.68	0.2	1.92	1.87	4.22					0.11	0.18	0.051	0.38	0.5	1.02				No	0.113449	1.5	0.3735	1.127	0.6494	1.735	10
	D9		53.9	59.9	52.1	65.1	81.1	94.5					10.2	13.6	8.11	14.9	31	44.4				Yes	0.000358501	67.77	20.37	47.4	8.98	5.278	10
	D11		93.5	92	84.3	81.3	91.9	99.5					56	54.6	36.8	63.3	63.9	82.8				Yes	0.000970273	90.42	59.57	30.85	6.697	4.607	10
	D13		96.4	92.1	92.9								76.5	74.6	69.7							Yes	0.00112247	93.8	73.6	20.2	2.418	8.354	4
Onecut2 dorsal (Figure 6E)	D7	79.5	74.8	53.4	68.2	56.4	68	65.5	29.4	51.9	52					73.8	77	74.3	57.7	60.7	58.5	No	0.300296	59.91	67	-7.09	6.592	1.076	14
	D9	15.1	8.82	11.1	8.56	11	11.9	13.1	11.4	9.28	11.1					22.8	20	22	18.8	15.3	16.9	Yes	9.95076e-06	11.14	19.3	-8.164	1.217	6.709	14
	D11	2.55	4.76	3.16	5.43	3.55	2.97	4.87	2.94	3.55	3.34					5.94	3.72	6.99	7.27	5.24	5.17	Yes	0.00330587	3.712	5.722	-2.01	0.5687	3.534	14
	D13		4.5	4.71	3.11				5.36	2.85	2.91								5.46	1.53	1.83	No	0.387718	3.907	2.94	0.9667	1.05	0.9209	7
Zfhx3 dorsal (Figure 6E)	D7	10.8	7.93	8.61	10.5	3.6	2.23	5.32	1.64	2.82	1.75					3.47	3.47	3.82	2.01	1.44	0.98	No	0.0747057	5.52	2.532	2.988	1.552	1.926	14
	D9	51.4	49.3	54.8	45	29.7	30.4	46	10.4	14.8	22.8					12	13.2	26.4	1.95	9.24	5.7	Yes	0.00445292	35.46	11.42	24.05	7.106	3.384	14
	D11	36	46.6	33.4	32.2	48.6	44.2	41.6	23.7	31.2	19.1					44	24.8	38.9	28.3	16.6	18.1	No	0.193337	35.66	28.45	7.21	5.276	1.366	14
	D13		16.6	14.5	11.3				16.8	12.7	11.1								16.2	21.3	17.3	Yes	0.0452139	13.83	18.27	-4.433	1.822	2.433	7
Nfia neurons dorsal (Figure 6E)	D7	0	0.51	0.3	0.27	0.52	0.99	0.61	1.23	0.9	1.44					0.52	0.59	0.58	0.29	0.64	0.53	No	0.44167	0.677	0.525	0.152	0.192	0.7918	14
	D9	1	3.15	3.76	2.81	5.45	5.68	10.4	8.02	6.14	7.36					0.8	1.27	2.4	3.64	1.3	1.28	Yes	0.00966109	5.377	1.782	3.595	1.201	2.994	14
	D11	20.8	23.6	26.4	25.5	25.5	20.7	26.8	12.7	4.48	28.3					11	11.8	12.8	4.02	1.31	7.08	Yes	0.00145013	21.48	8.002	13.48	3.411	3.951	14
	D13		32.9	40	30.2				37.1	26.7	12.6								24.3	19.9	16.6	No	0.151209	29.92	20.27	9.65	5.99	1.611	7
Neurod2 neurons dorsal (Figure 6E)	D7		2.45	1.52	0.68	0.95	1.67	0.19	1.38	1.5	2.42					2.66	1.7	0.61	1.73	1.14	1.17	No	0.830352	1.418	1.502	-0.08389	0.3837	0.2186	13
	D9		2.38	1.45	1.25	1.42	1.28	2.56	1.99	2.9	1.66					2.12	1.99	1.61	1.85	4.97	3.52	No	0.131166	1.877	2.677	-0.8	0.4966	1.611	13
	D11		7.3	8.68	7.81	8.06	6.64	9.31	7.23	4.19	5.42					4.33	2.06	3.88	1.83	0.96	0.88	Yes	4.67497e-05	7.182	2.323	4.859	0.814	5.969	13
	D13		14.8	13.6	14.3				9.54	9.49	11.1								3.67	1.62	2.03	Yes	0.000331624	12.14	2.44	9.698	1.49	6.508	7
Nfia progenitors dorsal (Figure 6D)	D7	1.41	1.1	4.04	2.96	2.54	7.01	2.27	0.96	1.33	1.49					1.04	1.99	0.78	0.13	0.15	0.23	Yes	0.041716	2.511	0.72	1.791	0.799	2.242	14
	D9	31.2	36.9	30.6	29.4	54.7	56	70.1	70.8	57.4	58.1					10.5	17.3	26.4	17.7	8.44	6.12	Yes	0.000206063	49.52	14.41	35.11	7.066	4.969	14
	D11	89.8	79.2	86.1	82	97	95.7	97.3	89.7	67.8	97.5					80.7	81.6	73.5	37.5	21.5	67.5	Yes	0.00641569	88.21	60.38	27.83	8.695	3.2	14
	D13		92.8	93.9	96.4				97.6	96.8	91.1								87.7	85.4	83.9	Yes	0.00104276	94.77	85.67	9.1	1.695	5.369	7
Nkx2.2 progenitors ventral (Figure 6C)	D7					81.9	82.9	91.2								78.8	79.8	90.1				No	0.629251	85.33	82.9	2.433	4.662	0.522	4
	D9					81.6	87.5	92.9								85.1	85.2	89.6				No	0.85469	87.33	86.63	0.7	3.585	0.1953	4
	D11					79.5	89.7	93.1								79.2	80.5	88.9				No	0.420592	87.43	82.87	4.567	5.093	0.8967	4
Pax3 progenitors dorsal (Figure 6C)	D7					86.2	90.7	94.6								78.6	86.5	84.9				No	0.104264	90.5	83.33	7.167	3.421	2.095	4
	D9					91.7	91.8	92.6								91	90	92.1				No	0.209838	92.03	91.03	1	0.67	1.493	4
	D11					66.6	85.9	80.9								81.1	90.8	84.8				No	0.294057	77.8	85.57	-7.767	6.437	1.207	4

## Sheet: Figure 7D
	control	Nfia Nfib mutant
Percentage Neurod2-positive neurons	23.5	9.31
	31.8	8.37
	15.2	9.7
	24.4
	26.4
	35.9
	Unpaired t test with Welch's correction
	P value	0.0019
	P value summary	**
	Significantly different (P < 0.05)?	Yes
	One- or two-tailed P value?	Two-tailed
	Welch-corrected t, df	t=5.781, df=5.179
	F test to compare variances
	F, DFn, Dfd	110.0, 5, 2
	P value	0.0181
	P value summary	*
	Significantly different (P < 0.05)?	Yes
