# Supplementary material for: A shared transcriptional code orchestrates temporal patterning of the central nervous system
Source: PLoS Biol. 2021 Nov 12;19(11):e3001450. doi: 10.1371/journal.pbio.3001450 (PMC8612522; doi:10.1371/journal.pbio.3001450)
Supplement: S4 Data — (XLSX) [file pbio.3001450.s021.xlsx]

## Sheet: Figure 5D, S11A, S13D
				(2^-Ct)*1000															DIFF2		CT	Ct Mean	Ct SE	(2^-Ct)*1000		Average	DIFF2		CT	Ct Mean	Ct SE	(2^-Ct)*1000		Average	DIFF2		CT	Ct Mean	(2^-Ct)*1000		Average	DIFF2		CT	Ct Mean	Ct SE	(2^-Ct)*1000		Average
				Hopx	Lin28b	Npas3	Nr6a1	Zbtb20	Nfia	Nfib	Sox9	Otx2	Lin28a	Foxg1	Hoxb9	Hoxa4	Hoxc8		425 D5 MB	Actin	16.184	16.0802	0.103456				336 D5 MB	Actin	15.765	15.8521	0.0867896				425 D5 MB	Actin	15.615	15.6794				425 D5 MB	Actin	15.194	15.1391	0.0545845
WT	MB	DIFF2	D5	0.108773	23.9095	0.685397	7.53963	0.323504	0.158791	0.0147265	2.18957	6.08363	6.5074	4.98238	0.363567	0.0104231	0.0524353		426 D5 MB	Actin	16.087	16.0879	0.000632286				337 D5 MB	Actin	16.07	16.0179	0.0522785				426 D5 MB	Actin	15.708	15.849				426 D5 MB	Actin	15.335	15.2764	0.0584741
WT		DIFF0	D5	0.0911501	13.8013	0.587631	7.76057	0.256134	0.735139	0.0469547	4.60499	16.0215	10.2663	2.48885	0.303919	0.0141693	0.0290621		427 D7 MB	Actin	16.438	16.4128	0.0249853				338 D7 MB	Actin	16.222	16.1765	0.0452385				427 D7 MB	Actin	16.157	16.0914				427 D7 MB	Actin	15.692	15.7437	0.0520101
WT		DIFF3	D5	0.110896	18.5801	0.780748	7.4182	0.513654	0.367712	0.0243758	2.89831	11.8416	4.94685	4.2924	0.147559	0.01473	0.0249141		428 D7 MB	Actin	16.048	16.0469	0.00145721				339 D7 MB	Actin	15.663	15.7296	0.0665889				428 D7 MB	Actin	15.608	15.6892				428 D7 MB	Actin	15.307	15.281	0.0256524
WT		DIFF2	D7	0.0383396	19.2289	2.94209	3.97218	1.17225	0.809239	0.0551311	5.18856	5.1836	2.07266	0.94031	0.629714	0.0674324	0.130606		429 D9 MB	Actin	15.984	16.0996	0.115682				340 D9 MB	Actin	15.801	15.6757	0.125359				429 D9 MB	Actin	15.577	15.4553				429 D9 MB	Actin	15.094	15.0651	0.0292668
WT		DIFF0	D7	0.0324014	13.4243	2.36959	6.30084	1.03959	2.87856	0.213407	10.1986	16.3123	3.09032	0.645044	0.35019	0.0686398	0.0407995		430 D9 MB	Actin	15.918	15.9519	0.0339851				341 D9 MB	Actin	15.82	15.8056	0.0139804				430 D9 MB	Actin	15.514	15.5545				430 D9 MB	Actin	15.313	15.2468	0.066381
WT		DIFF3	D7	0.022944	15.6722	1.9282	1.41069	1.31437	2.66848	0.184009	5.5175	1.64407	1.51011	0.146468	0.0292145	0.13603	0.0124349		431 D11 MB	Actin	15.994	16.0112	0.0168409				342 D11 MB	Actin	15.802	15.8159	0.0144176				431 D11 MB	Actin	15.835	15.7228				431 D11 MB	Actin	15.147	15.1422	0.00448561
WT		DIFF2	D9	0.147552	8.63513	5.82386	0.293602	2.5602	2.7052	0.566904	11.7321	4.31806	0.49312	0.562158	1.32456	0.154738	0.224651		432 D11 MB	Actin	16.217	16.2722	0.0549164				343 D11 MB	Actin	16.269	16.2646	0.00435829				432 D11 MB	Actin	16.058	16.0709				432 D11 MB	Actin	15.386	15.3641	0.0220838
WT		DIFF0	D9	0.0743325	7.10904	4.39691	0.631648	1.83585	9.36491	0.791653	23.1967	14.9313	1.16416	0.310074	0.420494	0.13262	0.0488634
WT		DIFF3	D9	0.100036	11.2687	6.06922	1.21246	2.60524	2.6998	0.966736	12.1167	14.1425	0.549827	0.727244	0.159298	0.180006	0.0257112		433 D5 HB	Actin	16.43	16.4587	0.0285158				344 D5 HB	Actin	16.155	16.2414	0.0866451				433 D5 HB	Actin	16.109	16.1782				433 D5 HB	Actin	15.437	15.552	0.115264
WT		DIFF2	D11	1.01148	3.85905	6.74458	0.0383706	4.04276	4.96134	1.23506	10.4088	7.37069	0.10661	0.987797	0.568005	0.229276	0.136494		434 D5 HB	Actin	16.548	16.4824	0.0653992				345 D5 HB	Actin	16.048	16.0556	0.00741291				434 D5 HB	Actin	16.155	16.6038				434 D5 HB	Actin	15.898	15.94	0.0418057
WT		DIFF0	D11	0.749568	2.48848	4.62548	0.0824343	2.73788	21.9102	2.80962	37.5142	31.4418	0.247364	0.691962	0.708233	0.226413	0.106808		435 D7 HB	Actin	16.31	16.3235	0.0134792				346 D7 HB	Actin	15.856	16.0545	0.198721				435 D7 HB	Actin	16.168	16.1698				435 D7 HB	Actin	15.578	15.5572	0.0211601
WT		DIFF3	D11	1.17195	3.72804	8.62227	0.103417	5.95014	23.2479	4.25379	26.224	14.7744	0.0727108	0.694729	0.464558	2.46691	0.0340061		436 D7 HB	Actin	16.417	16.4314	0.0144186				347 D7 HB	Actin	15.894	15.8721	0.0217047				436 D7 HB	Actin	16.181	16.1517				436 D7 HB	Actin	15.891	15.7474	0.143166
WT	HB	DIFF2	D5	0.0524144	25.5928	0.481793	11.2292	0.495706	0.404334	0.100188	1.44065	0.0105815	4.56452	0.0900672	0.287253	2.862	0.0314142		437 D9 HB	Actin	15.574	15.6565	0.0820551				348 D9 HB	Actin	15.455	15.4923	0.0367966				437 D9 HB	Actin	15.475	15.4984				437 D9 HB	Actin	14.858	14.773	0.0845957
WT		DIFF0	D5	0.0277611	14.2859	0.276689	15.4018	0.372865	1.02214	0.098487	2.65063	0.0583626	8.3077	0.0792539	0.318202	1.51496	0.025277		438 D9 HB	Actin	16.11	16.0866	0.0238523				349 D9 HB	Actin	15.547	15.4939	0.0535078				438 D9 HB	Actin	15.574	15.6463				438 D9 HB	Actin	15.162	15.2134	0.0514126
WT		DIFF3	D5	0.0353126	18.5822	0.469404	12.5421	0.685903	0.492373	0.0723033	1.00301	0.0183929	3.37549	0.116645	0.132807	2.83591	0.0340521		439 D11 HB	Actin	16.338	16.3446	0.00640965				350 D11 HB	Actin	15.867	15.9315	0.0640726				439 D11 HB	Actin	15.958	15.9757				439 D11 HB	Actin	15.351	15.3602	0.00909615
WT		DIFF2	D7	0.0145154	9.34702	3.9483	0.393129	1.61424	1.93787	0.305302	4.59708	0	0.919427	0.0189955	0.0329895	1.41047	0.0362479		440 D11 HB	Actin	15.725	15.5796	0.14555				351 D11 HB	Actin	15.624	15.6478	0.0239339				440 D11 HB	Actin	15.469	15.4648				440 D11 HB	Actin	14.685	14.7508	0.0656834
WT		DIFF0	D7	0.0109273	6.12935	2.15844	0.584397	0.718804	6.34264	0.390649	8.91099	0.00649662	1.97492	0.0249793	0.0797086	1.09642	0.0221888
WT		DIFF3	D7	0.0169601	9.09331	4.1706	0.483743	1.8826	4.45235	0.623612	6.25205	0.0028611	0.647879	0.0624812	0.0477373	3.05534	0.011999
WT		DIFF2	D9	0.263218	2.56833	6.1807	0.0219045	2.49302	5.68107	1.03324	16.4608	0	0.0957656	0.0385779	0.116333	1.42208	0.0606468		441 D5 SC	Actin	16.501	16.4665	0.0340786				352 D5 SC	Actin	15.929	15.8996	0.0291104				441 D5 SC	Actin	16.188	16.0025				441 D5 SC	Actin	15.726	15.6239	0.102367
WT		DIFF0	D9	0.127368	2.041	3.84134	0.021609	1.46134	20.9236	1.68073	29.7894	0.00251287	0.279736	0.0275275	0.273085	1.16834	0.0199501		442 D5 SC	Actin	16.394	16.4155	0.0212469				353 D5 SC	Actin	16.087	16.0824	0.00475693				442 D5 SC	Actin	16.199	16.1713				442 D5 SC	Actin	15.524	15.5007	0.0233774
WT		DIFF3	D9	0.167263	2.39242	5.84939	0.0193681	2.49533	8.54197	1.49614	18.633	0.00122907	0.0806332	0.137712	0.125315	2.65911	0.0185649		443 D7 SC	Actin	16.8	16.8052	0.00520325				354 D7 SC	Actin	16.292	16.2449	0.0472574				443 D7 SC	Actin	16.372	16.3546				443 D7 SC	Actin	15.894	16.0101	0.116256
WT		DIFF2	D11	2.00404	1.40323	7.4999	0.00627775	4.35506	11.7096	1.51935	13.8111	0	0.0143699	0.0617741	0.393648	2.09305	0.0645774		444 D7 SC	Actin	16.663	16.6611	0.00215435				355 D7 SC	Actin	16.344	16.378	0.0342484				444 D7 SC	Actin	16.216	16.309				444 D7 SC	Actin	16.009	15.9489	0.0602999
WT		DIFF0	D11	1.59255	0.84404	5.1798	0.00471331	2.77012	54.6225	3.69889	46.9205	0.00371038	0.0377503	0.0425285	0.797007	1.46307	0.0665084		445 D9 SC	Actin	16.011	16.0642	0.0529232				356 D9 SC	Actin	15.876	15.6739	0.201801				445 D9 SC	Actin	15.761	15.5481				445 D9 SC	Actin	15.451	15.3019	0.149081
WT		DIFF3	D11	1.3188	3.29246	8.89278	0.103011	4.35601	25.7236	3.1951	26.0175	31.2067	0.0870732	0.348566	0.361478	1.96665	0.0482908		446 D9 SC	Actin	15.898	15.9164	0.0187173				357 D9 SC	Actin	15.469	15.603	0.134431				446 D9 SC	Actin	15.459	15.5696				446 D9 SC	Actin	15.151	15.1703	0.0195432
WT	SC	DIFF2	D5	0.0954081	30.8465	0.814975	6.91925	0.222861	0.374386	0.0580332	2.47779	0.0238504	3.7193	0.0701492	59.9296	0.551755	6.76397		447 D11 SC	Actin	15.484	15.5125	0.0285506				358 D11 SC	Actin	15.449	15.4863	0.0370731				447 D11 SC	Actin	15.136	15.2245				447 D11 SC	Actin	14.623	14.5962	0.0269871
WT		DIFF0	D5	0.108247	16.2025	0.453464	8.25098	0.206878	1.26296	0.102502	5.69914	0.0049091	4.76386	0.054955	47.5149	0.348877	2.45932		448 D11 SC	Actin	16.258	16.2681	0.00983429				359 D11 SC	Actin	15.675	15.5751	0.100097				448 D11 SC	Actin	15.58	15.6468				448 D11 SC	Actin	15.271	15.1665	0.10453
WT		DIFF3	D5	0.148868	22.8453	0.802883	6.21318	0.3781	0.526397	0.0542685	2.86722	0.00175914	1.63863	0.125487	51.1211	0.948176	6.63436
WT		DIFF2	D7	0.0352564	10.8488	3.83857	0.79389	0.624381	1.08604	0.47583	5.57709	0.033151	0.98548	0.0831408	47.0155	1.01336	10.6708		425 D5 MB	Lin28a	23.346	23.3432	0.0023241	0.00651081	6.51081	6.5074	336 D5 MB	Hopx	28.784	28.9032	0.119239	0.000117819	0.117819	0.108773	425 D5 MB	Hoxa4	32.109	31.9258	1.28631e-05	0.0128631	0.0104231	425 D5 MB	Foxg1	22.852	22.7763	0.0756054	0.00502308	5.02308	4.98238
WT		DIFF0	D7	0.023129	7.85367	2.81055	1.24292	0.360748	3.16082	0.683161	10.2343	0.0285299	1.00101	0.045576	37.4525	0.803207	3.25211		426 D5 MB	Lin28a	23.431	23.3523	0.0790339	0.00650398	6.50398		337 D5 MB	Hopx	29.432	29.3095	0.122598	9.97267e-05	0.0997267		426 D5 MB	Hoxa4	32.63	32.7836	7.98306e-06	0.00798306		426 D5 MB	Foxg1	22.926	22.9372	0.0116529	0.00494169	4.94169
WT		DIFF3	D7	0.0482076	9.95321	5.33861	1.03621	1.01795	2.39763	0.737308	9.6386	0.0202401	0.482361	0.109348	60.3276	1.79802	10.5548		427 D7 MB	Lin28a	25.242	25.219	0.023468	0.00223398	2.23398	2.07266	338 D7 MB	Hopx	30.964	30.7332	0.230908	4.14956e-05	0.0414956	0.0383396	427 D7 MB	Hoxa4	29.77	29.8987	6.97554e-05	0.0697554	0.0674324	427 D7 MB	Foxg1	25.869	25.8137	0.0552883	0.000930357	0.930357	0.94031
WT		DIFF2	D9	0.262207	3.1969	6.73262	0.0342973	1.14714	5.16242	1.46278	13.62	0.0359672	0.183401	0.0753616	97.8184	0.725607	18.4731		428 D7 MB	Lin28a	25.076	25.0781	0.00195408	0.00191134	1.91134		339 D7 MB	Hopx	30.337	30.5243	0.187428	3.51836e-05	0.0351836		428 D7 MB	Hoxa4	29.757	29.596	6.51094e-05	0.0651094		428 D7 MB	Foxg1	25.262	25.3204	0.0584135	0.000950262	0.950262
WT		DIFF0	D9	0.253304	2.08187	3.63549	0.043103	0.764854	12.8379	2.01902	26.36	0.0313166	0.262529	0.0609363	58.0921	0.613748	6.06358		429 D9 MB	Lin28a	27.296	27.3562	0.0597467	0.000408715	0.408715	0.49312	340 D9 MB	Hopx	28.42	28.3767	0.0435257	0.000150183	0.150183	0.147552	429 D9 MB	Hoxa4	28.494	28.3916	0.000127578	0.127578	0.154738	429 D9 MB	Foxg1	26.416	26.3738	0.0418081	0.000394219	0.394219	0.562158
WT		DIFF3	D9	0.51214	2.64441	7.38308	0.0407116	1.06289	9.53972	2.04765	20.5803	0.0224767	0.0923495	0.095928	77.5801	1.21983	16.2038		430 D9 MB	Lin28a	26.777	26.7097	0.0673132	0.000577526	0.577526		341 D9 MB	Hopx	28.545	28.558	0.0130615	0.000144921	0.144921		430 D9 MB	Hoxa4	27.913	27.9791	0.000181898	0.181898		430 D9 MB	Foxg1	25.614	25.6664	0.0521774	0.000730097	0.730097
WT		DIFF2	D11	2.92688	1.74302	4.92718	0.00610348	3.12327	10.9723	2.88668	7.74783	0	0.0328842	0.077832	86.6827	0.389074	53.573		431 D11 MB	Lin28a	28.433	28.9302	0.497232	0.000129118	0.129118	0.10661	342 D11 MB	Hopx	26.033	26.0794	0.046833	0.000813546	0.813546	1.01148	431 D11 MB	Hoxa4	28.149	28.2775	0.00016621	0.16621	0.229276	431 D11 MB	Foxg1	25.042	25.1396	0.0974255	0.000978339	0.978339	0.987797
WT		DIFF0	D11	3.96998	1.39063	2.41638	0.00477085	5.52083	49.1969	7.87502	22.753	0.0116946	0.0225013	0.188508	88.0233	0.50959	32.4332		432 D11 MB	Lin28a	29.667	29.8097	0.142777	8.41013e-05	0.0841013		343 D11 MB	Hopx	25.959	25.9561	0.0027256	0.00120942	1.20942		432 D11 MB	Hoxa4	28.089	27.811	0.000292343	0.292343		432 D11 MB	Foxg1	25.275	25.3339	0.0590963	0.000997254	0.997254
WT		DIFF3	D11	3.77793	1.70749	7.50721	0.00785958	5.7832	27.6325	5.81127	18.4601	0.0291303	0.0183359	0.511852	116.5	0.984081	61.2605
																			433 D5 HB	Lin28a	24.213	24.2587	0.0453463	0.00448693	4.48693	4.56452	344 D5 HB	Hopx	30.257	30.3304	0.0736504	5.73859e-05	0.0573859	0.0524144	433 D5 HB	Hoxa4	24.576	24.7028	0.00271546	2.71546	2.862	433 D5 HB	Foxg1	29.027	28.8633	0.16349	9.83754e-05	0.0983754	0.0900672
																			434 D5 HB	Lin28a	24.255	24.2334	0.0217829	0.0046421	4.6421		345 D5 HB	Hopx	30.541	30.4191	0.121477	4.74429e-05	0.0474429		434 D5 HB	Hoxa4	25.177	24.9805	0.00300854	3.00854		434 D5 HB	Foxg1	29.423	29.5182	0.0949621	8.1759e-05	0.081759
																			435 D7 HB	Lin28a	26.465	26.4028	0.0618076	0.00092429	0.92429	0.919427	346 D7 HB	Hopx	32.228	32.2124	0.0152264	1.36765e-05	0.0136765	0.0145154	435 D7 HB	Hoxa4	25.663	25.7351	0.0013199	1.3199	1.41047	435 D7 HB	Foxg1	30.671	31.2584	0.587857	1.87696e-05	0.0187696	0.0189955
																			436 D7 HB	Lin28a	26.398	26.526	0.128031	0.000914563	0.914563		347 D7 HB	Hopx	32.087	31.8631	0.22344	1.53544e-05	0.0153544		436 D7 HB	Hoxa4	25.343	25.5315	0.00150104	1.50104		436 D7 HB	Foxg1	31.487	31.4144	0.0730038	1.92215e-05	0.0192215
																			437 D9 HB	Lin28a	28.575	28.753	0.17786	0.00011417	0.11417	0.0957656	348 D9 HB	Hopx	27.242	27.2001	0.0420933	0.000298954	0.298954	0.263218	437 D9 HB	Hoxa4	24.792	24.7967	0.00158824	1.58824	1.42208	437 D9 HB	Foxg1	29.191	29.7484	0.557256	3.10416e-05	0.0310416	0.0385779
																			438 D9 HB	Lin28a	29.221	29.7446	0.523351	7.73609e-05	0.0773609		349 D9 HB	Hopx	27.44	27.5959	0.155434	0.000227483	0.227483		438 D9 HB	Hoxa4	25.246	25.2834	0.00125593	1.25593		438 D9 HB	Foxg1	29.145	29.6179	0.472675	4.61142e-05	0.0461142
																			439 D11 HB	Lin28a	31.798	32.6276	0.829214	1.25412e-05	0.0125412	0.0143699	350 D11 HB	Hopx	24.957	24.9658	0.00878429	0.00190726	1.90726	2.00404	439 D11 HB	Hoxa4	24.818	24.8908	0.00207149	2.07149	2.09305	439 D11 HB	Foxg1	29.171	29.1512	0.0195599	7.05463e-05	0.0705463	0.0617741
																			440 D11 HB	Lin28a	31.07	31.4934	0.423078	1.61986e-05	0.0161986		351 D11 HB	Hopx	24.491	24.5426	0.0512524	0.00210082	2.10082		440 D11 HB	Hoxa4	24.387	24.3502	0.00211462	2.11462		440 D11 HB	Foxg1	29.273	28.9544	0.318578	5.3002e-05	0.053002
																			441 D5 SC	Lin28a	24.454	24.4827	0.0286036	0.00386271	3.86271	3.7193	352 D5 SC	Hopx	29.623	29.4063	0.216706	8.59139e-05	0.0859139	0.0954081	441 D5 SC	Hoxa4	27.181	27.1582	0.000438314	0.438314	0.551755	441 D5 SC	Foxg1	29.413	29.6787	0.265927	5.87596e-05	0.0587596	0.0701492
																			442 D5 SC	Lin28a	24.64	24.543	0.0967369	0.0035759	3.5759		353 D5 SC	Hopx	29.272	29.3011	0.0287266	0.000104902	0.104902		442 D5 SC	Hoxa4	26.809	26.7253	0.000665196	0.665196		442 D5 SC	Foxg1	28.991	29.0829	0.0923176	8.15388e-05	0.0815388
																			443 D7 SC	Lin28a	26.722	26.8396	0.118118	0.000953562	0.953562	0.98548	354 D7 SC	Hopx	31.258	31.152	0.106	3.25474e-05	0.0325474	0.0352564	443 D7 SC	Hoxa4	26.132	26.2451	0.00105361	1.05361	1.01336	443 D7 SC	Foxg1	30.587	30.277	0.310236	5.07267e-05	0.0507267	0.0831408
																			444 D7 SC	Lin28a	26.51	26.602	0.0919828	0.0010174	1.0174		355 D7 SC	Hopx	30.955	31.063	0.109	3.79654e-05	0.0379654		444 D7 SC	Hoxa4	26.41	26.3142	0.000973111	0.973111		444 D7 SC	Foxg1	29.096	29.028	0.0677586	0.000115555	0.115555
																			445 D9 SC	Lin28a	28.668	28.5633	0.105009	0.000172743	0.172743	0.183401	356 D9 SC	Hopx	26.773	26.7018	0.0707464	0.000478935	0.478935	0.262207	445 D9 SC	Hoxa4	25.772	25.9875	0.000720113	0.720113	0.725607	445 D9 SC	Foxg1	28.486	28.8271	0.341349	8.4822e-05	0.084822	0.0753616
																			446 D9 SC	Lin28a	28.363	28.2476	0.115535	0.000194058	0.194058		357 D9 SC	Hopx	26.709	30.0274	3.318	4.54798e-05	0.0454798		446 D9 SC	Hoxa4	25.981	25.9872	0.000731102	0.731102		446 D9 SC	Foxg1	29.136	29.0596	0.0759754	6.59012e-05	0.0659012
																			447 D11 SC	Lin28a	30.852	30.7906	0.0618095	2.51677e-05	0.0251677	0.0328842	358 D11 SC	Hopx	23.964	23.9317	0.0325117	0.00286863	2.86863	2.92688	447 D11 SC	Hoxa4	27.008	26.7364	0.000342424	0.342424	0.389074	447 D11 SC	Foxg1	29.813	29.6446	0.168114	2.95116e-05	0.0295116	0.077832
																			448 D11 SC	Lin28a	31.358	30.8562	0.501983	4.06006e-05	0.0406006		359 D11 SC	Hopx	23.766	23.9631	0.197043	0.00298513	2.98513		448 D11 SC	Hoxa4	27.008	26.8111	0.000435725	0.435725		448 D11 SC	Foxg1	28.05	28.119	0.0691299	0.000126152	0.126152
																											336 D5 MB	Lin28b	21.273	21.2564	0.0168953	0.0236114	23.6114	23.9095	425 D5 MB	Hoxc8	29.537	29.7831	5.68022e-05	0.0568022	0.0524353	425 D5 MB	Hoxb9	26.433	26.4046	0.0279818	0.000406211	0.406211	0.363567
																											337 D5 MB	Lin28b	21.402	21.3863	0.0157452	0.0242075	24.2075		426 D5 MB	Hoxc8	30.09	30.1935	4.80684e-05	0.0480684		426 D5 MB	Hoxb9	26.906	26.8819	0.0237684	0.000320924	0.320924
																											338 D7 MB	Lin28b	22.094	21.9946	0.0997486	0.0177248	17.7248	19.2289	427 D7 MB	Hoxc8	28.946	28.8227	0.000147061	0.147061	0.130606	427 D7 MB	Hoxb9	26.353	26.3677	0.0142422	0.000633691	0.633691	0.629714
																											339 D7 MB	Lin28b	21.327	21.3215	0.00574493	0.0207329	20.7329		428 D7 MB	Hoxc8	28.777	28.786	0.000114151	0.114151		428 D7 MB	Hoxb9	25.998	25.9231	0.0747986	0.000625738	0.625738
																											340 D9 MB	Lin28b	22.728	22.6441	0.0840158	0.0079855	7.9855	8.63513	429 D9 MB	Hoxc8	27.273	27.2441	0.000282622	0.282622	0.224651	429 D9 MB	Hoxb9	24.846	24.8203	0.0255795	0.00115712	1.15712	1.32456
																											341 D9 MB	Lin28b	22.595	22.5565	0.0382805	0.00928475	9.28475		430 D9 MB	Hoxc8	28.168	28.1051	0.000166681	0.166681		430 D9 MB	Hoxb9	24.728	24.6354	0.0924673	0.00149199	1.49199
																											342 D11 MB	Lin28b	23.781	23.7153	0.0660973	0.00418829	4.18829	3.85905	431 D11 MB	Hoxc8	29.388	29.0981	9.4106e-05	0.094106	0.136494	431 D11 MB	Hoxb9	26.17	26.0296	0.140361	0.000527913	0.527913	0.568005
																											343 D11 MB	Lin28b	24.426	24.4108	0.0147982	0.00352981	3.52981		432 D11 MB	Hoxc8	28.678	28.5196	0.000178882	0.178882		432 D11 MB	Hoxb9	26.157	26.0476	0.109429	0.000608096	0.608096
																											344 D5 HB	Lin28b	21.534	21.5401	0.00566387	0.0254067	25.4067	25.5928	433 D5 HB	Hoxc8	31.583	31.51	2.42475e-05	0.0242475	0.0314142	433 D5 HB	Hoxb9	27.237	27.0993	0.137287	0.000334116	0.334116	0.287253
																											345 D5 HB	Lin28b	21.345	21.3333	0.0113583	0.0257789	25.7789		434 D5 HB	Hoxc8	31.246	31.2655	3.85809e-05	0.0385809		434 D5 HB	Hoxb9	28.158	27.9623	0.196031	0.000240391	0.240391
																											346 D7 HB	Lin28b	22.693	22.7413	0.0483971	0.00970658	9.70658	9.34702	435 D7 HB	Hoxc8	30.079	30.2132	5.92263e-05	0.0592263	0.0362479	435 D7 HB	Hoxb9	30.153	30.0174	0.135726	4.43648e-05	0.0443648	0.0329895
																											347 D7 HB	Lin28b	22.684	22.67	0.0141354	0.00898746	8.98746		436 D7 HB	Hoxc8	33.005	32.3532	1.32695e-05	0.0132695		436 D7 HB	Hoxb9	31.739	31.2451	0.494388	2.16142e-05	0.0216142
																											348 D9 HB	Lin28b	23.973	24.0364	0.0630054	0.0026789	2.6789	2.56833	437 D9 HB	Hoxc8	29.585	29.6013	5.68313e-05	0.0568313	0.0606468	437 D9 HB	Hoxb9	27.69	27.7219	0.0317593	0.000126468	0.126468	0.116333
																											349 D9 HB	Lin28b	24.214	24.1623	0.0515242	0.00245776	2.45776		438 D9 HB	Hoxc8	29.422	29.5675	6.44624e-05	0.0644624		438 D9 HB	Hoxb9	28.276	28.4144	0.138872	0.000106198	0.106198
																											350 D11 HB	Lin28b	25.5	25.5011	0.000995636	0.00131602	1.31602	1.40323	439 D11 HB	Hoxc8	30.022	29.773	7.02462e-05	0.0702462	0.0645774	439 D11 HB	Hoxb9	26.983	26.9681	0.0145922	0.000320379	0.320379	0.393648
																											351 D11 HB	Lin28b	25.027	25.0378	0.0105829	0.00149043	1.49043		440 D11 HB	Hoxc8	29.676	29.516	5.89086e-05	0.0589086		440 D11 HB	Hoxb9	25.78	25.8154	0.0352688	0.000466918	0.466918
																											352 D5 SC	Lin28b	21.047	20.9931	0.0538311	0.0292887	29.2887	30.8465	441 D5 SC	Hoxc8	23.407	23.2843	0.00642619	6.42619	6.76397	441 D5 SC	Hoxb9	19.818	19.8741	0.0558834	0.0525496	52.5496	59.9296
																											353 D5 SC	Lin28b	21.033	21.0301	0.00313759	0.0324042	32.4042		442 D5 SC	Hoxc8	23.377	23.3089	0.00710174	7.10174		442 D5 SC	Hoxb9	19.368	19.3937	0.0259733	0.0673096	67.3096
																											354 D7 SC	Lin28b	22.668	22.6937	0.0256453	0.0114479	11.4479	10.8488	443 D7 SC	Hoxc8	22.915	22.8879	0.0107966	10.7966	10.6708	443 D7 SC	Hoxb9	20.402	20.3966	0.00528336	0.0478101	47.8101	47.0155
																											355 D7 SC	Lin28b	22.84	22.9863	0.146343	0.0102496	10.2496		444 D7 SC	Hoxc8	22.679	22.8764	0.0105449	10.5449		444 D7 SC	Hoxb9	20.368	20.3842	0.0160513	0.046221	46.221
																											356 D9 SC	Lin28b	23.991	23.9689	0.021718	0.00318407	3.18407	3.1969	445 D9 SC	Hoxc8	21.305	21.2964	0.0186024	18.6024	18.4731	445 D9 SC	Hoxb9	18.516	18.5283	0.0122919	0.106851	106.851	97.8184
																											357 D9 SC	Lin28b	23.848	23.8863	0.0383081	0.00320972	3.20972		446 D9 SC	Hoxc8	21.292	21.3381	0.0183439	18.3439		446 D9 SC	Hoxb9	18.62	18.6638	0.0434856	0.0887862	88.7862
																											358 D11 SC	Lin28b	24.756	24.7359	0.0197592	0.0016428	1.6428	1.74302	447 D11 SC	Hoxc8	19.64	19.5392	0.0502518	50.2518	53.573	447 D11 SC	Hoxb9	18.054	18.1138	0.0602865	0.0873167	87.3167	86.6827
																											359 D11 SC	Lin28b	24.654	24.6587	0.00473022	0.00184325	1.84325		448 D11 SC	Hoxc8	19.721	19.7824	0.0568941	56.8941		448 D11 SC	Hoxb9	18.711	18.7052	0.00633717	0.0860487	86.0487
																											336 D5 MB	Npas3	26.314	26.4161	0.102511	0.000660545	0.660545	0.685397	425 D5 MB	Otx2	23.013	23.069	0.00596369	5.96369	6.08363	425 D5 MB	Nfia	27.952	27.8209	0.130839	0.000152202	0.152202	0.158791
																											337 D5 MB	Npas3	26.426	26.4773	0.0512772	0.000710248	0.710248		426 D5 MB	Otx2	23.206	23.1817	0.00620358	6.20358		426 D5 MB	Nfia	27.99	27.8383	0.151309	0.000165381	0.165381
																											338 D7 MB	Npas3	24.702	24.6708	0.031045	0.00277315	2.77315	2.94209	427 D7 MB	Otx2	23.996	23.992	0.00418482	4.18482	5.1836	427 D7 MB	Nfia	26.026	25.9613	0.0650892	0.000839844	0.839844	0.809239
																											339 D7 MB	Npas3	24.108	24.058	0.0501032	0.00311102	3.11102		428 D7 MB	Otx2	23.083	23.0268	0.00618238	6.18238		428 D7 MB	Nfia	25.616	25.6078	0.00778389	0.000778634	0.778634
																											340 D9 MB	Npas3	23.288	23.3591	0.0707045	0.00486496	4.86496	5.82386	429 D9 MB	Otx2	23.103	23.221	0.00459483	4.59483	4.31806	429 D9 MB	Nfia	23.763	23.8327	0.0692234	0.00229451	2.29451	2.7052
																											341 D9 MB	Npas3	23.052	23.0095	0.0425606	0.00678276	6.78276		430 D9 MB	Otx2	23.485	23.5054	0.0040413	4.0413		430 D9 MB	Nfia	23.554	23.573	0.0188398	0.00311589	3.11589
																											342 D11 MB	Npas3	22.993	23.0127	0.0195227	0.00681648	6.81648	6.74458	431 D11 MB	Otx2	22.913	22.8781	0.0070148	7.0148	7.37069	431 D11 MB	Nfia	22.678	22.7219	0.0443869	0.00522738	5.22738	4.96134
																											343 D11 MB	Npas3	23.476	23.4921	0.0158739	0.00667268	6.67268		432 D11 MB	Otx2	23.195	23.0869	0.00772659	7.72659		432 D11 MB	Nfia	23.141	23.0987	0.0424824	0.0046953	4.6953
																											344 D5 HB	Npas3	27.15	27.1167	0.0337248	0.000532365	0.532365	0.481793	433 D5 HB	Otx2	31.034	30.9929	2.11629e-05	0.0211629	0.0105815	433 D5 HB	Nfia	26.641	26.7181	0.0773468	0.000435173	0.435173	0.404334
																											345 D5 HB	Npas3	27.128	27.2349	0.10639	0.000431222	0.431222		434 D5 HB	Otx2	32.159	32.5454	1.59536e-10	1.59536e-07		434 D5 HB	Nfia	27.622	27.3266	0.294953	0.000373495	0.373495
																											346 D7 HB	Npas3	23.957	23.9608	0.0037117	0.0041683	4.1683	3.9483	435 D7 HB	Otx2	Undetermined		#VALUE!	#VALUE!	#VALUE!	435 D7 HB	Nfia	24.519	24.5816	0.062561	0.00192037	1.92037	1.93787
																											347 D7 HB	Npas3	23.938	23.9394	0.00145149	0.0037283	3.7283		436 D7 HB	Otx2	Undetermined		#VALUE!	#VALUE!		436 D7 HB	Nfia	24.972	24.7458	0.226204	0.00195536	1.95536
																											348 D9 HB	Npas3	22.809	22.8026	0.00658798	0.00630038	6.30038	6.1807	437 D9 HB	Otx2	Undetermined	35.5621	1.65189e-06	0.00165189	#VALUE!	437 D9 HB	Nfia	22.21	22.1644	0.0458794	0.00595608	5.95608	5.68107
																											349 D9 HB	Npas3	22.849	22.8601	0.011384	0.00606103	6.06103		438 D9 HB	Otx2	Undetermined		#VALUE!	#VALUE!		438 D9 HB	Nfia	22.641	22.7446	0.103458	0.00540607	5.40607
																											350 D11 HB	Npas3	23.149	23.1727	0.0241137	0.00660976	6.60976	7.4999	439 D11 HB	Otx2	Undetermined		#VALUE!	#VALUE!	#VALUE!	439 D11 HB	Nfia	22.091	21.9819	0.108751	0.0101542	10.1542	11.7096
																											351 D11 HB	Npas3	22.533	22.5449	0.0116501	0.00839004	8.39004		440 D11 HB	Otx2	35.656	35.6557	8.98417e-07	0.000898417		440 D11 HB	Nfia	21.119	20.9871	0.131779	0.013265	13.265
																											352 D5 SC	Npas3	25.943	26.015	0.0718956	0.000901458	0.901458	0.814975	441 D5 SC	Otx2	Undetermined					441 D5 SC	Nfia	27.136	27.1922	0.0558624	0.000329314	0.329314	0.374386
																											353 D5 SC	Npas3	26.503	26.5052	0.00192547	0.000728492	0.728492		442 D5 SC	Otx2	Undetermined					442 D5 SC	Nfia	26.7	26.7199	0.0203514	0.000419458	0.419458
																											354 D7 SC	Npas3	24.283	24.3231	0.0399113	0.00370004	3.70004	3.83857	443 D7 SC	Otx2	31.731	31.715	1.86236e-05	0.0186236	0.0238504	443 D7 SC	Nfia	25.819	25.8908	0.0718803	0.00106073	1.06073	1.08604
																											355 D7 SC	Npas3	24.275	24.3521	0.0773563	0.0039771	3.9771		444 D7 SC	Otx2	31.066	31.2411	2.90773e-05	0.0290773		444 D7 SC	Nfia	25.622	25.7624	0.140017	0.00111134	1.11134
																											356 D9 SC	Npas3	22.937	22.8738	0.0634966	0.00680197	6.80197	6.73262	445 D9 SC	Otx2	30.294	30.3162	6.26826e-05	0.0626826	0.033151	445 D9 SC	Nfia	22.661	22.6918	0.0309458	0.00596249	5.96249	5.16242
																											357 D9 SC	Npas3	22.729	22.8325	0.103766	0.00666327	6.66327		446 D9 SC	Otx2	29.805	34.3849	3.61927e-06	0.00361927		446 D9 SC	Nfia	22.887	23.0109	0.123936	0.00436236	4.36236
																											358 D11 SC	Npas3	23.326	23.2535	0.0721149	0.0045901	4.5901	4.92718	447 D11 SC	Otx2	30.487	30.2653	3.71247e-05	0.0371247	0.0359672	447 D11 SC	Nfia	21.314	21.3695	0.0559187	0.00914156	9.14156	10.9723
																											359 D11 SC	Npas3	23.06	23.1447	0.0842743	0.00526426	5.26426		448 D11 SC	Otx2	30.188	30.3797	3.48097e-05	0.0348097		448 D11 SC	Nfia	21.27	21.4538	0.183332	0.012803	12.803
																											336 D5 MB	Nr6a1	22.802	22.9314	0.129237	0.00739432	7.39432	7.53963								425 D5 MB	Nfib	29.888	31.063	1.17543	1.60854e-05	0.0160854	0.0147265
																											337 D5 MB	Nr6a1	22.954	23.0416	0.0872345	0.00768494	7.68494									426 D5 MB	Nfib	30.955	31.4673	0.511916	1.33675e-05	0.0133675
																											338 D7 MB	Nr6a1	24.264	24.4081	0.143855	0.00332694	3.32694	3.97218								427 D7 MB	Nfib	29.701	29.7306	0.0295534	6.15929e-05	0.0615929	0.0551311
																											339 D7 MB	Nr6a1	23.438	23.4883	0.050375	0.00461743	4.61743									428 D7 MB	Nfib	29.676	29.6076	0.0687418	4.86693e-05	0.0486693
																											340 D9 MB	Nr6a1	27.486	27.5054	0.0196762	0.000274747	0.274747	0.293602								429 D9 MB	Nfib	25.852	25.8197	0.0327139	0.000578807	0.578807	0.566904
																											341 D9 MB	Nr6a1	27.549	27.4496	0.0989676	0.000312458	0.312458									430 D9 MB	Nfib	26.211	26.062	0.149435	0.000555001	0.555001
																											342 D11 MB	Nr6a1	30.534	30.1803	0.354199	4.74139e-05	0.0474139	0.0383706								431 D11 MB	Nfib	25.414	25.2558	0.158287	0.000902627	0.902627	1.23506
																											343 D11 MB	Nr6a1	31.254	31.322	0.0676155	2.93272e-05	0.0293272									432 D11 MB	Nfib	24.574	24.6815	0.107097	0.00156749	1.56749
																											344 D5 HB	Nr6a1	22.685	22.787	0.102226	0.0107049	10.7049	11.2292								433 D5 HB	Nfib	28.378	28.4923	0.114755	0.000127223	0.127223	0.100188
																											345 D5 HB	Nr6a1	22.461	22.4664	0.00533485	0.0117535	11.7535									434 D5 HB	Nfib	29.559	29.6787	0.119637	7.31526e-05	0.0731526
																											346 D7 HB	Nr6a1	27.304	27.3586	0.054987	0.00039546	0.39546	0.393129								435 D7 HB	Nfib	26.959	27.0537	0.0946064	0.000346093	0.346093	0.305302
																											347 D7 HB	Nr6a1	27.182	27.1934	0.0116806	0.000390797	0.390797									436 D7 HB	Nfib	27.699	27.6318	0.0675344	0.000264511	0.264511
																											348 D9 HB	Nr6a1	30.471	30.4521	0.0191975	3.13781e-05	0.0313781	0.0219045								437 D9 HB	Nfib	24.796	24.7035	0.092227	0.00102471	1.02471	1.03324
																											349 D9 HB	Nr6a1	31.669	31.7896	0.120695	1.24308e-05	0.0124308									438 D9 HB	Nfib	24.719	25.1202	0.400861	0.00104178	1.04178
																											350 D11 HB	Nr6a1	33.589	32.9668	0.622057	7.44488e-06	0.00744488	0.00627775								439 D11 HB	Nfib	24.857	24.801	0.0564995	0.00143888	1.43888	1.51935
																											351 D11 HB	Nr6a1	32.81	33.2258	0.41538	5.11062e-06	0.00511062									440 D11 HB	Nfib	24.069	24.0387	0.0303621	0.00159981	1.59981
																											352 D5 SC	Nr6a1	22.985	23.0921	0.107596	0.00683644	6.83644	6.91925								441 D5 SC	Nfib	29.359	29.8	0.441093	5.402e-05	0.05402	0.0580332
																											353 D5 SC	Nr6a1	23.215	23.2404	0.0254726	0.00700206	7.00206									442 D5 SC	Nfib	29.152	29.477	0.324821	6.20464e-05	0.0620464
																											354 D7 SC	Nr6a1	26.475	26.4222	0.052803	0.000863621	0.863621	0.79389								443 D7 SC	Nfib	27.534	27.4857	0.0483923	0.000351152	0.351152	0.47583
																											355 D7 SC	Nr6a1	26.732	26.8095	0.0771427	0.000724159	0.724159									444 D7 SC	Nfib	26.261	26.6504	0.389355	0.000600509	0.600509
																											356 D9 SC	Nr6a1	30.615	30.4042	0.210803	3.67922e-05	0.0367922	0.0342973								445 D9 SC	Nfib	24.464	24.522	0.0581551	0.00167679	1.67679	1.46278
																											357 D9 SC	Nr6a1	30.638	30.5435	0.0942469	3.18024e-05	0.0318024									446 D9 SC	Nfib	24.658	24.8155	0.157814	0.00124877	1.24877
																											358 D11 SC	Nr6a1	32.843	32.8794	0.0360146	5.80967e-06	0.00580967	0.00610348								447 D11 SC	Nfib	23.566	23.4622	0.103804	0.00214328	2.14328	2.88668
																											359 D11 SC	Nr6a1	32.408	32.8292	0.421093	6.39728e-06	0.00639728									448 D11 SC	Nfib	23.21	23.2722	0.0626221	0.00363007	3.63007
																											336 D5 MB	Zbtb20	27.476	27.5513	0.0753851	0.000300724	0.300724	0.323504								425 D5 MB	Sox9	24.157	24.1436	0.013711	0.00194711	1.94711	2.18957
																											337 D5 MB	Zbtb20	27.38	27.5136	0.133357	0.000346284	0.346284									426 D5 MB	Sox9	23.986	23.96	0.0260439	0.00243204	2.43204
																											338 D7 MB	Zbtb20	25.95	25.9434	0.00657177	0.00114784	1.14784	1.17225								427 D7 MB	Sox9	23.482	23.3456	0.135984	0.00514785	5.14785	5.18856
																											339 D7 MB	Zbtb20	25.458	25.4363	0.021287	0.00119666	1.19666									428 D7 MB	Sox9	22.832	22.8602	0.0285492	0.00522927	5.22927
																											340 D9 MB	Zbtb20	24.359	24.3269	0.0324745	0.00248731	2.48731	2.5602								429 D9 MB	Sox9	21.867	21.755	0.112358	0.00968607	9.68607	11.7321
																											341 D9 MB	Zbtb20	24.389	24.3746	0.014163	0.00263309	2.63309									430 D9 MB	Sox9	21.5	21.4283	0.0716839	0.0137782	13.7782
																											342 D11 MB	Zbtb20	23.881	23.9065	0.0260067	0.00366844	3.66844	4.04276								431 D11 MB	Sox9	21.611	21.5656	0.0458956	0.0116511	11.6511	10.4088
																											343 D11 MB	Zbtb20	24.084	24.0873	0.00291348	0.00441709	4.41709									432 D11 MB	Sox9	22.093	22.1336	0.0403223	0.00916654	9.16654
																											344 D5 HB	Zbtb20	26.931	26.9923	0.0612717	0.000580311	0.580311	0.495706								433 D5 HB	Sox9	25.016	25.055	0.0392981	0.00137816	1.37816	1.44065
																											345 D5 HB	Zbtb20	27.238	27.3038	0.0655861	0.000411101	0.411101									434 D5 HB	Sox9	25.353	25.3178	0.0355577	0.00150315	1.50315
																											346 D7 HB	Zbtb20	25.23	25.23	8.86917e-05	0.00172941	1.72941	1.61424								435 D7 HB	Sox9	23.247	23.2279	0.018898	0.00490784	4.90784	4.59708
																											347 D7 HB	Zbtb20	25.335	25.2538	0.0809898	0.00149907	1.49907									436 D7 HB	Sox9	23.656	23.6135	0.0428581	0.00428632	4.28632
																											348 D9 HB	Zbtb20	24.197	24.228	0.0309401	0.00234574	2.34574	2.49302								437 D9 HB	Sox9	20.757	20.7552	0.00202084	0.0158185	15.8185	16.4608
																											349 D9 HB	Zbtb20	24.045	24.059	0.0141869	0.00264029	2.64029									438 D9 HB	Sox9	21.055	21.083	0.0282545	0.0171031	17.1031
																											350 D11 HB	Zbtb20	23.875	23.8755	0.000166893	0.00406074	4.06074	4.35506								439 D11 HB	Sox9	21.634	21.5438	0.0900545	0.0137579	13.7579	13.8111
																											351 D11 HB	Zbtb20	23.322	23.3965	0.0742531	0.00464937	4.64937									440 D11 HB	Sox9	20.888	20.9233	0.0353241	0.0138642	13.8642
																											352 D5 SC	Zbtb20	27.859	27.9447	0.0859575	0.000236623	0.236623	0.222861								441 D5 SC	Sox9	24.392	24.3537	0.0379095	0.00235538	2.35538	2.47779
																											353 D5 SC	Zbtb20	27.991	28.3059	0.314823	0.000209099	0.209099									442 D5 SC	Sox9	24.033	24.0879	0.0553484	0.00260021	2.60021
																											354 D7 SC	Zbtb20	27.348	27.3734	0.0255709	0.000446674	0.446674	0.624381								443 D7 SC	Sox9	23.321	23.2545	0.066267	0.00659474	6.59474	5.57709
																											355 D7 SC	Zbtb20	26.596	26.662	0.0658989	0.000802088	0.802088									444 D7 SC	Sox9	23.35	23.7258	0.375651	0.00455944	4.55944
																											356 D9 SC	Zbtb20	25.318	25.3369	0.0193262	0.00123353	1.23353	1.14714								445 D9 SC	Sox9	21.465	21.4066	0.0583181	0.014532	14.532	13.62
																											357 D9 SC	Zbtb20	25.466	25.4837	0.0171785	0.00106075	1.06075									446 D9 SC	Sox9	21.378	21.4684	0.090148	0.012708	12.708
																											358 D11 SC	Zbtb20	24.182	24.1333	0.0483541	0.0024946	2.4946	3.12327								447 D11 SC	Sox9	21.831	21.8062	0.0252428	0.00675419	6.75419	7.74783
																											359 D11 SC	Zbtb20	23.647	23.6333	0.0140476	0.00375194	3.75194									448 D11 SC	Sox9	22.051	22.0044	0.0465174	0.00874147	8.74147
[truncated: 43 more columns]

## Sheet: Figure 6G,H
	Sox9 control					Sox9 TGFb					Nfia control					Nfia TGFb					Nfib control					Nfib TGFb					Nfix control					Nfix TGFb					Lin28a control					Lin28a TGFb
	Expt 53	Expt 22	Expt 48	Expt 49	Expt 27	Expt 53	Expt 22	Expt 48	Expt 49	Expt 27	Expt 53	Expt 22	Expt 48	Expt 49	Expt 27	Expt 53	Expt 22	Expt 48	Expt 49	Expt 27	Expt 53	Expt 22	Expt 48	Expt 49	Expt 27	Expt 53	Expt 22	Expt 48	Expt 49	Expt 27	Expt 53	Expt 22	Expt 48	Expt 49	Expt 27	Expt 53	Expt 22	Expt 48	Expt 49	Expt 27	Expt 53	Expt 22	Expt 48	Expt 49	Expt 27	Expt 53	Expt 22	Expt 48	Expt 49
D7	135.896	179.598	98.5011	142.683	50.6678	203.798	255.851	204.727	213.484	101.427	21.7454	16.6209	18.4212	23.5118	17.3271	54.0137	32.3767	39.506	39.1255	40.2603	12.0537	26.9371	17.9133	32.7304	13.8559	28.0737	46.982	33.4214	64.1801	34.0626	23.0775	30.0996	29.5563	31.4846	21.2268	56.9429	67.2575	48.4733	52.5515	62.8087		7.37793	11.9507	7.7248	9.27166		5.45001	7.12181	4.76006
D9	309.813	386.833	160.634	206.21	201.378	166.925	270.087	204.646	208.808	232.43	116.763	117.892	88.7197	82.2527	91.1372	153.58	147.689	127.4	123.138	159.728	56.5855	112.2	52.3809	68.243	65.0082	78.6243	155.794	67.5552	132.15	98.3689	179.014	247.303	112.036	87.4615	151.156	317.529	560.466	254.944	256.298	565.729		1.31746	1.61994	1.48873	2.18111		0.821549	0.787782	0.386838
	Sox9 control					Sox9 SB					Nfia control					Nfia SB					Nfib control					Nfib SB					Nfix control					Nfix SB					Lin28a control					Lin28a SB
	Expt 48	Expt 49	Expt 43	Expt 33	Expt27	Expt 48	Expt 49	Expt 43	Expt 33	Expt27	Expt 48	Expt 49	Expt 43	Expt 33	Expt27	Expt 48	Expt 49	Expt 43	Expt 33	Expt27	Expt 48	Expt 49	Expt 43	Expt 33	Expt27	Expt 48	Expt 49	Expt 43	Expt 33	Expt27	Expt 48	Expt 49	Expt 43	Expt 33	Expt27	Expt 48	Expt 49	Expt 43	Expt 33	Expt27	Expt 48	Expt 49	Expt 43	Expt 33	Expt27	Expt 48	Expt 49	Expt 43	Expt 33
D7	98.5011	142.683	188.639	216.86	50.6678	52.0463	79.0575	106.16	108.976	29.3952	18.4212	23.5118	27.7985	30.7972	17.3271	10.9154	8.22073	12.0158	18.4361	11.1274	17.9133	32.7304	21.6399	49.448	13.8559	7.53257	12.8101	8.89081	24.5547	8.86518	29.5563	31.4846	29.7222	66.7562	21.2268	16.3917	17.1183	19.5708	25.1704	18.7165	11.9507	7.7248	5.32842	5.36304	9.27166	22.1565	10.6778	11.8635	13.7341
D9	160.634	206.21	300.754	154.869	201.378	171.057	295.017	262.567	170.343	146.641	88.7197	82.2527	136.204	120.432	91.1372	38.0029	59.7624	59.1016	55.5738	50.8956	52.3809	68.243	70.3912	122.242	65.0082	28.5954	63.8126	36.1937	68.7416	48.0847	112.036	87.4615	161.862	393.771	151.156	31.6889	54.6929	42.6429	63.1439	72.7244	1.61994	1.48873	1.12835	0.149685	2.18111	4.06766	10.1731	3.6093	3.24204
Baseline corrected values
	Sox9 TGFb					Nfia TGFb					Nfib TGFb					Nfix TGFb					Lin28a TGFb					Lin28b TGFb
	Expt 53	Expt 22	Expt 48	Expt 49	Expt 27	Expt 53	Expt 22	Expt 48	Expt 49	Expt 27	Expt 53	Expt 22	Expt 48	Expt 49	Expt 27	Expt 53	Expt 22	Expt 48	Expt 49	Expt 27	Expt 53	Expt 22	Expt 48	Expt 49	Expt 27	Expt 53	Expt 22	Expt 48	Expt 49	Expt 27
D7	1.49966	1.42458	2.07842	1.49622	2.00181	2.48391	1.94795	2.1446	1.66408	2.32354	2.32905	1.74414	1.86574	1.96087	2.45834	2.46746	2.2345	1.64003	1.66912	2.95893		0.738691	0.595934	0.616205	0.70254		0.62369	0.605078	0.651883	0.912529
D9	0.538793	0.698202	1.27399	1.0126	1.1542	1.31531	1.25275	1.43598	1.49707	1.75261	1.38948	1.38854	1.28969	1.93647	1.51318	1.77377	2.26631	2.27556	2.93041	3.74269		0.623586	0.486304	0.259844	0.467021		0.416687	0.636132	0.634272	0.351116
	Sox9 SB					Nfia SB					Nfib SB					Nfix SB					Lin28a SB					Lin28b SB
	Expt 48	Expt 49	Expt 43	Expt 33	Expt27	Expt 48	Expt 49	Expt 43	Expt 33	Expt27	Expt 48	Expt 49	Expt 43	Expt 33	Expt27	Expt 48	Expt 49	Expt 43	Expt 33	Expt27	Expt 48	Expt 49	Expt 43	Expt 33	Expt27	Expt 48	Expt 49	Expt 43	Expt 33	Expt27
D7	0.528383	0.554078	0.562765	0.502518	0.580156	0.592549	0.349642	0.432246	0.598629	0.642194	0.420502	0.391382	0.410852	0.496577	0.639811	0.554592	0.543704	0.658456	0.37705	0.88174	1.85399	1.38228	2.22646	2.56088	1.3664	1.73475	1.01352	1.33238	1.7271	1.53714
D9	1.06489	1.43066	0.873029	1.09992	0.728189	0.428349	0.726571	0.433919	0.461454	0.558451	0.545914	0.93508	0.514179	0.562339	0.739671	0.282847	0.625338	0.263451	0.160357	0.481123	2.511	6.83342	3.19875	21.6591	2.06063	2.1642	1.84617	2.0795	4.5453	1.24065
[truncated: 11 more columns]

## Sheet: Figure  6B
Day	condition	Expt 22	Expt 27	Expt 48	Expt 49	Expt 43
5	control	67.3489	77.5184	55.1023	62.764	46.1148
7	control	80.9243	66.4652	127.767	98.2976	74.4987
9	control	96.641	76.683	93.6363	65.9857	101.678
7	10 µM SB431542		37.9321	65.0863	30.0943	39.7518
9	10 µM SB431542		85.5048	65.4291	48.9499	54.235
Multiple t-test
	Significant?	P value	Mean of Control	Mean of SB	Difference	SE of difference	t ratio	df
D7	Yes	0.0130178	89.59	43.22	46.37	14.03	3.306	7
D9	Yes	0.0594398	86.92	63.53	23.4	10.41	2.247	7

## Sheet: Expt22
		Actin	Sox2	Sox1	Sox9	NFIA	NFIB	NFIX
		15.9876	23.3915	19.364	23.6027	27.7322	28.5404	25.7748
		15.9876	23.3915	19.364	23.6027	27.7322	28.5404	25.7748
		15.5115	23.2527	19.3865	22.3495	26.1487	25.6905	24.4858
		15.5115	23.2527	19.3865	22.3495	26.1487	25.6905	24.4858
		15.5405	23.4246	19.5099	21.9186	25.7934	25.1569	24.4415
		15.5405	23.4246	19.5099	21.9186	25.7934	25.1569	24.4415
		15.2187	22.981	19.8956	21.0178	24.4515	23.7549	23.5948
		15.2187	22.981	19.8956	21.0178	24.4515	23.7549	23.5948
		15.1747	23.2028	20.2457	20.4633	23.4456	22.9084	22.3908
		15.1747	23.2028	20.2457	20.4633	23.4456	22.9084	22.3908
		15.2434	23.5177	20.53	20.3176	23.1122	22.9778	22.4917
		15.2434	23.5177	20.53	20.3176	23.1122	22.9778	22.4917
		15.3671	23.2362	20.688	20.2276	21.9479	21.9944	20.8234
		15.3671	23.2362	20.688	20.2276	21.9479	21.9944	20.8234
		15.0724	23.2116	20.6033	19.7645	21.4788	21.5502	20.4099
		15.0724	23.2116	20.6033	19.7645	21.4788	21.5502	20.4099
		15.1472	23.6864	20.6211	20.3576	21.2285	21.1514	19.3044
		15.1472	23.6864	20.6211	20.3576	21.2285	21.1514	19.3044
		15.7937	23.9398	20.756	20.8443	21.7289	21.7054	19.7726
		15.7937	23.9398	20.756	20.8443	21.7289	21.7054	19.7726
			34.0071	31.8057	33.6472	30.3033
			34.0071	31.8057	33.6472	30.3033
		Actin	Sox2	Sox1	Sox9	NFIA	NFIB	NFIX
22.01	Day 5	15.9876	23.3915	19.364	23.6027	27.7322	28.5404	25.7748
22.02	Day 6	15.5115	23.2527	19.3865	22.3495	26.1487	25.6905	24.4858
22.03	Day 6 +Tgf	15.5405	23.4246	19.5099	21.9186	25.7934	25.1569	24.4415
22.04	Day 7	15.2187	22.981	19.8956	21.0178	24.4515	23.7549	23.5948
22.05	Day 7 +Tgf	15.1747	23.2028	20.2457	20.4633	23.4456	22.9084	22.3908
22.06	Day 8	15.2434	23.5177	20.53	20.3176	23.1122	22.9778	22.4917
22.07	Day 8 +Tgf(D7)	15.3671	23.2362	20.688	20.2276	21.9479	21.9944	20.8234
22.08	Day 9	15.0724	23.2116	20.6033	19.7645	21.4788	21.5502	20.4099
22.09	Day 9 +Tgf(D7)	15.1472	23.6864	20.6211	20.3576	21.2285	21.1514	19.3044
22.1	Day 9 +Tgf(D9)	15.7937	23.9398	20.756	20.8443	21.7289	21.7054	19.7726
Delta Ct		Sox2	Sox1	Sox9	NFIA	NFIB	NFIX
22.01	Day 5	59.0487	962.94	51.0062	2.91413	1.66427	11.3178
22.02	Day 6	46.7375	681.577	87.4075	6.27873	8.62613	19.8825
22.03	Day 6 +Tgf	42.3306	638.383	120.221	8.19547	12.7395	20.9178
22.04	Day 7	46.0608	390.947	179.598	16.6209	26.9371	30.0996
22.05	Day 7 +Tgf	38.3107	297.5	255.851	32.3767	46.982	67.2575
22.06	Day 8	32.2985	256.197	296.831	42.7793	46.9568	65.7712
22.07	Day 8 +Tgf(D7)	42.7725	250.187	344.243	104.469	101.158	227.78
22.08	Day 9	35.4689	216.278	386.833	117.892	112.2	247.303
22.09	Day 9 +Tgf(D7)	26.8812	225.005	270.087	147.689	155.794	560.466
22.1	Day 9 +Tgf(D9)	35.3016	320.766	301.736	163.426	166.112	634.199

## Sheet: Expt27
Sample #	Condition	Actin	Sox2	Sox1	Sox9	NFIA	NFIB	NFIX
27.01	Day 5	14.8674	22.3279	17.2062	23.9978	26.2942	27.2946	24.3719
27.02	Day 7	14.8295	22.2284	18.8597	22.4543	24.0023	24.3248	23.7094
27.03	Day 7 +Tgf-b2	15.4622	22.7851	19.7027	22.0856	23.4186	23.6598	22.777
27.04	Day 7 +SB	15.2059	22.9127	19.0786	23.6161	25.0176	25.3455	24.2674
27.05	Day 8	15.9487	23.3915	19.5226	22.342	23.6251	23.749	23.3712
27.06	Day 8 +Tgf-b2	15.521	23.5157	20.262	21.1085	22.2246	22.4831	21.0526
27.07	Day 8 +SB	16.0915	23.7374	18.9595	22.6061	24.2735	23.8913	24.4266
27.08	Day 9	16.2031	24.7522	20.4843	21.837	22.9808	23.4682	22.2509
27.09	Day 9 +Tgf-b2	16.1411	24.8092	21.1038	21.5682	22.1094	22.8087	20.2849
27.1	Day 9 +SB	16.2321	24.5484	19.878	22.3236	23.8503	23.9323	23.3354
		Sox2	Sox1	Sox9	NFIA	NFIB	NFIX
27.01	Day 5	56.7782	1976.74	17.8438	3.63238	1.81568	13.7675
27.02	Day 7	59.2529	612.077	50.6678	17.3271	13.8559	21.2268
27.03	Day 7 +Tgf-b2	62.4553	529.008	101.427	40.2603	34.0626	62.8087
27.04	Day 7 +SB	47.8659	682.644	29.3952	11.1274	8.86518	18.7165
27.05	Day 8	57.477	839.718	118.964	48.8821	44.8592	58.2889
27.06	Day 8 +Tgf-b2	39.2066	373.941	207.97	95.9448	80.2011	216.186
27.07	Day 8 +SB	49.9284	1369.71	109.373	34.4327	44.8749	30.9657
27.08	Day 9	26.6964	514.315	201.378	91.1372	65.0082	151.156
27.09	Day 9 +Tgf-b2	24.5846	320.689	232.43	159.728	98.3689	565.729
27.1	Day 9 +SB	31.371	798.839	146.641	50.8956	48.0847	72.7244

## Sheet: Expts22+27
Sample Name	Target Name	CT	Ct Mean	Ct SD			SampleId		Actin	Smad7	Zfp536	Hopx	Apcdd1	Cux2	Lin28a	Lin28b
22.01	Actin	16.1841	16.255	0.100303			22.01	Day 5	16.255	23.4691	23.2182	35.0853	25.2649	30.5084	24.7113	23.9704
27.014	Actin	16.2292	16.1272	0.14416			22.02	Day 6	15.7008	23.0647	22.0562	32.9283	24.518	28.5051	24.9267	23.1975
22.02	Actin	15.7178	15.7008	0.0240325			22.03	Day 6 +Tgf	15.7239	22.331	21.6528	32.1654	24.4974	27.9461	25.8208	23.4841
27.02	Actin	16.1647	16.1019	0.0887269			22.04	Day 7	15.3773	22.3265	21.0646	31.0343	24.0457	27.3021	25.7818	23.729
22.03	Actin	15.6985	15.7239	0.0359314			22.05	Day 7 +Tgf	15.3182	21.9529	20.872	28.574	23.9844	26.8228	26.1597	24.3511
27.03	Actin	15.8916	15.7672	0.175827			22.06	Day 8	15.5092	22.3086	20.8442	28.0208	23.9313	26.477	27.1758	24.9524
22.04	Actin	15.3533	15.3773	0.0338348			22.07	Day 8 +Tgf(D7)	15.4255	21.9683	20.2717	24.2585	22.1481	23.6644	27.8853	25.6573
27.04	Actin	15.5715	15.5188	0.0744516			22.08	Day 9	15.3129	22.006	20.0788	26.3752	22.6066	25.7621	28.2028	25.4866
22.05	Actin	15.3368	15.3182	0.0263212			22.09	Day 9 +Tgf(D7)	15.4073	22.203	20.0779	25.2409	21.7719	25.0821	28.9786	26.8441
27.05	Actin	15.4717	15.4918	0.0284117			22.10	Day 9 +Tgf(D9)	16.0406	22.4387	20.9767	25.9033	22.3628	25.8877	29.8556	27.3368
22.06	Actin	15.5562	15.5092	0.0665401
27.06	Actin	15.3404	15.2953	0.0638825			27.01	Day 5	16.1272	23.1385	24.7205	32.5628	25.1227	29.9335	24.1318	24.333
22.07	Actin	15.4249	15.4255	0.000929254			27.02	Day 7	16.1019	23.3351	22.4952	31.9862	25.2412	27.9181	26.1768	25.1086
27.07	Actin	16.188	15.9892	0.281034			27.03	Day 7 +Tgf-b2	15.7672	22.3233	21.8212	28.3456	24.4705	26.3711	26.3515	24.906
22.08	Actin	15.3355	15.3129	0.0319716			27.04	Day 7 +SB	15.5188	23.5612	22.3961	33.3531	24.7486	28.1945	25.1433	23.9053
27.08	Actin	15.6825	15.6099	0.10265			27.05	Day 8	15.4918	22.3265	21.1499	26.8948	24.0087	25.8225	26.9654	25.0604
22.09	Actin	15.4562	15.4073	0.0690359			27.06	Day 8 +Tgf-b2	15.2953	21.9337	20.9669	29.3039	23.2183	26.1743	27.6059	25.8211
27.09	Actin	16.0291	15.8792	0.212047			27.07	Day 8 +SB	15.9892	22.7535	21.3782	25.8588	24.1257	25.1588	26.3434	24.4518
22.10	Actin	16.1069	16.0406	0.0936955			27.08	Day 9	15.6099	22.6368	21.2353	28.4533	24.0011	26.0702	27.7725	25.8427
27.10	Actin	16.2751	16.2803	0.00737469			27.09	Day 9 +Tgf-b2	15.8792	22.3932	21.5587	28.0753	23.4736	26.2994	29.1403	27.622
22.01	Actin	16.3259	16.255	0.100303			27.10	Day 9 +SB	16.2803	23.1501	22.1568	29.2901	25.3079	27.0855	27.3999	26.202
27.014	Actin	16.0253	16.1272	0.14416
22.02	Actin	15.6838	15.7008	0.0240325			SampleId		Smad7	Zfp536	Hopx	Apcdd1	Cux2	Lin28a	Lin28b
27.02	Actin	16.0392	16.1019	0.0887269			22.01	Day 5	67.3489	80.1427	0.0214547	19.3979	0.512043	28.471	47.5816
22.03	Actin	15.7493	15.7239	0.0359314			22.02	Day 6	60.7082	122.132	0.0651612	22.1699	1.39801	16.7007	55.3698
27.03	Actin	15.6429	15.7672	0.175827			22.03	Day 6 +Tgf	102.583	164.142	0.112362	22.8513	2.09293	9.13129	46.1273
22.04	Actin	15.4012	15.3773	0.0338348			22.04	Day 7	80.9243	194.057	0.193537	24.5768	2.57191	7.37793	30.611
27.04	Actin	15.4662	15.5188	0.0744516			22.05	Day 7 +Tgf	100.642	212.893	1.02239	24.6159	3.44176	5.45001	19.0918
22.05	Actin	15.2996	15.3182	0.0263212			22.06	Day 8	89.7771	247.744	1.71246	29.1526	4.99286	3.07596	14.3645
27.05	Actin	15.5119	15.4918	0.0284117			22.07	Day 8 +Tgf(D7)	107.255	347.67	21.9279	94.6898	33.1019	1.77512	8.31618
22.06	Actin	15.4621	15.5092	0.0665401			22.08	Day 9	96.641	367.53	4.67628	63.7313	7.15235	1.31746	8.65749
27.06	Actin	15.2501	15.2953	0.0638825			22.09	Day 9 +Tgf(D7)	90.0138	392.661	10.9597	121.363	12.2355	0.821549	3.60746
22.07	Actin	15.4262	15.4255	0.000929254			22.10	Day 9 +Tgf(D9)	118.573	326.664	10.7406	124.978	10.8577	0.693867	3.97672
27.07	Actin	15.7905	15.9892	0.281034
22.08	Actin	15.2902	15.3129	0.0319716			27.01	Day 5	77.5184	25.8923	0.112822	19.593	0.698064	38.9389	33.8711
27.08	Actin	15.5373	15.6099	0.10265			27.02	Day 7	66.4652	118.973	0.165339	17.7346	2.77327	9.27166	19.441
22.09	Actin	15.3585	15.4073	0.0690359			27.03	Day 7 +Tgf-b2	106.273	150.519	1.63506	23.9922	6.42589	6.51371	17.7405
27.09	Actin	15.7293	15.8792	0.212047			27.04	Day 7 +SB	37.9321	85.0634	0.0427898	16.6551	1.52839	12.6688	29.8836
22.10	Actin	15.9744	16.0406	0.0936955			27.05	Day 8	87.6089	198.035	3.69283	27.3006	7.76506	3.51655	13.1696
27.10	Actin	16.2855	16.2803	0.00737469			27.06	Day 8 +Tgf-b2	100.374	196.183	0.606722	41.2023	5.30969	1.96845	6.78298
22.01	Smad7	23.4509	23.4691	0.0258438			27.07	Day 8 +SB	91.9901	238.643	10.6899	35.5369	17.366	7.63978	28.3469
27.014	Smad7	23.2394	23.1385	0.142718			27.08	Day 9	76.683	202.573	1.36069	29.7856	7.09771	2.18111	8.31018
22.02	Smad7	23.1302	23.0647	0.0925909			27.09	Day 9 +Tgf-b2	109.421	195.121	2.13112	51.7452	7.29826	1.01862	2.91784
27.02	Smad7	23.3463	23.3351	0.0157245			27.10	Day 9 +SB	85.5048	170.217	1.21244	19.1609	5.58885	4.49445	10.3101
22.03	Smad7	22.3564	22.331	0.0359563
27.03	Smad7	22.3859	22.3233	0.0885246
22.04	Smad7	22.2926	22.3265	0.0479476
27.04	Smad7	23.5887	23.5612	0.038972
22.05	Smad7	21.9813	21.9529	0.0402425
27.05	Smad7	22.3648	22.3265	0.0541503
22.06	Smad7	22.3152	22.3086	0.00934649
27.06	Smad7	21.9258	21.9337	0.0111848
22.07	Smad7	21.8856	21.9683	0.116994
27.07	Smad7	22.827	22.7535	0.103925
22.08	Smad7	21.9877	22.006	0.0258573
27.08	Smad7	22.6706	22.6368	0.0478411
22.09	Smad7	22.1847	22.203	0.025895
27.09	Smad7	22.3699	22.3932	0.0329002
22.10	Smad7	22.4339	22.4387	0.00675429
27.10	Smad7	23.1158	23.1501	0.0484466
22.01	Smad7	23.4874	23.4691	0.0258438
27.014	Smad7	23.0376	23.1385	0.142718
22.02	Smad7	22.9992	23.0647	0.0925909
27.02	Smad7	23.324	23.3351	0.0157245
22.03	Smad7	22.3056	22.331	0.0359563
27.03	Smad7	22.2607	22.3233	0.0885246
22.04	Smad7	22.3604	22.3265	0.0479476
27.04	Smad7	23.5336	23.5612	0.038972
22.05	Smad7	21.9244	21.9529	0.0402425
27.05	Smad7	22.2882	22.3265	0.0541503
22.06	Smad7	22.302	22.3086	0.00934649
27.06	Smad7	21.9416	21.9337	0.0111848
22.07	Smad7	22.0511	21.9683	0.116994
27.07	Smad7	22.6801	22.7535	0.103925
22.08	Smad7	22.0243	22.006	0.0258573
27.08	Smad7	22.6029	22.6368	0.0478411
22.09	Smad7	22.2213	22.203	0.025895
27.09	Smad7	22.4164	22.3932	0.0329002
22.10	Smad7	22.4435	22.4387	0.00675429
27.10	Smad7	23.1843	23.1501	0.0484466
22.01	Zfp536	23.3076	23.2182	0.126432
27.014	Zfp536	24.9147	24.7205	0.274719
22.02	Zfp536	22.0808	22.0562	0.0348099
27.02	Zfp536	22.5669	22.4952	0.101452
22.03	Zfp536	21.6258	21.6528	0.0382788
27.03	Zfp536	21.8288	21.8212	0.0107909
22.04	Zfp536	21.1357	21.0646	0.100434
27.04	Zfp536	22.3586	22.3961	0.0530376
22.05	Zfp536	20.9188	20.872	0.0662872
27.05	Zfp536	21.1638	21.1499	0.0196775
22.06	Zfp536	20.8638	20.8442	0.0277913
27.06	Zfp536	20.9455	20.9669	0.0302419
22.07	Zfp536	20.236	20.2717	0.0504494
27.07	Zfp536	21.4188	21.3782	0.0574155
22.08	Zfp536	20.0975	20.0788	0.0263172
27.08	Zfp536	21.2402	21.2353	0.00688241
22.09	Zfp536	20.1039	20.0779	0.0367008
27.09	Zfp536	21.5626	21.5587	0.00555394
22.10	Zfp536	21.0007	20.9767	0.0339643
27.10	Zfp536	22.2106	22.1568	0.076068
22.01	Zfp536	23.1288	23.2182	0.126432
27.014	Zfp536	24.5262	24.7205	0.274719
22.02	Zfp536	22.0316	22.0562	0.0348099
27.02	Zfp536	22.4234	22.4952	0.101452
22.03	Zfp536	21.6799	21.6528	0.0382788
27.03	Zfp536	21.8135	21.8212	0.0107909
22.04	Zfp536	20.9936	21.0646	0.100434
27.04	Zfp536	22.4336	22.3961	0.0530376
22.05	Zfp536	20.8251	20.872	0.0662872
27.05	Zfp536	21.136	21.1499	0.0196775
22.06	Zfp536	20.8245	20.8442	0.0277913
27.06	Zfp536	20.9883	20.9669	0.0302419
22.07	Zfp536	20.3073	20.2717	0.0504494
27.07	Zfp536	21.3376	21.3782	0.0574155
22.08	Zfp536	20.0602	20.0788	0.0263172
27.08	Zfp536	21.2304	21.2353	0.00688241
22.09	Zfp536	20.052	20.0779	0.0367008
27.09	Zfp536	21.5548	21.5587	0.00555394
22.10	Zfp536	20.9527	20.9767	0.0339643
27.10	Zfp536	22.103	22.1568	0.076068
22.01	Hopx	35.1675	35.0853	0.116315
27.014	Hopx	32.9101	32.5628	0.491123
22.02	Hopx	33.0603	32.9283	0.186617
27.02	Hopx	32.2814	31.9862	0.417471
22.03	Hopx	32.4099	32.1654	0.345777
27.03	Hopx	28.2607	28.3456	0.120072
22.04	Hopx	30.9687	31.0343	0.0926907
27.04	Hopx	33.3531	33.3531
22.05	Hopx	28.5736	28.574	0.000527341
27.05	Hopx	26.8599	26.8948	0.0494042
22.06	Hopx	28.0873	28.0208	0.0940839
27.06	Hopx	29.4137	29.3039	0.155328
22.07	Hopx	24.2259	24.2585	0.0462361
27.07	Hopx	25.8726	25.8588	0.0195993
22.08	Hopx	26.3072	26.3752	0.0961258
27.08	Hopx	28.3314	28.4533	0.172273
22.09	Hopx	25.2633	25.2409	0.0316243
27.09	Hopx	28.0011	28.0753	0.104872
22.10	Hopx	25.9362	25.9033	0.0464802
27.10	Hopx	29.8028	29.2901	0.725086
22.01	Hopx	35.003	35.0853	0.116315
27.014	Hopx	32.2155	32.5628	0.491123
22.02	Hopx	32.7964	32.9283	0.186617
27.02	Hopx	31.691	31.9862	0.417471
22.03	Hopx	31.9209	32.1654	0.345777
27.03	Hopx	28.4305	28.3456	0.120072
22.04	Hopx	31.0998	31.0343	0.0926907
27.04	Hopx	Undetermined	33.3531
22.05	Hopx	28.5744	28.574	0.000527341
27.05	Hopx	26.9297	26.8948	0.0494042
22.06	Hopx	27.9543	28.0208	0.0940839
27.06	Hopx	29.194	29.3039	0.155328
22.07	Hopx	24.2912	24.2585	0.0462361
27.07	Hopx	25.8449	25.8588	0.0195993
22.08	Hopx	26.4432	26.3752	0.0961258
27.08	Hopx	28.5751	28.4533	0.172273
22.09	Hopx	25.2186	25.2409	0.0316243
27.09	Hopx	28.1495	28.0753	0.104872
22.10	Hopx	25.8705	25.9033	0.0464802
27.10	Hopx	28.7774	29.2901	0.725086
22.01	Apcdd1	25.2069	25.2649	0.0819753
27.014	Apcdd1	25.0197	25.1227	0.14567
22.02	Apcdd1	24.588	24.518	0.0990309
27.02	Apcdd1	25.2563	25.2412	0.0213351
22.03	Apcdd1	24.5193	24.4974	0.0308987
27.03	Apcdd1	24.4536	24.4705	0.023872
22.04	Apcdd1	23.9897	24.0457	0.0792765
27.04	Apcdd1	24.7419	24.7486	0.00955284
22.05	Apcdd1	23.9534	23.9844	0.0438516
27.05	Apcdd1	24.0881	24.0087	0.112298
22.06	Apcdd1	23.8727	23.9313	0.0828438
27.06	Apcdd1	23.2072	23.2183	0.0156651
22.07	Apcdd1	22.0692	22.1481	0.11154
27.07	Apcdd1	24.0464	24.1257	0.112209
22.08	Apcdd1	22.5887	22.6066	0.0254001
27.08	Apcdd1	24.1103	24.0011	0.154491
22.09	Apcdd1	21.7103	21.7719	0.0870869
27.09	Apcdd1	23.048	23.4736	0.601768
22.10	Apcdd1	22.3568	22.3628	0.00855075
27.10	Apcdd1	25.2531	25.3079	0.0775839
22.01	Apcdd1	25.3229	25.2649	0.0819753
27.014	Apcdd1	25.2257	25.1227	0.14567
22.02	Apcdd1	24.4479	24.518	0.0990309
27.02	Apcdd1	25.2261	25.2412	0.0213351
22.03	Apcdd1	24.4756	24.4974	0.0308987
27.03	Apcdd1	24.4873	24.4705	0.023872
22.04	Apcdd1	24.1018	24.0457	0.0792765
27.04	Apcdd1	24.7554	24.7486	0.00955284
22.05	Apcdd1	24.0154	23.9844	0.0438516
27.05	Apcdd1	23.9292	24.0087	0.112298
22.06	Apcdd1	23.9899	23.9313	0.0828438
27.06	Apcdd1	23.2294	23.2183	0.0156651
22.07	Apcdd1	22.227	22.1481	0.11154
27.07	Apcdd1	24.205	24.1257	0.112209
22.08	Apcdd1	22.6246	22.6066	0.0254001
27.08	Apcdd1	23.8918	24.0011	0.154491
22.09	Apcdd1	21.8335	21.7719	0.0870869
27.09	Apcdd1	23.8991	23.4736	0.601768
22.10	Apcdd1	22.3689	22.3628	0.00855075
27.10	Apcdd1	25.3628	25.3079	0.0775839
22.01	Cux2	30.9936	30.5084	0.686211
27.014	Cux2	30.3623	29.9335	0.606457
22.02	Cux2	28.781	28.5051	0.39016
27.02	Cux2	27.9678	27.9181	0.0702753
22.03	Cux2	27.8529	27.9461	0.131789
27.03	Cux2	26.4956	26.3711	0.1761
22.04	Cux2	27.3677	27.3021	0.0927514
27.04	Cux2	28.1084	28.1945	0.121868
22.05	Cux2	26.8214	26.8228	0.00203788
27.05	Cux2	26.0603	25.8225	0.336299
22.06	Cux2	26.3272	26.477	0.211793
27.06	Cux2	26.0252	26.1743	0.210873
22.07	Cux2	23.6207	23.6644	0.061734
27.07	Cux2	25.1062	25.1588	0.0742823
22.08	Cux2	25.8217	25.7621	0.0842708
27.08	Cux2	26.1267	26.0702	0.0798578
22.09	Cux2	25.1128	25.0821	0.0434955
27.09	Cux2	26.2912	26.2994	0.0114855
22.10	Cux2	25.8221	25.8877	0.0927258
27.10	Cux2	Undetermined	27.0855
22.01	Cux2	30.0232	30.5084	0.686211
27.014	Cux2	29.5047	29.9335	0.606457
22.02	Cux2	28.2292	28.5051	0.39016
27.02	Cux2	27.8684	27.9181	0.0702753
22.03	Cux2	28.0393	27.9461	0.131789
27.03	Cux2	26.2465	26.3711	0.1761
22.04	Cux2	27.2365	27.3021	0.0927514
27.04	Cux2	28.2807	28.1945	0.121868
22.05	Cux2	26.8242	26.8228	0.00203788
27.05	Cux2	25.5847	25.8225	0.336299
22.06	Cux2	26.6268	26.477	0.211793
27.06	Cux2	26.3235	26.1743	0.210873
22.07	Cux2	23.7081	23.6644	0.061734
27.07	Cux2	25.2113	25.1588	0.0742823
22.08	Cux2	25.7026	25.7621	0.0842708
27.08	Cux2	26.0138	26.0702	0.0798578
22.09	Cux2	25.0513	25.0821	0.0434955
27.09	Cux2	26.3075	26.2994	0.0114855
22.10	Cux2	25.9533	25.8877	0.0927258
27.10	Cux2	27.0855	27.0855
22.01	Lin28a	24.647	24.7113	0.0908619
27.014	Lin28a	24.2055	24.1318	0.104244
22.02	Lin28a	24.8676	24.9267	0.0834885
27.02	Lin28a	26.1849	26.1768	0.0114343
22.03	Lin28a	25.9423	25.8208	0.171795
27.03	Lin28a	26.4869	26.3515	0.191503
22.04	Lin28a	25.6908	25.7818	0.128673
27.04	Lin28a	25.2602	25.1433	0.165236
22.05	Lin28a	26.1674	26.1597	0.0108948
27.05	Lin28a	27.0233	26.9654	0.0818944
22.06	Lin28a	26.9203	27.1758	0.361364
27.06	Lin28a	27.6549	27.6059	0.0692112
22.07	Lin28a	27.7957	27.8853	0.126694
27.07	Lin28a	26.444	26.3434	0.142253
22.08	Lin28a	28.0536	28.2028	0.210973
27.08	Lin28a	27.8978	27.7725	0.177185
22.09	Lin28a	29.2102	28.9786	0.327483
27.09	Lin28a	29.4381	29.1403	0.421098
22.10	Lin28a	29.9144	29.8556	0.083088
27.10	Lin28a	27.1608	27.3999	0.338119
22.01	Lin28a	24.7755	24.7113	0.0908619
27.014	Lin28a	24.0581	24.1318	0.104244
22.02	Lin28a	24.9857	24.9267	0.0834885
27.02	Lin28a	26.1687	26.1768	0.0114343
22.03	Lin28a	25.6993	25.8208	0.171795
27.03	Lin28a	26.2161	26.3515	0.191503
22.04	Lin28a	25.8727	25.7818	0.128673
27.04	Lin28a	25.0265	25.1433	0.165236
22.05	Lin28a	26.152	26.1597	0.0108948
27.05	Lin28a	26.9074	26.9654	0.0818944
22.06	Lin28a	27.4314	27.1758	0.361364
27.06	Lin28a	27.557	27.6059	0.0692112
22.07	Lin28a	27.9749	27.8853	0.126694
27.07	Lin28a	26.2428	26.3434	0.142253
22.08	Lin28a	28.352	28.2028	0.210973
27.08	Lin28a	27.6473	27.7725	0.177185
22.09	Lin28a	28.7471	28.9786	0.327483
27.09	Lin28a	28.8425	29.1403	0.421098
22.10	Lin28a	29.7969	29.8556	0.083088
27.10	Lin28a	27.639	27.3999	0.338119
22.01	Lin28b	23.9856	23.9704	0.0214753
27.014	Lin28b	24.3931	24.333	0.085049
22.02	Lin28b	23.1564	23.1975	0.058164
27.02	Lin28b	25.0376	25.1086	0.100436
22.03	Lin28b	23.454	23.4841	0.0425393
27.03	Lin28b	24.8887	24.906	0.0245045
22.04	Lin28b	23.7883	23.729	0.0839336
27.04	Lin28b	23.8311	23.9053	0.1049
22.05	Lin28b	24.2876	24.3511	0.0898126
27.05	Lin28b	25.0128	25.0604	0.0672407
22.06	Lin28b	24.9801	24.9524	0.0391339
27.06	Lin28b	25.7563	25.8211	0.0915187
22.07	Lin28b	25.4685	25.6573	0.267099
27.07	Lin28b	24.3851	24.4518	0.0943307
22.08	Lin28b	25.3534	25.4866	0.188377
27.08	Lin28b	25.6999	25.8427	0.201941
22.09	Lin28b	27.4507	26.8441	0.857956
27.09	Lin28b	27.6132	27.622	0.0125119
22.10	Lin28b	27.4177	27.3368	0.114393
27.10	Lin28b	26.1515	26.202	0.0714784
22.01	Lin28b	23.9552	23.9704	0.0214753
27.014	Lin28b	24.2728	24.333	0.085049
22.02	Lin28b	23.2386	23.1975	0.058164
27.02	Lin28b	25.1796	25.1086	0.100436
22.03	Lin28b	23.5142	23.4841	0.0425393
27.03	Lin28b	24.9233	24.906	0.0245045
22.04	Lin28b	23.6696	23.729	0.0839336
27.04	Lin28b	23.9794	23.9053	0.1049
22.05	Lin28b	24.4146	24.3511	0.0898126
27.05	Lin28b	25.1079	25.0604	0.0672407
22.06	Lin28b	24.9248	24.9524	0.0391339
27.06	Lin28b	25.8858	25.8211	0.0915187
22.07	Lin28b	25.8462	25.6573	0.267099
27.07	Lin28b	24.5185	24.4518	0.0943307
22.08	Lin28b	25.6198	25.4866	0.188377
27.08	Lin28b	25.9855	25.8427	0.201941
22.09	Lin28b	26.2374	26.8441	0.857956
27.09	Lin28b	27.6309	27.622	0.0125119
22.10	Lin28b	27.2559	27.3368	0.114393
27.10	Lin28b	26.2526	26.202	0.0714784

## Sheet: Expt33
		Actin	Sox9	Nfia	Nfib	Lin28a	Lin28b		Actin	Nfix
33.01		15.9425	22.3996	27.8111	27.2722	24.356	23.9687		15.5168	25.0097
33.02		14.8033	20.3304	23.1463	22.4632	25.668	24.6072		15.7234	22.9503
33.04		15.099	21.6188	24.1822	23.7688	24.607	24.1145		15.1413	23.7753
33.06		15.2869	21.4702	23.3789	23.2485	25.673	24.8355		14.2378	22.8249
33.07		14.5472	21.0682	22.6394	22.4229	25.101	24.0254		14.295	22.5172
33.08		14.9073	20.9201	21.2829	21.2614	30.935	27.2818		13.6505	18.317
33.10		15.6952	21.5706	23.1866	22.8798	27.286	25.8853		15.1369	22.444
33.11		16.1338	21.6802	22.9042	22.5761	28.744	26.6842		14.818	20.7657
		Sox9	Nfia	Nfib	Lin28a	Lin28b	Nfix
33.01	Day 5	113.824	2.67419	3.88522	29.3283	38.3596	13.8794
33.02	Day 7	216.86	30.7972	49.448	5.36304	11.188	66.7562
33.04	Day 7 SB	108.976	18.4361	24.5547	13.7341	19.3227	25.1704
33.06	Day 8 SB	137.603	36.6483	40.117	7.47255	13.3534	26.0025
33.07	Day 8 SB->D7	108.885	36.6435	42.5758	6.65252	14.0211	33.487
33.08	Day 9	154.869	120.432	122.242	0.149685	1.88324	393.771
33.10	Day 9 SB	170.343	55.5738	68.7416	3.24204	8.55989	63.1439
33.11	Day 9 SB->D7	213.975	91.6026	115	1.59941	6.66827	162.018

## Sheet: Expt 43
Sample Name	Target Name	CT	Ct Mean	Ct SD		Sample Name	Condition	Actin	Smad7	Zfp536	Hopx	Apcdd1	Cux2	Lin28a	Lin28b
43.01	Actin	14.9754	14.9727	0.00373927		43.01		14.9727	22.7333	23.5974	32.3884	23.7199	28.3648	23.9192	22.2126
43.04	Actin	14.686	14.7778	0.129798		43.02		14.9732	22.0418	21.0892	30.4406	23.6778	26.0765	25.8472	23.7685
43.02	Actin	14.9773	14.9732	0.00579334		43.03		14.6695	22.6442	21.5324	31.0919	23.5657	27.1631	24.3887	23.0508
43.05	Actin	14.44	14.4487	0.0123453		43.04		14.7778	21.3976	20.1453	26.4878	21.226	24.5235	27.8913	25.5894
43.03	Actin	14.6024	14.6695	0.0948007		43.05		14.4487	21.5095	20.3042	27.4838	22.5163	24.8079	26.5014	24.4004
43.06	Actin	14.54	14.5276	0.0175162		43.06		14.5276	22.0541	20.38	27.9938	22.7301	25.2589	25.9636	24.2829
Bl	Actin	Undetermined
43.01	Actin	14.9701	14.9727	0.00373927		Sample Name	Condition	Smad7	Zfp536	Hopx	Apcdd1	Cux2	Lin28a	Lin28b		Sample Name	Condition	Smad7	Zfp536	Hopx	Apcdd1	Cux2	Lin28a	Lin28b
43.04	Actin	14.8695	14.7778	0.129798		43.01	D5	46.1148	25.3339	0.0571935	23.272	0.930198	20.2687	66.1593		43.01	D5	46.1148	25.3339	0.0571935	23.272	0.930198	20.2687	66.1593
43.02	Actin	14.9691	14.9732	0.00579334		43.02	D7	74.4987	144.176	0.22072	23.9688	4.54551	5.32842	22.5079		43.02	D7	74.4987	144.176	0.22072	23.9688	4.54551	5.32842	22.5079
43.05	Actin	14.4574	14.4487	0.0123453		43.03	D7 +SB	39.7518	85.9096	0.113858	20.9882	1.73398	11.8635	29.9891		43.04	D9	101.678	242.222	2.98479	114.52	11.6479	1.12835	5.56397
43.03	Actin	14.7365	14.6695	0.0948007		43.04	D9	101.678	242.222	2.98479	114.52	11.6479	1.12835	5.56397
43.06	Actin	14.5152	14.5276	0.0175162		43.05	D9 +SB->D7	74.9035	172.716	1.19136	37.2736	7.61306	2.35377	10.098		43.01	D5	46.1148	25.3339	0.0571935	23.272	0.930198	20.2687	66.1593
Bl	Actin	Undetermined				43.06	D9 +SB	54.235	173.081	0.883632	33.9472	5.88218	3.6093	11.5703		43.03	D7 +SB	39.7518	85.9096	0.113858	20.9882	1.73398	11.8635	29.9891
43.01	Smad7	22.6499	22.7333	0.117866												43.05	D9 +SB->D7	74.9035	172.716	1.19136	37.2736	7.61306	2.35377	10.098
43.04	Smad7	21.4815	21.3976	0.11864
43.02	Smad7	21.9959	22.0418	0.0647983												43.01	D5	46.1148	25.3339	0.0571935	23.272	0.930198	20.2687	66.1593
43.05	Smad7	21.5125	21.5095	0.0043536												43.03	D7 +SB	39.7518	85.9096	0.113858	20.9882	1.73398	11.8635	29.9891
43.03	Smad7	22.6288	22.6442	0.0217855												43.06	D9 +SB	54.235	173.081	0.883632	33.9472	5.88218	3.6093	11.5703
43.06	Smad7	22.0432	22.0541	0.0154129
Bl	Smad7	Undetermined
43.01	Smad7	22.8166	22.7333	0.117866
43.04	Smad7	21.3137	21.3976	0.11864
43.02	Smad7	22.0876	22.0418	0.0647983
43.05	Smad7	21.5064	21.5095	0.0043536
43.03	Smad7	22.6596	22.6442	0.0217855
43.06	Smad7	22.065	22.0541	0.0154129
Bl	Smad7	Undetermined
43.01	Zfp536	23.5672	23.5974	0.0428077
43.04	Zfp536	20.2024	20.1453	0.0806981
43.02	Zfp536	21.1277	21.0892	0.0544295
43.05	Zfp536	20.3148	20.3042	0.014984
43.03	Zfp536	21.4879	21.5324	0.0629789
43.06	Zfp536	20.3669	20.38	0.0185581
Bl	Zfp536	33.9657	36.1929	3.14986
43.01	Zfp536	23.6277	23.5974	0.0428077
43.04	Zfp536	20.0882	20.1453	0.0806981
43.02	Zfp536	21.0507	21.0892	0.0544295
43.05	Zfp536	20.2936	20.3042	0.014984
43.03	Zfp536	21.577	21.5324	0.0629789
43.06	Zfp536	20.3931	20.38	0.0185581
Bl	Zfp536	38.4202	36.1929	3.14986
43.01	Hopx	32.7877	32.3884	0.564703
43.04	Hopx	26.5468	26.4878	0.0833617
43.02	Hopx	30.695	30.4406	0.359826
43.05	Hopx	27.6791	27.4838	0.276176
43.03	Hopx	31.2144	31.0919	0.173217
43.06	Hopx	28.2172	27.9938	0.315975
Bl	Hopx	Undetermined
43.01	Hopx	31.9891	32.3884	0.564703
43.04	Hopx	26.4289	26.4878	0.0833617
43.02	Hopx	30.1862	30.4406	0.359826
43.05	Hopx	27.2885	27.4838	0.276176
43.03	Hopx	30.9694	31.0919	0.173217
43.06	Hopx	27.7703	27.9938	0.315975
Bl	Hopx	Undetermined
43.01	Apcdd1	23.7134	23.7199	0.00920083
43.04	Apcdd1	21.233	21.226	0.00980235
43.02	Apcdd1	23.6821	23.6778	0.00600845
43.05	Apcdd1	22.4726	22.5163	0.0618972
43.03	Apcdd1	Undetermined	23.5657
43.06	Apcdd1	22.6804	22.7301	0.0702753
Bl	Apcdd1	31.8413	32.3121	0.665761
43.01	Apcdd1	23.7264	23.7199	0.00920083
43.04	Apcdd1	21.2191	21.226	0.00980235
43.02	Apcdd1	23.6736	23.6778	0.00600845
43.05	Apcdd1	22.5601	22.5163	0.0618972
43.03	Apcdd1	23.5657	23.5657
43.06	Apcdd1	22.7798	22.7301	0.0702753
Bl	Apcdd1	32.7829	32.3121	0.665761
43.01	Cux2	28.4527	28.3648	0.124295
43.04	Cux2	24.5865	24.5235	0.0891234
43.02	Cux2	26.156	26.0765	0.112552
43.05	Cux2	24.7002	24.8079	0.152346
43.03	Cux2	27.1037	27.1631	0.084024
43.06	Cux2	25.2493	25.2589	0.0135854
Bl	Cux2	Undetermined
43.01	Cux2	28.2769	28.3648	0.124295
43.04	Cux2	24.4605	24.5235	0.0891234
43.02	Cux2	25.9969	26.0765	0.112552
43.05	Cux2	24.9157	24.8079	0.152346
43.03	Cux2	27.2225	27.1631	0.084024
43.06	Cux2	25.2685	25.2589	0.0135854
Bl	Cux2	Undetermined
43.01	Lin28a	23.9041	23.9192	0.0213688
43.04	Lin28a	27.7894	27.8913	0.144056
43.02	Lin28a	25.7804	25.8472	0.0944265
43.05	Lin28a	26.5285	26.5014	0.0383044
43.03	Lin28a	24.3588	24.3887	0.0422655
43.06	Lin28a	26.0069	25.9636	0.0612269
Bl	Lin28a	Undetermined
43.01	Lin28a	23.9344	23.9192	0.0213688
43.04	Lin28a	27.9931	27.8913	0.144056
43.02	Lin28a	25.914	25.8472	0.0944265
43.05	Lin28a	26.4744	26.5014	0.0383044
43.03	Lin28a	24.4186	24.3887	0.0422655
43.06	Lin28a	25.9203	25.9636	0.0612269
Bl	Lin28a	Undetermined
43.01	Lin28b	21.8815	22.2126	0.468217
43.04	Lin28b	25.5623	25.5894	0.0382612
43.02	Lin28b	23.6186	23.7685	0.212045
43.05	Lin28b	24.3134	24.4004	0.123059
43.03	Lin28b	23.0192	23.0508	0.0447755
43.06	Lin28b	24.3469	24.2829	0.0904195
Bl	Lin28b	Undetermined
43.01	Lin28b	22.5436	22.2126	0.468217
43.04	Lin28b	25.6164	25.5894	0.0382612
43.02	Lin28b	23.9185	23.7685	0.212045
43.05	Lin28b	24.4874	24.4004	0.123059
43.03	Lin28b	23.0825	23.0508	0.0447755
43.06	Lin28b	24.219	24.2829	0.0904195
Bl	Lin28b	Undetermined

## Sheet: Expt48
Sample ID	Day	Treatment	Sox2	Sox1	Sox9	Nfia	Nfib	Nfix	Tuj1		Day	Treatment	Sox2	Sox1	Sox9	Nfia	Nfib	Nfix	Tuj1
48.01	5	-	56.1355	1029.31	15.0865	1.43942	1.19829	7.50906	24.0981		5	-	56.1355	1029.31	15.0865	1.43942	1.19829	7.50906	24.0981
48.02	7	-	63.6524	327.919	98.5011	18.4212	17.9133	29.5563	391.767		7	-	63.6524	327.919	98.5011	18.4212	17.9133	29.5563	391.767
48.09	9	-	41.369	132.209	160.634	88.7197	52.3809	112.036	700.908		9	-	41.369	132.209	160.634	88.7197	52.3809	112.036	700.908
48.06	7	DMH1	56.9523	754.359	134.853	9.1325	13.4919	18.2668	329.231
48.13	9	DMH1	33.9745	329.207	259.848	32.6493	31.1367	39.7258	560.53		5	-	56.1355	1029.31	15.0865	1.43942	1.19829	7.50906	24.0981
48.08	7	LGK	60.0749	399.256	131.389	18.352	8.97753	15.5305	247.278		7	SB	61.8197	299.838	52.0463	10.9154	7.53257	16.3917	340.592
48.15	9	LGK	40.7969	155.069	226.043	54.2594	25.7179	43.7416	511.098		9	SB	36.4427	154.133	171.057	38.0029	28.5954	31.6889	673.551
48.07	7	PD	60.4357	268.755	118.091	17.4188	16.8471	25.745	362.038
48.14	9	PD	32.7949	83.1894	177.035	74.6534	34.9436	82.1252	610.033		5	-	56.1355	1029.31	15.0865	1.43942	1.19829	7.50906	24.0981
48.05	7	SB	61.8197	299.838	52.0463	10.9154	7.53257	16.3917	340.592		7	DMH1	56.9523	754.359	134.853	9.1325	13.4919	18.2668	329.231
48.12	9	SB	36.4427	154.133	171.057	38.0029	28.5954	31.6889	673.551		9	DMH1	33.9745	329.207	259.848	32.6493	31.1367	39.7258	560.53
48.04	7	Tgf-b2 D5-7	60.0076	359.778	204.727	39.506	33.4214	48.4733	558.162
48.11	9	Tgf-b2 D5-7	35.2399	137.696	204.646	127.4	67.5552	254.944	762.717
48.03	7	Tgf-b2 D6-7	70.5356	360.356	180.115	31.2433	26.7892	28.5248	440.753		7	LGK	60.0749	399.256	131.389	18.352	8.97753	15.5305	247.278
48.1	9	Tgf-b2 D6-7	29.5197	143.99	183.09	119.241	81.1146	253.496	670.722		9	LGK	40.7969	155.069	226.043	54.2594	25.7179	43.7416	511.098
48.01	5	-	56.1355	1029.31	15.0865	1.43942	1.19829	7.50906	24.0981
											7	PD	60.4357	268.755	118.091	17.4188	16.8471	25.745	362.038
48.02	7	-	63.6524	327.919	98.5011	18.4212	17.9133	29.5563	391.767		9	PD	32.7949	83.1894	177.035	74.6534	34.9436	82.1252	610.033
48.09	9	-	41.369	132.209	160.634	88.7197	52.3809	112.036	700.908
											7	Tgf-b2 D5-7	60.0076	359.778	204.727	39.506	33.4214	48.4733	558.162
48.01	5	-	56.1355	1029.31	15.0865	1.43942	1.19829	7.50906	24.0981		9	Tgf-b2 D5-7	35.2399	137.696	204.646	127.4	67.5552	254.944	762.717
48.04	7	Tgf-b2 D5-7	60.0076	359.778	204.727	39.506	33.4214	48.4733	558.162
											7	Tgf-b2 D6-7	70.5356	360.356	180.115	31.2433	26.7892	28.5248	440.753
48.11	9	Tgf-b2 D5-7	35.2399	137.696	204.646	127.4	67.5552	254.944	762.717		9	Tgf-b2 D6-7	29.5197	143.99	183.09	119.241	81.1146	253.496	670.722

## Sheet: Expt 48
Sample Name	Target Name	CT	Ct Mean	Ct SD		Sample Name	Day	Treatment	Actin	Smad7	Zfp536	Hopx	Apcdd1	Cux2	Lin28a	Lin28b
48.01	Actin	16.0078	16.0328	0.0352968		48.01	5	-	16.0328	23.5365	24.5202	33.6693	25.0559	29.2518	23.9345	23.8536
48.09	Actin	15.3333	15.4085	0.106321		48.02	7	-	15.7229	22.0133	21.7113	31.9574	24.6709	26.4385	25.4316	24.4032
48.02	Actin	15.8154	15.7229	0.130814		48.03	7	Tgf-b2 D6-7	15.2225	21.3752	20.8832	32.4825	23.9484	25.6105	24.9842	24.1082
48.10	Actin	15.1639	15.1753	0.0159976		48.04	7	Tgf-b2 D5-7	15.3309	21.5132	21.1194	31.0504	24.2066	26.0883	25.7864	24.736
48.03	Actin	15.2161	15.2225	0.0091253		48.05	7	SB	15.5612	22.8247	21.9677	32.034	24.4367	27.2454	24.3793	23.4468
48.11	Actin	15.0067	14.9789	0.0392829		48.06	7	DMH1	15.7971	22.8517	21.2299	31.6596	24.402	27.5822	24.8882	23.7094
48.04	Actin	15.4128	15.3309	0.115822		48.07	7	PD	15.509	21.6215	21.1404	31.9907	24.379	26.5139	25.6935	23.8217
48.12	Actin	15.0048	15.0231	0.025802		48.08	7	LGK	15.014	21.6453	20.6652	30.9134	24.0617	27.112	24.2858	23.4058
48.05	Actin	15.5512	15.5612	0.0141674		48.09	9	-	15.4085	22.1472	20.8425	28.7783	23.7535	25.7354	28.0002	26.1652
48.13	Actin	14.7663	14.7372	0.0410733		48.10	9	Tgf-b2 D6-7	15.1753	21.9662	20.274	27.8066	22.7959	25.9672	29.0254	26.2838
48.06	Actin	15.9072	15.7971	0.155612		48.11	9	Tgf-b2 D5-7	14.9789	21.9616	20.3965	26.9392	22.2313	24.972	28.6108	26.3883
48.14	Actin	14.6704	14.6592	0.0157798		48.12	9	SB	15.0231	22.2789	20.8358	30.6292	24.0254	25.9633	26.2866	24.666
48.07	Actin	15.5485	15.509	0.0558807		48.13	9	DMH1	14.7372	22.9536	20.736	29.0175	23.7832	26.2242	26.4002	25.1692
48.15	Actin	13.782	13.933	0.213541		48.14	9	PD	14.6592	21.9739	20.3971	29.1635	23.3392	25.0795	28.053	25.9506
48.08	Actin	15.0969	15.014	0.117279		48.15	9	LGK	13.933	21.9018	19.9933	27.3245	22.8454	24.6332	25.8093	24.6843
Bl	Actin	29.0321	28.9145	0.166307
48.01	Actin	16.0577	16.0328	0.0352968		Sample Name	Day	Treatment	Smad7	Zfp536	Hopx	Apcdd1	Cux2	Lin28a	Lin28b		Sample Name	Day	Treatment	Smad7	Zfp536	Hopx	Apcdd1	Cux2	Lin28a	Lin28b
48.09	Actin	15.4837	15.4085	0.106321		48.01	5	-	55.1023	27.8626	0.0490756	19.2204	1.04878	41.8175	44.227		48.01	5	-	55.1023	27.8626	0.0490756	19.2204	1.04878	41.8175	44.227
48.02	Actin	15.6304	15.7229	0.130814		48.02	7	-	127.767	157.511	0.129701	20.2481	5.94679	11.9507	24.3768		48.02	7	-	127.767	157.511	0.129701	20.2481	5.94679	11.9507	24.3768
48.10	Actin	15.1866	15.1753	0.0159976		48.03	7	Tgf-b2 D6-7	140.556	197.681	0.0637119	23.6192	7.46305	11.5199	21.1418		48.09	9	-	93.6363	231.314	0.944686	30.7536	7.7856	1.61994	5.77962
48.03	Actin	15.229	15.2225	0.0091253		48.04	7	Tgf-b2 D5-7	137.707	180.921	0.185341	21.2892	5.77711	7.12181	14.7499
48.11	Actin	14.9512	14.9789	0.0392829		48.05	7	SB	65.0862	117.884	0.109954	21.292	3.03894	22.1565	42.2876		48.01	5	-	55.1023	27.8626	0.0490756	19.2204	1.04878	41.8175	44.227
48.04	Actin	15.249	15.3309	0.115822		48.06	7	DMH1	75.2252	231.511	0.167853	25.6859	2.83368	18.3365	41.5129		48.04	7	Tgf-b2 D5-7	137.707	180.921	0.185341	21.2892	5.77711	7.12181	14.7499
48.12	Actin	15.0413	15.0231	0.025802		48.07	7	PD	144.529	201.735	0.109275	21.3734	4.86619	8.59319	31.4499		48.11	9	Tgf-b2 D5-7	79.068	233.96	2.50962	65.5852	9.81237	0.787782	3.67661
48.05	Actin	15.5713	15.5612	0.0141674		48.08	7	LGK	100.868	198.982	0.163607	18.8954	2.28099	16.1766	29.7719
48.13	Actin	14.7082	14.7372	0.0410733		48.09	9	-	93.6363	231.314	0.944686	30.7536	7.7856	1.61994	5.77962		48.01	5	-	55.1023	27.8626	0.0490756	19.2204	1.04878	41.8175	44.227
48.06	Actin	15.6871	15.7971	0.155612		48.10	9	Tgf-b2 D6-7	90.3055	291.835	1.57613	50.8105	5.64042	0.677148	4.52901		48.05	7	SB	65.0862	117.884	0.109954	21.292	3.03894	22.1565	42.2876
48.14	Actin	14.6481	14.6592	0.0157798		48.11	9	Tgf-b2 D5-7	79.068	233.96	2.50962	65.5852	9.81237	0.787782	3.67661		48.12	9	SB	65.4291	177.902	0.200481	19.4989	5.08944	4.06766	12.5083
48.07	Actin	15.4695	15.509	0.0558807		48.12	9	SB	65.4291	177.902	0.200481	19.4989	5.08944	4.06766	12.5083
48.15	Actin	14.084	13.933	0.213541		48.13	9	DMH1	33.6217	156.385	0.502583	18.9181	3.484	3.08376	7.23869
48.08	Actin	14.931	15.014	0.117279		48.14	9	PD	62.8167	187.38	0.430316	24.3817	7.29764	0.929152	3.98978
Bl	Actin	28.7969	28.9145	0.166307		48.15	9	LGK	39.9164	149.849	0.930589	20.7539	6.0104	2.65991	5.80114
48.01	Smad7	23.0957	23.5365	0.62335
48.09	Smad7	22.1241	22.1472	0.0326183
48.02	Smad7	21.6669	22.0133	0.489883
48.10	Smad7	21.9894	21.9662	0.0327747
48.03	Smad7	20.7803	21.3752	0.841387
48.11	Smad7	21.9574	21.9616	0.00591809
48.04	Smad7	21.0949	21.5132	0.591556
48.12	Smad7	22.3413	22.2789	0.0883034
48.05	Smad7	22.4571	22.8247	0.519772
48.13	Smad7	22.992	22.9536	0.0542433
48.06	Smad7	22.4447	22.8517	0.575578
48.14	Smad7	21.9712	21.9739	0.00376961
48.07	Smad7	21.1936	21.6215	0.605157
48.15	Smad7	21.9537	21.9018	0.0734218
48.08	Smad7	21.2654	21.6453	0.537292
Bl	Smad7	Undetermined	34.0962
48.01	Smad7	23.9772	23.5365	0.62335
48.09	Smad7	22.1703	22.1472	0.0326183
48.02	Smad7	22.3597	22.0133	0.489883
48.10	Smad7	21.9431	21.9662	0.0327747
48.03	Smad7	21.9702	21.3752	0.841387
48.11	Smad7	21.9658	21.9616	0.00591809
48.04	Smad7	21.9314	21.5132	0.591556
48.12	Smad7	22.2165	22.2789	0.0883034
48.05	Smad7	23.1922	22.8247	0.519772
48.13	Smad7	22.9152	22.9536	0.0542433
48.06	Smad7	23.2587	22.8517	0.575578
48.14	Smad7	21.9765	21.9739	0.00376961
48.07	Smad7	22.0494	21.6215	0.605157
48.15	Smad7	21.8498	21.9018	0.0734218
48.08	Smad7	22.0253	21.6453	0.537292
Bl	Smad7	34.0962	34.0962
48.01	Zfp536	24.5284	24.5202	0.0115449
48.09	Zfp536	20.8444	20.8425	0.00275809
48.02	Zfp536	21.6942	21.7113	0.0242011
48.10	Zfp536	20.2336	20.274	0.0570297
48.03	Zfp536	20.8031	20.8832	0.113222
48.11	Zfp536	20.4244	20.3965	0.0393915
48.04	Zfp536	21.1073	21.1194	0.0171015
48.12	Zfp536	20.9342	20.8358	0.139067
48.05	Zfp536	21.9438	21.9677	0.0339009
48.13	Zfp536	20.8395	20.736	0.14645
48.06	Zfp536	21.2428	21.2299	0.0182614
48.14	Zfp536	20.3892	20.3971	0.0111376
48.07	Zfp536	21.1859	21.1404	0.0644004
48.15	Zfp536	20.0115	19.9933	0.0257224
48.08	Zfp536	20.6545	20.6652	0.0150636
Bl	Zfp536	27.0481	27.8127	1.08135
48.01	Zfp536	24.5121	24.5202	0.0115449
48.09	Zfp536	20.8405	20.8425	0.00275809
48.02	Zfp536	21.7284	21.7113	0.0242011
48.10	Zfp536	20.3143	20.274	0.0570297
48.03	Zfp536	20.9633	20.8832	0.113222
48.11	Zfp536	20.3687	20.3965	0.0393915
48.04	Zfp536	21.1315	21.1194	0.0171015
48.12	Zfp536	20.7375	20.8358	0.139067
48.05	Zfp536	21.9917	21.9677	0.0339009
48.13	Zfp536	20.6324	20.736	0.14645
48.06	Zfp536	21.217	21.2299	0.0182614
48.14	Zfp536	20.405	20.3971	0.0111376
48.07	Zfp536	21.0948	21.1404	0.0644004
48.15	Zfp536	19.9751	19.9933	0.0257224
48.08	Zfp536	20.6758	20.6652	0.0150636
Bl	Zfp536	28.5773	27.8127	1.08135
48.01	Hopx	33.7757	33.6693	0.150348
48.09	Hopx	28.7548	28.7783	0.0331537
48.02	Hopx	31.6639	31.9574	0.415031
48.10	Hopx	27.9714	27.8066	0.233086
48.03	Hopx	32.0012	32.4825	0.68067
48.11	Hopx	26.8902	26.9392	0.0692692
48.04	Hopx	30.7593	31.0504	0.411581
48.12	Hopx	30.6919	30.6292	0.0886095
48.05	Hopx	32.0474	32.034	0.0189573
48.13	Hopx	29.1799	29.0175	0.229643
48.06	Hopx	31.7152	31.6596	0.078702
48.14	Hopx	29.1473	29.1635	0.0228551
48.07	Hopx	32.4713	31.9907	0.679662
48.15	Hopx	27.3629	27.3245	0.0543863
48.08	Hopx	30.4222	30.9134	0.694625
Bl	Hopx	Undetermined
48.01	Hopx	33.563	33.6693	0.150348
48.09	Hopx	28.8017	28.7783	0.0331537
48.02	Hopx	32.2508	31.9574	0.415031
48.10	Hopx	27.6418	27.8066	0.233086
48.03	Hopx	32.9638	32.4825	0.68067
48.11	Hopx	26.9882	26.9392	0.0692692
48.04	Hopx	31.3414	31.0504	0.411581
48.12	Hopx	30.5666	30.6292	0.0886095
48.05	Hopx	32.0206	32.034	0.0189573
48.13	Hopx	28.8551	29.0175	0.229643
48.06	Hopx	31.6039	31.6596	0.078702
48.14	Hopx	29.1796	29.1635	0.0228551
48.07	Hopx	31.5101	31.9907	0.679662
48.15	Hopx	27.286	27.3245	0.0543863
48.08	Hopx	31.4045	30.9134	0.694625
Bl	Hopx	Undetermined
48.01	Apcdd1	24.921	25.0559	0.190823
48.09	Apcdd1	23.719	23.7535	0.0488607
48.02	Apcdd1	24.747	24.6709	0.107623
48.10	Apcdd1	22.755	22.7959	0.0578106
48.03	Apcdd1	23.8936	23.9484	0.077383
48.11	Apcdd1	21.9966	22.2313	0.332021
48.04	Apcdd1	24.1946	24.2066	0.0168533
48.12	Apcdd1	23.9879	24.0254	0.0530578
48.05	Apcdd1	24.4102	24.4367	0.0374318
48.13	Apcdd1	23.6901	23.7832	0.131726
48.06	Apcdd1	24.3584	24.402	0.0616207
48.14	Apcdd1	23.2727	23.3392	0.094119
48.07	Apcdd1	24.4435	24.379	0.0912125
48.15	Apcdd1	22.8515	22.8454	0.00872474
48.08	Apcdd1	24.0234	24.0617	0.0542042
Bl	Apcdd1	32.3879	32.349	0.0549028
48.01	Apcdd1	25.1909	25.0559	0.190823
48.09	Apcdd1	23.7881	23.7535	0.0488607
48.02	Apcdd1	24.5948	24.6709	0.107623
48.10	Apcdd1	22.8368	22.7959	0.0578106
48.03	Apcdd1	24.0031	23.9484	0.077383
48.11	Apcdd1	22.4661	22.2313	0.332021
48.04	Apcdd1	24.2185	24.2066	0.0168533
48.12	Apcdd1	24.063	24.0254	0.0530578
48.05	Apcdd1	24.4632	24.4367	0.0374318
48.13	Apcdd1	23.8764	23.7832	0.131726
48.06	Apcdd1	24.4455	24.402	0.0616207
48.14	Apcdd1	23.4058	23.3392	0.094119
48.07	Apcdd1	24.3145	24.379	0.0912125
48.15	Apcdd1	22.8392	22.8454	0.00872474
48.08	Apcdd1	24.1	24.0617	0.0542042
Bl	Apcdd1	32.3102	32.349	0.0549028
48.01	Cux2	29.3538	29.2518	0.144276
48.09	Cux2	25.6502	25.7354	0.120473
48.02	Cux2	26.4674	26.4385	0.0408103
48.10	Cux2	25.9672	25.9672	8.09231
48.03	Cux2	25.6253	25.6105	0.0210235
48.11	Cux2	24.9322	24.972	0.0563594
48.04	Cux2	26.1732	26.0883	0.120138
48.12	Cux2	25.9831	25.9633	0.0280894
48.05	Cux2	27.1949	27.2454	0.0713974
48.13	Cux2	26.2514	26.2242	0.0385701
48.06	Cux2	27.6645	27.5822	0.116439
48.14	Cux2	25.1495	25.0795	0.0989419
48.07	Cux2	26.5537	26.5139	0.0562394
48.15	Cux2	24.7691	24.6332	0.192137
48.08	Cux2	26.2942	27.112	1.15654
Bl	Cux2	Undetermined
48.01	Cux2	29.1498	29.2518	0.144276
48.09	Cux2	25.8206	25.7354	0.120473
48.02	Cux2	26.4097	26.4385	0.0408103
48.10	Cux2	37.4114	31.6893	8.09231
48.03	Cux2	25.5956	25.6105	0.0210235
48.11	Cux2	25.0119	24.972	0.0563594
48.04	Cux2	26.0033	26.0883	0.120138
48.12	Cux2	25.9434	25.9633	0.0280894
48.05	Cux2	27.2959	27.2454	0.0713974
48.13	Cux2	26.1969	26.2242	0.0385701
48.06	Cux2	27.4998	27.5822	0.116439
48.14	Cux2	25.0096	25.0795	0.0989419
48.07	Cux2	26.4741	26.5139	0.0562394
48.15	Cux2	24.4973	24.6332	0.192137
48.08	Cux2	27.9298	27.112	1.15654
Bl	Cux2	Undetermined
48.01	Lin28a	23.9333	23.9345	0.00158877
48.09	Lin28a	27.7134	28.0002	0.405668
48.02	Lin28a	25.4561	25.4316	0.0345941
48.10	Lin28a	28.9362	29.0254	0.126159
48.03	Lin28a	24.9298	24.9842	0.0768597
48.11	Lin28a	28.7719	28.6108	0.227861
48.04	Lin28a	25.638	25.7864	0.209831
48.12	Lin28a	26.3841	26.2866	0.13796
48.05	Lin28a	24.4031	24.3793	0.0336028
48.13	Lin28a	26.3121	26.4002	0.124573
48.06	Lin28a	24.8468	24.8882	0.0586104
48.14	Lin28a	28.0461	28.053	0.00972277
48.07	Lin28a	25.7742	25.6935	0.114151
48.15	Lin28a	25.8093	25.8093	5.12506e-05
48.08	Lin28a	24.2671	24.2858	0.0264372
Bl	Lin28a	34.1758	33.1922	1.39101
48.01	Lin28a	23.9356	23.9345	0.00158877
48.09	Lin28a	28.2871	28.0002	0.405668
48.02	Lin28a	25.4071	25.4316	0.0345941
48.10	Lin28a	29.1146	29.0254	0.126159
48.03	Lin28a	25.0385	24.9842	0.0768597
48.11	Lin28a	28.4497	28.6108	0.227861
48.04	Lin28a	25.9347	25.7864	0.209831
48.12	Lin28a	26.189	26.2866	0.13796
48.05	Lin28a	24.3555	24.3793	0.0336028
48.13	Lin28a	26.4883	26.4002	0.124573
48.06	Lin28a	24.9297	24.8882	0.0586104
48.14	Lin28a	28.0598	28.053	0.00972277
48.07	Lin28a	25.6128	25.6935	0.114151
48.15	Lin28a	25.8093	25.8093	5.12506e-05
48.08	Lin28a	24.3045	24.2858	0.0264372
Bl	Lin28a	32.2086	33.1922	1.39101
48.01	Lin28b	23.8948	23.8536	0.0581694
48.09	Lin28b	26.2833	26.1652	0.167053
48.02	Lin28b	24.4691	24.4032	0.0932733
48.10	Lin28b	26.3471	26.2838	0.089501
48.03	Lin28b	24.064	24.1082	0.0626053
48.11	Lin28b	26.5421	26.3883	0.217494
48.04	Lin28b	24.9591	24.736	0.315604
48.12	Lin28b	24.8509	24.666	0.261486
48.05	Lin28b	23.6005	23.4468	0.217313
48.13	Lin28b	25.3398	25.1692	0.241232
48.06	Lin28b	23.8262	23.7094	0.165249
48.14	Lin28b	26.0011	25.9506	0.0713057
48.07	Lin28b	27.3764	25.5991	2.51357
48.15	Lin28b	24.9682	24.6843	0.401416
48.08	Lin28b	23.4075	23.4058	0.00236832
Bl	Lin28b	Undetermined
48.01	Lin28b	23.8125	23.8536	0.0581694
48.09	Lin28b	26.0471	26.1652	0.167053
48.02	Lin28b	24.3372	24.4032	0.0932733
48.10	Lin28b	26.2205	26.2838	0.089501
48.03	Lin28b	24.1525	24.1082	0.0626053
48.11	Lin28b	26.2345	26.3883	0.217494
48.04	Lin28b	24.5128	24.736	0.315604
48.12	Lin28b	24.4811	24.666	0.261486
48.05	Lin28b	23.2931	23.4468	0.217313
48.13	Lin28b	24.9986	25.1692	0.241232
48.06	Lin28b	23.5925	23.7094	0.165249
48.14	Lin28b	25.9002	25.9506	0.0713057
48.07	Lin28b	23.8217	23.8217	2.51357
48.15	Lin28b	24.4005	24.6843	0.401416
48.08	Lin28b	23.4041	23.4058	0.00236832
Bl	Lin28b	Undetermined

[truncated: 3 more sheets: Expt 49, Expt49, Expt53]
