# Supplementary material for: A shared transcriptional code orchestrates temporal patterning of the central nervous system
Source: PLoS Biol. 2021 Nov 12;19(11):e3001450. doi: 10.1371/journal.pbio.3001450 (PMC8612522; doi:10.1371/journal.pbio.3001450)
Supplement: S5 Data — (XLSX) [file pbio.3001450.s022.xlsx]

## Sheet: Table_S5_Correlations_in-vivo_i
genename	correlation
Uchl3	-0.999045
Hsp90b1	-0.978176
Uqcrb	-0.966261
Hspa5	-0.96286
Sub1	-0.931554
Hbb-bs	-0.92786
Ube2l3	-0.892094
Prpf4b	-0.888802
Higd1a	-0.876173
Hist1h4i	-0.873726
Rpl5	-0.868238
Tma7	-0.852853
Chchd2	-0.831015
Ddx24	-0.812763
Fam181b	-0.774179
Id3	-0.753707
Dnaja1	-0.712968
Ptp4a2	-0.693165
Gpc3	-0.680417
Fam162a	-0.678563
Phgdh	-0.676642
Pebp1	-0.670615
Pdcd5	-0.664202
Ube2k	-0.649046
Slc9a3r1	-0.62081
Acsl3	-0.61654
Ldha	-0.604171
Cdk6	-0.590851
Hk2	-0.583874
Dynll1	-0.558724
Nrarp	-0.550009
Timm13	-0.536978
Gpx4	-0.517004
Aldoa	-0.506022
Metrn	-0.503231
Gpt2	-0.502027
Atp5e	-0.461874
Bcl2	-0.430056
D8Ertd738e	-0.429278
Cenpv	-0.426499
Atp5g1	-0.401275
1810037I17Rik	-0.34231
Srrm2	-0.331287
Vcan	-0.327028
Eif5	-0.315087
Eif3j1	-0.303413
Cops2	-0.297582
Cotl1	-0.246638
Cst3	-0.244308
Cox5a	-0.242432
Basp1	-0.240207
Tpm3	-0.224989
Pnisr	-0.210682
Sox11	-0.183241
Ndufb8	-0.166602
Cycs	-0.0983895
Fabp5	-0.0789767
Slc39a10	-0.0749667
Chmp4b	-0.0707006
Bclaf1	-0.0294722
Eid1	0.00276521
Erh	0.0058779
Arl4a	0.0151861
Hsp90aa1	0.0183199
Gm8730	0.0408193
Eef2	0.0540643
Ptprd	0.0567228
Hsph1	0.0677938
Ccdc50	0.0765537
Sssca1	0.0868093
Fgfbp3	0.0949601
Rnf219	0.0995654
Hmgn2	0.114148
Mrpl23	0.124132
Psma7	0.131445
Hbb-y	0.137043
Epha3	0.138143
Mif	0.145552
Ppp2ca	0.148982
Gnas	0.156668
Pin1	0.163569
Gnb2	0.171993
Nsd1	0.173046
Eif3f	0.183432
Alyref	0.229789
Rbp1	0.232662
Sox2	0.255446
Psma4	0.261552
Dhx9	0.264108
Psmd12	0.266443
Srsf2	0.332746
Kbtbd11	0.342452
Eno1	0.344988
Tagln2	0.345367
Kif1b	0.346051
Gm42418	0.349853
Immt	0.360842
Nop10	0.371031
Ranbp2	0.373142
Cd81	0.374711
Kcnh2	0.383219
Rcn2	0.404115
Prrc2c	0.422405
Txnrd1	0.432496
Mrpl54	0.462986
Qk	0.47463
Txn1	0.491011
Rsrp1	0.494018
Nme1	0.496541
Denr	0.499033
Rnd2	0.50383
Cacybp	0.50534
Arglu1	0.511879
Sema6d	0.525313
Tomm5	0.528978
Ldhb	0.529622
Glo1	0.534733
Lamp1	0.535198
Csrp2	0.548216
Ccar1	0.548441
Gabarap	0.55279
Srsf9	0.554596
Eif4a2	0.559628
Hist1h2ae	0.565793
Hnrnpd	0.600689
Malat1	0.6067
Dok5	0.617029
Crip2	0.621448
Nrip1	0.631667
Actg1	0.632841
U2surp	0.641053
Hmgb1	0.644573
Ncbp1	0.653054
Selenop	0.653092
Psat1	0.656988
Ppp1r1a	0.657574
Pdlim4	0.658343
Wdr89	0.661409
Tsc22d4	0.661417
Gapdh	0.661705
Tcf4	0.666516
Naa15	0.668535
Prmt1	0.669732
Snn	0.672011
Igdcc3	0.677431
H3f3b	0.67778
Gng12	0.679505
Eml4	0.680709
Lin28a	0.68105
Gm17750	0.685321
Grrp1	0.686997
Zfp422	0.694231
Lin28b	0.698545
Ptp4a1	0.699331
Ppp1r7	0.703653
Chd4	0.705778
Gpx8	0.70775
Rars	0.714234
Snrpd2	0.714525
Scrn1	0.727175
Pgpep1	0.729474
Nr6a1	0.733064
Abcf1	0.736009
Srrm1	0.737159
Hspa4	0.743438
Mtch1	0.743646
Gm10073	0.744497
Pbdc1	0.745012
Ube2d3	0.748162
Ccnd2	0.75743
Pnn	0.761968
Anp32a	0.763665
Bcl11a	0.766575
Ypel3	0.767563
Itgb3bp	0.767761
Pum3	0.767973
Ly6h	0.769594
Actb	0.770805
Txnl4a	0.771444
Mrpl18	0.772245
Zc3h15	0.776279
Gm3764	0.780136
Cdo1	0.783643
Spdl1	0.786118
Sptssa	0.791402
Haus3	0.798258
Ppp1r14b	0.800719
Zbtb20	0.802894
Maged2	0.805542
Igf2bp2	0.805703
Dpysl2	0.807535
Cxcr4	0.814231
Ednrb	0.815052
Wnt4	0.817388
Utp3	0.818317
Orc2	0.821256
Fam178a	0.821353
Stip1	0.822454
Mt1	0.824298
Dnttip2	0.824847
Polr2m	0.828544
Eif4g1	0.8312
Ppp2r2b	0.836078
Ifitm2	0.836476
Dpy30	0.837025
Sparcl1	0.837737
Fndc3c1	0.840315
Igsf3	0.840756
Tpr	0.843074
Efhd2	0.843228
Rnaseh2c	0.845436
Arl6ip4	0.851101
Dnajc8	0.854192
Ctsd	0.854572
Kmt5a	0.855211
Hist2h2ac	0.855525
Wbp11	0.855634
Enho	0.856921
Nkain4	0.861661
Ssb	0.862572
Eif2s2	0.864972
Atad3a	0.865741
Tmed2	0.866409
Igfbp5	0.866492
Ptprs	0.867083
Mrpl12	0.867315
Ncam1	0.869947
Ndufab1	0.870428
Sox9	0.871003
Kif20b	0.871424
Dner	0.87164
Atp1a2	0.873116
Ube2d2a	0.874026
Tubb2a	0.875449
Prtg	0.87587
Gm5611	0.876383
Uck2	0.876555
Bex1	0.877023
Brca2	0.878809
Gnao1	0.878855
Chd1	0.879128
Esf1	0.879241
Fjx1	0.879514
Npdc1	0.882125
E130114P18Rik	0.882357
Mki67	0.886284
Adcyap1r1	0.886341
Rif1	0.886708
Mid1ip1	0.886815
Cbx1	0.886885
Fkbp3	0.88859
Ppat	0.889679
Plk4	0.889956
Arl8a	0.890169
Sox6	0.890474
Ptprz1	0.891704
Rpl30	0.892218
Pdap1	0.892227
Ctbp1	0.89436
Apitd1	0.895279
Vim	0.895663
Prdx1	0.896291
Rbm3	0.89725
Scaf11	0.898078
Rps13	0.90018
Rpl11	0.901834
Rcn1	0.90258
Set	0.903469
Fez1	0.903497
Cdc25a	0.903855
Ckb	0.904052
Syt11	0.904342
Eif3a	0.90548
Knl1	0.905516
Fgfr3	0.905887
Exosc2	0.90646
Dis3	0.906921
Ctsk	0.907675
Nnat	0.907774
Aldoc	0.907915
Bms1	0.908483
Rab6b	0.909632
Dtx3	0.909727
Larp7	0.91057
Cmpk1	0.911319
Zfp106	0.911634
Rwdd1	0.912062
Cdc37	0.914901
Smchd1	0.915598
Sf3a3	0.916188
Llph	0.917211
Rps21	0.918381
Gpatch4	0.919033
Mff	0.919444
Snrnp200	0.920275
Lxn	0.920516
Ncl	0.920868
Odc1	0.921266
Ddit4	0.921463
Serpine2	0.922599
Snrpa1	0.92266
Hmga2	0.923779
Parp1	0.924316
Psap	0.92533
Ruvbl1	0.925389
Rpl7a	0.92558
2810004N23Rik	0.925663
Ubap2	0.925938
Smc3	0.927435
Gmnn	0.929337
Rpsa	0.929567
Hnrnpm	0.930275
Cnn3	0.930303
Tomm20	0.930898
Sox4	0.931246
Casp8ap2	0.931773
Aprt	0.932913
Camk2n1	0.93368
Usp10	0.934293
Ttyh3	0.934479
Celf2	0.934497
Topbp1	0.934554
Tsc22d1	0.935265
Mybbp1a	0.935409
Ftsj3	0.935769
Tubb2b	0.936093
Ankrd11	0.936594
Msh6	0.936703
Eci2	0.936776
Gpm6a	0.937705
Ddah1	0.938351
Rps27l	0.938708
Dcbld1	0.939505
Abce1	0.939816
Sall3	0.939824
Nfia	0.940764
Nap1l1	0.941051
Mdk	0.941119
Rrp15	0.941256
Itm2b	0.9424
Stag1	0.942699
Tspan3	0.942764
Tmbim6	0.943538
Utp18	0.944074
Uchl5	0.944406
Tpt1	0.944554
6330403K07Rik	0.945009
Bola1	0.94503
Rgma	0.945768
Sdad1	0.945899
Smarca5	0.946237
Nolc1	0.947019
Plpp3	0.947736
Ei24	0.947825
Hist1h1d	0.948374
Npas3	0.950031
Lsm3	0.950351
Rpl22l1	0.950401
Limch1	0.95061
Cenpe	0.950809
Lix1l	0.951179
Id4	0.951719
Lhfp	0.951908
Ndrg2	0.952724
Ddx46	0.953175
Ddx18	0.953984
Rpl9	0.95449
Fxr1	0.955022
Rps12	0.955523
Hmmr	0.956819
Wscd1	0.956997
Clspn	0.957017
Supt16	0.957179
Nfib	0.957281
Rrm2	0.957434
Btg1	0.958149
Siah1a	0.958407
Ppid	0.959243
Taf1d	0.959408
Igfbp2	0.959518
Rpl13a	0.959813
Rsl1d1	0.960103
Cdv3	0.960846
Rpl31	0.961187
Dbi	0.961421
Rpl18	0.96169
Rpl8	0.961844
Pabpc1	0.961861
Ubxn1	0.96217
Naca	0.962176
Mcm3	0.962336
Maged1	0.962462
Acot1	0.962532
Hspe1	0.962855
Rplp2	0.962977
Rps25	0.963024
Rpl21	0.963261
Anp32b	0.963602
Pdpn	0.963734
Crabp2	0.9638
Nudc	0.963878
Pea15a	0.964124
Rps23	0.964746
Rbm8a	0.964791
Rplp1	0.964813
Exosc8	0.964896
Rack1	0.964924
Ntrk2	0.965195
Rps24	0.965373
Rps5	0.965591
Rps11	0.965653
Atad2	0.965774
Ddr1	0.965932
Lsm4	0.966206
Wdr76	0.966299
Nhp2	0.966315
Rpl19	0.966624
Rrp1b	0.966705
Rpl18a	0.967682
Nlgn3	0.967704
Ncan	0.967762
Rps4x	0.9678
Vars	0.968091
Eprs	0.96871
Rpl35a	0.968754
Eef1d	0.969329
Ssbp4	0.969436
Hist1h1a	0.969552
Cebpz	0.96962
Rps3	0.970276
Tob1	0.970853
Serbp1	0.970944
Siva1	0.97107
Gspt1	0.971328
Orc6	0.971335
Metap2	0.971541
Rps15	0.971894
Pfn2	0.972107
Eif5a	0.972203
Rps20	0.972436
Slc2a1	0.972724
Tuba1a	0.972798
Dkc1	0.973646
Rpl23	0.973771
Selenoh	0.974148
C1qbp	0.974198
Rpl28	0.974671
Vgll4	0.975173
Rps27a	0.975206
Cdh4	0.975604
Jund	0.975746
Rpl10a	0.976396
Ap3s1	0.976461
Rps17	0.9774
Dek	0.977727
Tmem59	0.978181
Crabp1	0.978261
Mphosph10	0.978313
Rps19	0.978555
Ybx3	0.97894
Npm1	0.97894
Thra	0.978978
Nop58	0.97905
Nbl1	0.979131
Gnl3	0.979311
Hist1h1e	0.979435
Sparc	0.979581
A430005L14Rik	0.979846
Nop14	0.980094
Mgst1	0.980286
Rpl27a	0.980578
Gmps	0.980684
Rpl26	0.98084
Rpl22	0.981125
Eif4ebp1	0.981257
Slc1a3	0.981328
Laptm4a	0.981689
Rpl36a	0.98188
Agrn	0.982339
Cspg5	0.982433
Rpl14	0.982494
Ddx21	0.982952
Wnt7b	0.982994
Vcam1	0.98302
Snrpb	0.983229
Net1	0.98324
Hspd1	0.983332
Eef1b2	0.983961
Rps10	0.984169
Rps6	0.984571
Ddx27	0.985362
Hist1h1b	0.98537
Nasp	0.98574
Eif3c	0.986419
Nfix	0.98652
Srsf3	0.986825
Rpl24	0.986852
Hnrnpab	0.986934
Dnajc2	0.987068
Rps16	0.987105
Rps8	0.987136
Tcof1	0.987528
Mrpl42	0.987567
Lars	0.988207
Hopx	0.988461
Pola1	0.988777
Ccdc58	0.988979
Dut	0.989577
Hells	0.989603
Gpm6b	0.989674
Rpl12	0.989712
Hmga1	0.990219
Rps14	0.990453
Nop56	0.990925
Dnmt1	0.991417
Rfc1	0.991555
Usp1	0.991579
Rtn1	0.991932
Lig1	0.992047
Mcm6	0.9921
Nacc2	0.992339
Vps37b	0.992733
Hsp90ab1	0.992768
Arl2bp	0.992976
Phyhipl	0.993197
Pclaf	0.993316
Rpl17	0.993822
Igf2bp1	0.994201
Csmd1	0.994768
Tspan12	0.994772
Ranbp1	0.995243
Ttyh1	0.995299
Lyar	0.995365
Bex4	0.99543
Pcsk1n	0.996007
Fabp7	0.996117
Lsm2	0.99681
Dctpp1	0.998025
Dtymk	0.998102
Mir9-3hg	0.998938
Pa2g4	0.999333
